# Supplementary material for: UPF2-Dependent Nonsense-Mediated mRNA Decay Pathway Is Essential for Spermatogenesis by Selectively Eliminating Longer 3'UTR Transcripts
Source: PLoS Genet. 2016 May 5;12(5):e1005863. doi: 10.1371/journal.pgen.1005863 (PMC4858225; doi:10.1371/journal.pgen.1005863)
Supplement: S1 Table — (XLSX) [file pgen.1005863.s006.xlsx]

## Sheet: Uniquely expressed transcripts
Table S1. Uniquely expressed transcripts between WT and Upf2-null spermatocytes (spc) and round spermatids (rspd) populations
isoform_id	Gene Name	length	PTC	5'UTR_length	3'UTR_length	ORF_length	Isoform fraction 1	Isoform fraction 1	d Isoform fraction (2-1)	primarily_expressed_in	Cell Type
TCONS_00000308	Gm17684	252	FALSE	1	0	251	1	0	251	WT	rspd
TCONS_00000392	Arid5a	870	FALSE	101	2	767	101	2	767	WT	rspd
TCONS_00000400	Arid5a	441	FALSE	80	2	359	80	2	359	WT	rspd
isoform_id	gene_id	trancscript_length	PTC	five_UTR_length	three_UTR_length	ORF_length	IF1	IF2	dIF	primarily_expressed_in	Comparison
TCONS_00000010	Lypla1	1184	TRUE	223	335	626	0.0816288	0.00491549	-0.0767133	WT	spc
TCONS_00000013	Tcea1	3118	TRUE	127	2803	188	0.224876	0.0470305	-0.177846	WT	spc
TCONS_00000017	Lypla1	444	FALSE	17	2	425	0.0350267	0	-0.0350267	WT	spc
TCONS_00000018	Lypla1	930	FALSE	4	336	590	0.0733911	0	-0.0733911	WT	spc
TCONS_00000020	Lypla1	660	FALSE	235	0	425	0.0786768	0	-0.0786768	WT	spc
TCONS_00000189	Terf1	2097	FALSE	531	388	1178	0.659847	0.00187651	-0.65797	WT	spc
TCONS_00000351	Dst	6539	FALSE	898	1058	4583	0.284221	0.169554	-0.114667	WT	spc
TCONS_00000355	Imp4	658	TRUE	21	344	293	0.149316	0.0649238	-0.0843921	WT	spc
TCONS_00000446	Vwa3b	2898	FALSE	444	16	2438	0.0788185	0.0690982	-0.00972031	WT	spc
TCONS_00000479	Unc50	808	FALSE	166	1	641	0.0755079	0.0421536	-0.0333543	WT	spc
TCONS_00000494	Mrpl30	980	FALSE	227	271	482	0.0898505	0.00594176	-0.0839088	WT	spc
TCONS_00000524	D1Bwg0212e	3162	FALSE	38	1607	1517	0.447125	0.370962	-0.0761626	WT	spc
TCONS_00000679	Stat1	5087	FALSE	351	2601	2135	0.999723	0.088242	-0.911481	WT	spc
TCONS_00000706	Osgepl1	598	FALSE	226	103	269	0.23953	0	-0.23953	WT	spc
TCONS_00000716	Ccdc150	1204	FALSE	147	86	971	0.203369	0	-0.203369	WT	spc
TCONS_00000884	Fam117b	5532	FALSE	159	3619	1754	0.684135	0.362538	-0.321598	WT	spc
TCONS_00000909	Abi2	5869	FALSE	271	4240	1358	0.317717	0.0881304	-0.229586	WT	spc
TCONS_00001023	Creb1	1087	FALSE	490	1	596	0.0307934	0.00678902	-0.0240044	WT	spc
TCONS_00001216	Pnkd	3054	FALSE	17	1763	1274	0.0276448	0.00468557	-0.0229593	WT	spc
TCONS_00001224	Gm216	803	FALSE	1	2	800	0.250347	0.0755389	-0.174808	WT	spc
TCONS_00001277	Stk36	5510	FALSE	530	1036	3944	0.113809	0.036226	-0.0775831	WT	spc
TCONS_00001279	Stk36	5385	FALSE	399	1036	3950	0.319992	0.000145648	-0.319846	WT	spc
TCONS_00001281	Stk36	5245	FALSE	259	1036	3950	0.162749	0.000405447	-0.162343	WT	spc
TCONS_00001457	Acsl3	502	FALSE	79	1	422	0.171363	0.0462983	-0.125064	WT	spc
TCONS_00001492	Rhbdd1	3687	FALSE	328	2412	947	0.215652	0.103564	-0.112088	WT	spc
TCONS_00001549	Fbxo36	1088	TRUE	21	963	104	0.0092041	0.00356067	-0.00564343	WT	spc
TCONS_00001638	Itm2c	712	FALSE	384	56	272	0.215906	0.00584537	-0.210061	WT	spc
TCONS_00001652	Spata3	704	FALSE	107	328	269	0.237975	8.46639e-06	-0.237966	WT	spc
TCONS_00001674	Armc9	5935	TRUE	404	2670	2861	0.0298189	0	-0.0298189	WT	spc
TCONS_00001696	Armc9	5127	FALSE	72	2602	2453	0.0236693	0.0319677	0.00829834	WT	spc
TCONS_00001738	Eif4e2	1807	FALSE	87	983	737	0.0382428	0.00199347	-0.0362493	WT	spc
TCONS_00001757	Gigyf2	5574	TRUE	203	2003	3368	0.104254	6.37472e-06	-0.104248	WT	spc
TCONS_00001799	Inpp5d	364	FALSE	134	0	230	0.289648	0.00344098	-0.286207	WT	spc
TCONS_00001803	Inpp5d	3854	FALSE	91	371	3392	0.223664	0.114174	-0.109489	WT	spc
TCONS_00001956	Scly	2476	FALSE	246	845	1385	0.0964029	0	-0.0964029	WT	spc
TCONS_00001982	Traf3ip1	3496	FALSE	99	1520	1877	0.122397	0.0188834	-0.103514	WT	spc
TCONS_00002238	Mki67ip	2332	FALSE	642	881	809	0.290006	0.0895314	-0.200475	WT	spc
TCONS_00002347	R3hdm1	4722	TRUE	438	1930	2354	0.14109	0.0495709	-0.0915187	WT	spc
TCONS_00002472	Rbbp5	3632	FALSE	143	1873	1616	0.798375	0.103291	-0.695084	WT	spc
TCONS_00002523	Chit1	1815	FALSE	229	192	1394	0.445644	0.193897	-0.251747	WT	spc
TCONS_00002540	4933406M09Rik	1666	FALSE	175	52	1439	0.608837	0.0210563	-0.587781	WT	spc
TCONS_00002856	Glul	371	FALSE	44	1	326	0.460088	0.00659073	-0.453497	WT	spc
TCONS_00002876	Acbd6	1034	FALSE	519	0	515	0.144661	0.00787124	-0.13679	WT	spc
TCONS_00002884	Tor1aip2	3595	FALSE	1737	1463	395	0.0422781	0.00106869	-0.0412094	WT	spc
TCONS_00002931	4930523C07Rik	694	TRUE	201	320	173	0.458186	0.0992116	-0.358974	WT	spc
TCONS_00002947	Rc3h1	2703	FALSE	571	225	1907	0.365453	0.066246	-0.299207	WT	spc
TCONS_00003026	Pigc	704	FALSE	283	2	419	0.11392	0	-0.11392	WT	spc
TCONS_00003033	Gm10176	1808	TRUE	440	1360	8	0.0321369	0.0141453	-0.0179917	WT	spc
TCONS_00003053	Kifap3	4142	TRUE	486	3192	464	0.0732959	0.0402538	-0.033042	WT	spc
TCONS_00003058	Scyl3	4288	FALSE	448	1672	2168	0.186104	0.0185015	-0.167603	WT	spc
TCONS_00003089	Nme7	1382	FALSE	549	0	833	0.205826	0	-0.205826	WT	spc
TCONS_00003113	Adcy10	1626	FALSE	214	0	1412	0.145536	0	-0.145536	WT	spc
TCONS_00003160	Tada1	783	FALSE	87	49	647	0.217322	0.000200607	-0.217121	WT	spc
TCONS_00003176	Aldh9a1	2833	FALSE	246	1031	1556	0.215527	0.118877	-0.0966502	WT	spc
TCONS_00003481	Sdccag8	2763	FALSE	330	433	2000	0.0859794	0.0479927	-0.0379866	WT	spc
TCONS_00003565	Parp1	3846	FALSE	80	722	3044	0.0972624	0	-0.0972624	WT	spc
TCONS_00003569	Lin9	3147	TRUE	131	2933	83	0.192936	0.110973	-0.0819628	WT	spc
TCONS_00003573	Acbd3	3470	FALSE	60	1833	1577	0.24389	0.0938179	-0.150072	WT	spc
TCONS_00003629	Srp9	1405	FALSE	276	1025	104	0.00584711	0.00166663	-0.00418048	WT	spc
TCONS_00003698	Gpatch2	2411	FALSE	117	1092	1202	0.0426154	0.0250946	-0.0175208	WT	spc
TCONS_00003744	Angel2	1585	FALSE	209	723	653	0.0912389	0.0271403	-0.0640986	WT	spc
TCONS_00003756	1700022P22Rik	655	FALSE	318	44	293	0.22262	0.000416368	-0.222203	WT	spc
TCONS_00003767	Ints7	4336	TRUE	358	3850	128	0.141248	0.0698134	-0.0714344	WT	spc
TCONS_00003780	Nek2	3680	FALSE	785	1693	1202	0.00650314	0.000281847	-0.00622129	WT	spc
TCONS_00003792	Rd3	1336	FALSE	338	411	587	0.091283	0.116728	0.0254446	WT	spc
TCONS_00003950	Ppp1r42	1311	FALSE	203	293	815	0.149934	3.56152e-05	-0.149899	WT	spc
TCONS_00004215	4931428L18Rik	704	FALSE	307	0	397	0.0908103	2.29255e-05	-0.0907874	WT	spc
TCONS_00004230	Prim2	1178	FALSE	2	274	902	0.17038	0	-0.17038	WT	spc
TCONS_00004252	Zfp451	673	TRUE	72	251	350	0.0536935	0.0386238	-0.0150696	WT	spc
TCONS_00004383	Tsga10	2724	FALSE	531	121	2072	0.0836002	0.0119683	-0.0716319	WT	spc
TCONS_00004504	1700029F09Rik	960	FALSE	255	28	677	0.0527375	1.04549e-05	-0.0527271	WT	spc
TCONS_00004507	1700029F09Rik	486	FALSE	273	1	212	0.0457257	0.00803739	-0.0376883	WT	spc
TCONS_00004556	Obfc2a	2828	FALSE	486	1746	596	0.0967061	0.00254704	-0.094159	WT	spc
TCONS_00004557	Obfc2a	2766	FALSE	1468	702	596	0.197445	0	-0.197445	WT	spc
TCONS_00004582	Gls	4628	FALSE	444	2709	1475	0.348882	0.203143	-0.145739	WT	spc
TCONS_00004636	1700019D03Rik	3541	FALSE	237	2984	320	0.0908595	0.0506445	-0.040215	WT	spc
TCONS_00004720	Boll	2216	TRUE	297	1695	224	0.0181217	4.22801e-05	-0.0180794	WT	spc
TCONS_00004730	Boll	147	FALSE	2	0	145	0.413	0	-0.413	WT	spc
TCONS_00004837	Als2cr11	5509	FALSE	2947	139	2423	0.0467021	0.0294457	-0.0172564	WT	spc
TCONS_00004843	Als2cr11	806	FALSE	80	436	290	0.198921	0.00396562	-0.194956	WT	spc
TCONS_00004862	Als2	5379	FALSE	306	118	4955	0.453282	0.249639	-0.203643	WT	spc
TCONS_00004876	Ica1l	2049	FALSE	366	388	1295	0.033618	0.00778189	-0.0258361	WT	spc
TCONS_00004885	Wdr12	2845	FALSE	279	1295	1271	0.00858349	4.93465e-05	-0.00853414	WT	spc
TCONS_00004888	Wdr12	2915	FALSE	349	1295	1271	0.0200003	0.00741461	-0.0125857	WT	spc
TCONS_00004932	Ndufs1	1922	FALSE	89	835	998	0.144431	0	-0.144431	WT	spc
TCONS_00005021	1110028C15Rik	4459	FALSE	204	1412	2843	0.237325	0.00637724	-0.230948	WT	spc
TCONS_00005064	Bard1	5659	FALSE	341	3021	2297	0.351927	0.2916	-0.0603274	WT	spc
TCONS_00005296	Wdfy1	914	FALSE	370	0	544	0.0281977	0.0112947	-0.016903	WT	spc
TCONS_00005299	Wdfy1	460	FALSE	236	0	224	0.135262	0.0124977	-0.122764	WT	spc
TCONS_00005352	Sphkap	3754	FALSE	2	837	2915	0.135699	0.0392908	-0.0964081	WT	spc
TCONS_00005371	Trip12	10069	FALSE	438	3428	6203	0.0427431	0.0172771	-0.0254659	WT	spc
TCONS_00005448	Pde6d	879	FALSE	200	305	374	0.418357	0.0512187	-0.367138	WT	spc
TCONS_00005580	Myeov2	649	TRUE	2	465	182	0.0119381	0.00298058	-0.0089575	WT	spc
TCONS_00005615	Mterfd2	1664	FALSE	36	1065	563	0.0420332	0.0147161	-0.027317	WT	spc
TCONS_00005641	Dtymk	1192	FALSE	298	256	638	0.327174	0.0211187	-0.306055	WT	spc
TCONS_00005662	Slco6c1	2639	TRUE	155	1606	878	0.0133085	0	-0.0133085	WT	spc
TCONS_00005812	Epb4	6534	FALSE	220	4095	2219	0.206842	0.000194773	-0.206647	WT	spc
TCONS_00005820	Ptpn4	2692	TRUE	2	2472	218	0.121721	0	-0.121721	WT	spc
TCONS_00005821	Ptpn4	3596	FALSE	731	85	2780	0.226793	0.0449279	-0.181865	WT	spc
TCONS_00005831	Tmem177	3403	FALSE	347	2121	935	0.258685	0.0981951	-0.16049	WT	spc
TCONS_00005835	Gm101	2871	FALSE	184	177	2510	0.0562285	0.0314838	-0.0247447	WT	spc
TCONS_00005847	Dbi	331	FALSE	63	0	268	0.0562728	0.00611767	-0.0501551	WT	spc
TCONS_00005874	Insig2	362	FALSE	257	1	104	0.566768	0	-0.566768	WT	spc
TCONS_00005879	Ddx18	2424	TRUE	116	2210	98	0.0293797	0.0306067	0.00122703	WT	spc
TCONS_00006004	Mapkapk2	3537	TRUE	68	2558	911	0.744957	0.206551	-0.538406	WT	spc
TCONS_00006027	Srgap2	8040	FALSE	720	4105	3215	0.350387	0.324087	-0.0262996	WT	spc
TCONS_00006068	Mdm4	3490	FALSE	211	1810	1469	0.00837903	0	-0.00837903	WT	spc
TCONS_00006088	Snrpe	669	TRUE	76	522	71	0.00382923	0.00151092	-0.00231831	WT	spc
TCONS_00006191	Timm17a	565	TRUE	11	450	104	0.134518	0.00306191	-0.131457	WT	spc
TCONS_00006192	Timm17a	468	FALSE	179	0	289	0.0148397	0.00471082	-0.0101289	WT	spc
TCONS_00006205	Ipo9	6247	FALSE	71	3054	3122	0.159324	0.00454245	-0.154782	WT	spc
TCONS_00006206	Ipo9	4226	TRUE	30	2229	1967	0.076636	0.0310944	-0.0455416	WT	spc
TCONS_00006207	Ipo9	4189	TRUE	63	3959	167	0.0698534	0.0298752	-0.0399782	WT	spc
TCONS_00006253	5730559C18Rik	2658	FALSE	128	794	1736	0.704229	0.22304	-0.48119	WT	spc
TCONS_00006326	Cfhr3	1312	TRUE	489	410	413	0.487057	0.389859	-0.0971989	WT	spc
TCONS_00006437	1200016B10Rik	3734	FALSE	186	759	2789	0.343308	0.000294992	-0.343013	WT	spc
TCONS_00006558	Cep350	14088	FALSE	1205	3596	9287	0.0827491	0.0291192	-0.0536299	WT	spc
TCONS_00006577	Tor1aip1	1600	FALSE	247	379	974	0.0253813	0.000942125	-0.0244392	WT	spc
TCONS_00006580	Tor1aip1	784	TRUE	236	504	44	0.173669	0.00828579	-0.165383	WT	spc
TCONS_00006676	Rabgap1l	2522	FALSE	272	1	2249	0.126231	0	-0.126231	WT	spc
TCONS_00006677	Rabgap1l	2461	FALSE	288	83	2090	0.171685	0.102114	-0.0695708	WT	spc
TCONS_00006708	Klhl20	3437	FALSE	207	1755	1475	0.587352	0.383807	-0.203545	WT	spc
TCONS_00006775	Prrc2c	8866	FALSE	547	1	8318	0.762525	6.45295e-05	-0.76246	WT	spc
TCONS_00006800	4921528O07Rik	2956	FALSE	141	140	2675	0.387208	3.68814e-05	-0.387171	WT	spc
TCONS_00006811	Gorab	2509	FALSE	60	1343	1106	1	0.325981	-0.674019	WT	spc
TCONS_00006833	Blzf1	1640	FALSE	365	1207	68	0.162373	0.0586754	-0.103697	WT	spc
TCONS_00006888	Pou2f1	2402	FALSE	71	55	2276	0.422714	0.328628	-0.0940856	WT	spc
TCONS_00006894	Pou2f1	626	FALSE	138	0	488	0.282061	0.0815656	-0.200495	WT	spc
TCONS_00007105	Ufc1	914	FALSE	233	178	503	0.143006	0	-0.143006	WT	spc
TCONS_00007120	Nit1	1335	FALSE	78	286	971	0.0150989	0.000160561	-0.0149384	WT	spc
TCONS_00007166	Ncstn	772	FALSE	115	385	272	0.125583	0.038653	-0.0869302	WT	spc
TCONS_00007186	Atp1a4	2499	FALSE	618	1	1880	0.322319	0.0769064	-0.245413	WT	spc
TCONS_00007191	Kcnj9	3847	FALSE	317	2349	1181	0.147347	0.0636623	-0.0836845	WT	spc
TCONS_00007308	Adss	2733	FALSE	81	1282	1370	0.0464116	0	-0.0464116	WT	spc
TCONS_00007322	Hnrnpu	3777	TRUE	243	3319	215	0.0600288	0.0151621	-0.0448667	WT	spc
TCONS_00007336	Smyd3	341	FALSE	2	1	338	0.340628	0	-0.340628	WT	spc
TCONS_00007407	H3f3a	888	FALSE	102	379	407	0.0160234	0.00161931	-0.0144041	WT	spc
TCONS_00007408	H3f3a	724	FALSE	262	52	410	0.01706	0.00185764	-0.0152024	WT	spc
TCONS_00007424	Nvl	4252	FALSE	425	1260	2567	0.357144	0	-0.357144	WT	spc
TCONS_00007438	Wdr26	2467	FALSE	543	95	1829	0.0288817	0	-0.0288817	WT	spc
TCONS_00007439	Wdr26	2548	FALSE	576	95	1877	0.041477	0.011936	-0.029541	WT	spc
TCONS_00007480	4922505E12Rik	1940	FALSE	97	0	1843	0.588454	0.154297	-0.434157	WT	spc
TCONS_00007518	Iars2	2801	FALSE	111	489	2201	0.437543	0.0826248	-0.354918	WT	spc
TCONS_00007536	Spata17	1553	FALSE	182	232	1139	0.095947	1.3554e-05	-0.0959334	WT	spc
TCONS_00007639	Rcor3	5561	TRUE	1669	2801	1091	0.0789114	0.0835133	0.00460185	WT	spc
TCONS_00007642	Rcor3	3566	FALSE	114	2148	1304	0.0771677	0.0865325	0.00936481	WT	spc
TCONS_00007643	Rcor3	495	FALSE	172	27	296	0.415933	0.0243225	-0.391611	WT	spc
TCONS_00007728	Cr1l	1524	FALSE	311	29	1184	0.717172	0	-0.717172	WT	spc
TCONS_00008408	Reps1	2295	FALSE	103	201	1991	0.179623	0.128254	-0.051369	WT	spc
TCONS_00008445	Ifngr1	433	TRUE	56	150	227	0.468198	0	-0.468198	WT	spc
TCONS_00008496	Hbs1l	3042	TRUE	189	2218	635	0.0120952	0.00792452	-0.00417066	WT	spc
TCONS_00008746	Slc22a16	2226	FALSE	32	182	2012	0.0428226	0.0122846	-0.030538	WT	spc
TCONS_00008783	Ppil6	1110	FALSE	142	84	884	0.470552	0.0607552	-0.409797	WT	spc
TCONS_00008858	Rtn4ip1	4079	FALSE	745	2144	1190	1	0.310579	-0.689421	WT	spc
TCONS_00008997	Smpdl3a	849	TRUE	115	576	158	0.255639	0.0112013	-0.244438	WT	spc
TCONS_00009006	Gcc2	502	FALSE	219	2	281	0.112163	0.0285136	-0.0836489	WT	spc
TCONS_00009083	Dnajb12	3041	FALSE	123	1782	1136	0.137316	0.0838552	-0.0534607	WT	spc
TCONS_00009090	Ascc1	1685	FALSE	329	286	1070	0.118192	0.0171255	-0.101067	WT	spc
TCONS_00009094	Ascc1	1443	TRUE	185	932	326	0.117492	0.00692084	-0.110571	WT	spc
TCONS_00009136	Tbata	953	FALSE	223	311	419	0.0490563	0.0425175	-0.00653876	WT	spc
TCONS_00009153	Tysnd1	3231	FALSE	993	673	1565	0.496412	0.196962	-0.29945	WT	spc
TCONS_00009346	4930533K18Rik	544	FALSE	194	15	335	0.996487	0.00114023	-0.995347	WT	spc
TCONS_00009431	Rab36	3359	FALSE	439	2219	701	0.223509	0.117038	-0.10647	WT	spc
TCONS_00009510	Gm5134	2242	FALSE	658	223	1361	0.25959	0.221112	-0.0384779	WT	spc
TCONS_00009512	Gm5134	1339	FALSE	59	0	1280	0.352603	0.24952	-0.103083	WT	spc
TCONS_00009530	Mcm3ap	6423	FALSE	332	113	5978	0.705531	0.166945	-0.538586	WT	spc
TCONS_00009613	Ube2g2	288	TRUE	1	273	14	0.0497542	0	-0.0497542	WT	spc
TCONS_00009724	Ptbp1	2598	FALSE	47	1082	1469	0.0313881	0.00503567	-0.0263524	WT	spc
TCONS_00009752	Wdr18	3083	TRUE	146	2671	266	0.0875633	0.0380888	-0.0494745	WT	spc
TCONS_00009794	Stk11	723	FALSE	1	228	494	0.0363015	0	-0.0363015	WT	spc
TCONS_00009811	Cirbp	423	FALSE	99	1	323	0.113076	0	-0.113076	WT	spc
TCONS_00009838	Ndufs7	983	FALSE	249	60	674	0.0209737	0.00105265	-0.019921	WT	spc
TCONS_00009849	Dazap1	1994	FALSE	77	697	1220	0.0492242	0.0166106	-0.0326136	WT	spc
TCONS_00009854	Rps15	425	FALSE	51	0	374	0.0468917	0	-0.0468917	WT	spc
TCONS_00009871	Reep6	850	FALSE	30	446	374	0.0996898	0.0250307	-0.0746592	WT	spc
TCONS_00009915	Dot1l	4529	FALSE	1	920	3608	0.137801	0.0872574	-0.0505437	WT	spc
TCONS_00009943	Thop1	2832	FALSE	229	540	2063	0.125194	0.00446579	-0.120728	WT	spc
TCONS_00009953	Map2k2	2405	FALSE	233	967	1205	0.372063	0.0694617	-0.302601	WT	spc
TCONS_00009954	Map2k2	1556	FALSE	201	153	1202	0.259549	0.104257	-0.155292	WT	spc
TCONS_00009955	Map2k2	930	FALSE	181	15	734	0.212124	0.0586047	-0.15352	WT	spc
TCONS_00010146	Txnrd1	3310	FALSE	132	1685	1493	0.793859	0	-0.793859	WT	spc
TCONS_00010161	Tcp11l2	2725	FALSE	539	633	1553	0.360894	0.414605	0.0537112	WT	spc
TCONS_00010178	Rfx4	3274	FALSE	38	1311	1925	0.243912	5.87643e-06	-0.243906	WT	spc
TCONS_00010216	Fbxo7	1655	FALSE	106	215	1334	0.068377	0.0185522	-0.0498249	WT	spc
TCONS_00010236	Gm5174	7446	TRUE	726	5248	1472	0.236497	0.164504	-0.0719938	WT	spc
TCONS_00010292	Ccdc53	909	FALSE	146	224	539	0.0945997	0.000102785	-0.094497	WT	spc
TCONS_00010389	Usp44	2824	FALSE	640	190	1994	0.12096	0.085085	-0.0358748	WT	spc
TCONS_00010392	Usp44	2737	FALSE	553	190	1994	0.131965	0.100156	-0.0318084	WT	spc
TCONS_00010407	Ndufa12	617	FALSE	308	22	287	0.0013046	0	-0.0013046	WT	spc
TCONS_00010409	Ndufa12	1105	FALSE	162	740	203	0.00235059	0.00157352	-0.000777068	WT	spc
TCONS_00010414	Tmcc3	629	FALSE	342	207	80	0.288781	0.362557	0.0737757	WT	spc
TCONS_00010416	Tmcc3	670	FALSE	267	2	401	0.413406	0.305738	-0.107668	WT	spc
TCONS_00010476	Poc1b	2862	FALSE	174	1258	1430	0.126642	0.27976	0.153118	WT	spc
TCONS_00010482	Poc1b	999	TRUE	1	702	296	0.229165	0.187392	-0.0417726	WT	spc
TCONS_00010508	Cep290	7736	FALSE	232	548	6956	0.336574	0.16671	-0.169863	WT	spc
TCONS_00010566	Lin7a	6000	TRUE	263	5636	101	0.0465327	0.0374257	-0.00910694	WT	spc
TCONS_00010567	Lin7a	5875	FALSE	19	5155	701	0.0457879	4.9357e-06	-0.045783	WT	spc
TCONS_00010572	Ppp1r12a	3475	FALSE	73	388	3014	0.43634	0.0478455	-0.388495	WT	spc
TCONS_00010594	Csrp2	967	FALSE	51	335	581	0.218659	0.0712918	-0.147367	WT	spc
TCONS_00010596	Csrp2	1019	FALSE	28	335	656	0.125511	0.016448	-0.109063	WT	spc
TCONS_00010605	Nap1l1	3487	FALSE	245	2067	1175	0.0426158	0.00570155	-0.0369143	WT	spc
TCONS_00010610	Nap1l1	1689	FALSE	310	204	1175	0.0950855	0.0163518	-0.0787337	WT	spc
TCONS_00010619	Krr1	1149	FALSE	37	843	269	0.195935	0.168891	-0.0270439	WT	spc
TCONS_00010622	Krr1	972	FALSE	1	0	971	0.432176	0.128141	-0.304035	WT	spc
TCONS_00010628	Caps2	2714	FALSE	105	951	1658	0.125053	0.0692935	-0.0557593	WT	spc
TCONS_00010780	Tmbim4	862	FALSE	207	281	374	0.029955	0.00601397	-0.0239411	WT	spc
TCONS_00010942	R3hdm2	938	TRUE	1	869	68	0.59757	0.345992	-0.251578	WT	spc
TCONS_00011080	Cs	2792	FALSE	51	1347	1394	0.373859	8.77417e-05	-0.373771	WT	spc
TCONS_00011097	Smarcc2	4934	FALSE	92	1201	3641	0.41841	0.142274	-0.276137	WT	spc
TCONS_00011116	Cd63	987	FALSE	195	76	716	0.16587	0.0158682	-0.150002	WT	spc
TCONS_00011118	Cd63	1192	FALSE	400	76	716	0.166672	0.0272104	-0.139461	WT	spc
TCONS_00011293	Pcmt1	1917	TRUE	283	777	857	0.0113815	0.00024655	-0.0111349	WT	spc
TCONS_00011295	Pcmt1	1132	FALSE	2	315	815	0.0282589	0.00783156	-0.0204273	WT	spc
TCONS_00011298	Pcmt1	514	TRUE	189	287	38	0.011585	0.00453763	-0.00704739	WT	spc
TCONS_00011305	BC013529	1748	TRUE	32	1417	299	0.200959	0.0442349	-0.156724	WT	spc
TCONS_00011615	Rnf146	1434	FALSE	205	150	1079	0.0945789	0.0666299	-0.027949	WT	spc
TCONS_00011681	Nt5dc1	1978	TRUE	77	1398	503	0.132935	0.0659135	-0.0670219	WT	spc
TCONS_00011691	1700025K23Rik	769	FALSE	415	112	242	0.00197774	0.000233445	-0.0017443	WT	spc
TCONS_00011759	Amd1	3514	TRUE	407	2829	278	0.394376	0	-0.394376	WT	spc
TCONS_00011764	Cdc40	2094	FALSE	70	285	1739	0.231999	0.138623	-0.0933761	WT	spc
TCONS_00011808	Armc2	2926	TRUE	181	2446	299	0.133711	0.106038	-0.0276734	WT	spc
TCONS_00011811	Armc2	1135	FALSE	228	608	299	0.129165	0.156439	0.0272745	WT	spc
TCONS_00011938	Gm9766	2961	TRUE	519	2368	74	0.0888914	0.0377112	-0.0511802	WT	spc
TCONS_00012063	Pldi	810	FALSE	391	33	386	0.608262	0.128635	-0.479626	WT	spc
TCONS_00012140	Hk1	414	FALSE	268	0	146	0.0113021	0.00365984	-0.00764224	WT	spc
TCONS_00012165	Vps26a	1381	TRUE	147	1115	119	0.032332	0.00696498	-0.025367	WT	spc
TCONS_00012221	Hnrnph3	2213	FALSE	200	973	1040	0.0461608	0.00680947	-0.0393513	WT	spc
TCONS_00012335	Phyhipl	1518	FALSE	99	1051	368	0.183907	0.0190186	-0.164888	WT	spc
TCONS_00012370	Rtdr1	1223	TRUE	15	1140	68	0.0526936	0.0354088	-0.0172848	WT	spc
TCONS_00012500	Pcbp3	1698	TRUE	101	833	764	0.02778	0.000891314	-0.0268887	WT	spc
TCONS_00012510	Pcbp3	1095	TRUE	301	789	5	0.00961706	0	-0.00961706	WT	spc
TCONS_00012610	Agpat3	3439	FALSE	186	2123	1130	0.0333297	0.00192876	-0.0314009	WT	spc
TCONS_00012625	Rrp1	1395	FALSE	17	0	1378	0.12742	0	-0.12742	WT	spc
TCONS_00012676	Polrmt	3651	FALSE	41	110	3500	0.154729	0.116676	-0.0380525	WT	spc
TCONS_00012716	Med16	3818	TRUE	45	3546	227	0.119069	0.0226981	-0.0963713	WT	spc
TCONS_00012739	Polr2e	1313	TRUE	171	654	488	0.0962572	0.019566	-0.0766911	WT	spc
TCONS_00012785	Pcsk4	2750	TRUE	296	1678	776	0.186005	0.0845323	-0.101473	WT	spc
TCONS_00012876	Ap3d1	4730	FALSE	222	909	3599	0.0205907	0	-0.0205907	WT	spc
TCONS_00012877	Ap3d1	3153	TRUE	349	1065	1739	0.0276115	0	-0.0276115	WT	spc
TCONS_00013006	Ncln	3118	FALSE	131	1296	1691	0.200861	0.100156	-0.100705	WT	spc
TCONS_00013092	Slc41a2	620	FALSE	227	1	392	0.511612	0	-0.511612	WT	spc
TCONS_00013147	Fhl4	2578	FALSE	683	1056	839	0.00392307	0.000657516	-0.00326555	WT	spc
TCONS_00013152	Gm6713	3984	TRUE	196	2313	1475	0.174324	0.139866	-0.0344587	WT	spc
TCONS_00013223	4930547N16Rik	3415	FALSE	272	1422	1721	0.236577	0.244441	0.00786318	WT	spc
TCONS_00013226	4930547N16Rik	545	FALSE	115	0	430	0.300624	0.196081	-0.104543	WT	spc
TCONS_00013246	Chpt1	3898	FALSE	115	2587	1196	0.117522	0	-0.117522	WT	spc
TCONS_00013325	Slc25a3	3138	TRUE	162	2698	278	0.0202273	0.00151854	-0.0187087	WT	spc
TCONS_00013328	Slc25a3	1341	FALSE	94	171	1076	0.04497	0.0067274	-0.0382426	WT	spc
TCONS_00013355	4930485B16Rik	9683	TRUE	157	7229	2297	0.154064	0.0742789	-0.0797851	WT	spc
TCONS_00013365	4930485B16Rik	1160	FALSE	24	201	935	0.122457	0	-0.122457	WT	spc
TCONS_00013383	Metap2	5115	FALSE	819	2860	1436	0.0272858	0.0137063	-0.0135795	WT	spc
TCONS_00013388	Vezt	2250	TRUE	148	1272	830	0.489046	0.194671	-0.294375	WT	spc
TCONS_00013394	Vezt	4479	FALSE	45	2092	2342	0.440824	0.186901	-0.253922	WT	spc
TCONS_00013440	Mrpl42	666	FALSE	113	125	428	0.025632	0.000933586	-0.0246984	WT	spc
TCONS_00013629	Cnot2	2120	FALSE	86	412	1622	0.0612561	0.00420245	-0.0570536	WT	spc
TCONS_00013648	Rab3ip	3790	TRUE	546	2507	737	0.0556139	0.0269569	-0.028657	WT	spc
TCONS_00013672	Cpsf6	2227	TRUE	33	428	1766	0.0861408	0	-0.0861408	WT	spc
TCONS_00013863	Dtx3	2072	TRUE	416	1462	194	0.0475946	0.0392547	-0.00833991	WT	spc
TCONS_00013868	Dtx3	2091	TRUE	435	1462	194	0.0491762	0	-0.0491762	WT	spc
TCONS_00013871	Dtx3	624	FALSE	277	0	347	0.0335206	0.00515534	-0.0283653	WT	spc
TCONS_00013952	Obfc2b	929	TRUE	91	764	74	0.0261663	0.0249518	-0.00121452	WT	spc
TCONS_00013954	Obfc2b	614	FALSE	163	0	451	0.021751	0.0129098	-0.00884116	WT	spc
TCONS_00014521	Eif4enif1	3737	FALSE	359	499	2879	0.103901	0	-0.103901	WT	spc
TCONS_00014528	Eif4enif1	2952	FALSE	29	497	2426	0.0729209	8.63363e-05	-0.0728346	WT	spc
TCONS_00014649	Sf3a1	6005	TRUE	774	3249	1982	0.00943987	0.00195305	-0.00748681	WT	spc
TCONS_00014655	Tbc1d10a	1230	TRUE	1	660	569	0.163343	0.0938363	-0.0695068	WT	spc
TCONS_00014685	Zmat5	846	FALSE	119	272	455	0.235963	0.159872	-0.0760911	WT	spc
TCONS_00014687	Zmat5	822	FALSE	95	272	455	0.215685	0.19788	-0.0178048	WT	spc
TCONS_00014792	Ogdh	4391	FALSE	519	996	2876	0.0231288	0.010889	-0.0122398	WT	spc
TCONS_00014803	Ogdh	4114	FALSE	137	918	3059	0.0569649	0.0023427	-0.0546222	WT	spc
TCONS_00014886	4930415F15Rik	1416	FALSE	1	90	1325	0.0473815	0.0432191	-0.00416246	WT	spc
TCONS_00015017	Sertad2	5427	FALSE	212	4286	929	0.0869607	0.0773733	-0.00958735	WT	spc
TCONS_00015044	Wdpcp	3102	FALSE	471	463	2168	0.0460868	0.0170106	-0.0290762	WT	spc
TCONS_00015070	Cct4	1736	FALSE	116	667	953	0.0122617	0.00377335	-0.00848838	WT	spc
TCONS_00015079	Fam161a	545	FALSE	133	2	410	0.158328	0.00768755	-0.150641	WT	spc
TCONS_00015084	Fam161a	1935	FALSE	331	177	1427	0.0967377	0.0389835	-0.0577542	WT	spc
TCONS_00015115	Usp34	10565	FALSE	1	548	10016	0.0658374	1.21026e-06	-0.0658362	WT	spc
TCONS_00015238	Mtif2	3092	FALSE	583	326	2183	0.240812	0.151376	-0.0894358	WT	spc
TCONS_00015297	Asb3	2509	FALSE	165	953	1391	0.235185	0.112364	-0.122821	WT	spc
TCONS_00015308	Cpeb4	2288	FALSE	78	45	2165	0.485025	0.038065	-0.446959	WT	spc
TCONS_00015339	Hba-a2	520	TRUE	1	451	68	0.937646	0.364922	-0.572724	WT	spc
TCONS_00015551	Med7	702	FALSE	232	0	470	0.0310191	0.0074743	-0.0235448	WT	spc
TCONS_00015725	Cby3	703	FALSE	258	23	422	0.999895	0.255946	-0.743948	WT	spc
TCONS_00015726	Hnrnph1	3164	TRUE	1365	1497	302	0.0192924	0.00336972	-0.0159227	WT	spc
TCONS_00015728	Hnrnph1	3575	TRUE	1367	1918	290	0.0328569	0.0114626	-0.0213943	WT	spc
TCONS_00015733	Hnrnph1	581	TRUE	79	182	320	0.0234507	0.00467498	-0.0187757	WT	spc
TCONS_00015738	Hnrnph1	582	FALSE	41	119	422	0.175654	0	-0.175654	WT	spc
TCONS_00015839	Cdkl3	2904	TRUE	306	841	1757	0.0100058	0	-0.0100058	WT	spc
TCONS_00015906	Aff4	476	TRUE	1	449	26	0.089267	0.0138668	-0.0754002	WT	spc
TCONS_00016014	Acsl6	5807	FALSE	84	3555	2168	0.276903	2.15178e-05	-0.276881	WT	spc
TCONS_00016030	Acsl6	616	TRUE	1	586	29	0.0770378	0.0151477	-0.0618901	WT	spc
TCONS_00016062	Rapgef6	716	TRUE	1	695	20	0.063607	0.021705	-0.0419019	WT	spc
TCONS_00016099	G3bp1	6862	FALSE	405	5297	1160	0.148915	0.0109446	-0.137971	WT	spc
TCONS_00016121	Mfap3	627	FALSE	296	2	329	0.41785	0	-0.41785	WT	spc
TCONS_00016228	Trim11	2301	FALSE	126	724	1451	0.156797	0.0516919	-0.105105	WT	spc
TCONS_00016236	Mrpl55	729	FALSE	244	81	404	0.00918794	0.0102609	0.00107294	WT	spc
TCONS_00016237	2310033P09Rik	1212	FALSE	109	15	1088	0.664869	0.0669926	-0.597876	WT	spc
TCONS_00016388	B9d1	594	FALSE	131	137	326	0.013281	0	-0.013281	WT	spc
TCONS_00016509	Elac2	2771	FALSE	74	202	2495	0.187176	0.0544337	-0.132743	WT	spc
TCONS_00016627	Ccdc42	1384	FALSE	195	239	950	0.0377078	0.0254197	-0.012288	WT	spc
TCONS_00016637	Myh10	7791	FALSE	300	1561	5930	0.100506	0.0544061	-0.0460997	WT	spc
TCONS_00016639	Myh10	1315	FALSE	134	486	695	0.170935	0.1087	-0.062235	WT	spc
TCONS_00016653	Rpl26	500	FALSE	192	0	308	0.00276969	0	-0.00276969	WT	spc
TCONS_00016718	Per1	4671	FALSE	195	601	3875	0.114467	0.106143	-0.00832393	WT	spc
TCONS_00016740	Trappc1	759	FALSE	96	226	437	0.0291261	2.53934e-06	-0.0291235	WT	spc
TCONS_00016767	Sat2	1166	FALSE	104	688	374	0.243048	0.0666792	-0.176369	WT	spc
TCONS_00016858	Gabarap	1710	TRUE	571	987	152	0.00751816	0.00547976	-0.0020384	WT	spc
TCONS_00016870	Phf23	317	FALSE	192	0	125	0.366049	4.37049e-05	-0.366006	WT	spc
TCONS_00016873	Phf23	2214	TRUE	585	1366	263	0.159899	0.0847514	-0.0751476	WT	spc
TCONS_00017037	Rnf167	1890	TRUE	626	1103	161	0.379868	0.045486	-0.334382	WT	spc
TCONS_00017077	Rpain	282	FALSE	1	0	281	0.130008	0	-0.130008	WT	spc
TCONS_00017125	Xaf1	4731	TRUE	50	4145	536	0.452699	0.0356846	-0.417015	WT	spc
TCONS_00017304	Smg6	5786	TRUE	94	3008	2684	0.237082	0.0525462	-0.184536	WT	spc
TCONS_00017398	Myo1c	4718	FALSE	312	1272	3134	0.138611	0.12915	-0.0094613	WT	spc
TCONS_00017416	Ywhae	738	FALSE	68	89	581	0.0060477	0	-0.0060477	WT	spc
TCONS_00017417	Ywhae	461	TRUE	1	308	152	0.00496394	0.000526844	-0.0044371	WT	spc
TCONS_00017482	Ssh2	4449	FALSE	29	68	4352	0.0382911	0.0154331	-0.022858	WT	spc
TCONS_00017501	Git1	3512	FALSE	22	1178	2312	0.127412	1.87713e-05	-0.127394	WT	spc
TCONS_00017574	Phf12	2967	TRUE	401	452	2114	0.427307	0.00470762	-0.422599	WT	spc
TCONS_00017608	Tlcd1	714	FALSE	102	229	383	0.0521476	0.0314435	-0.0207041	WT	spc
TCONS_00017996	Synrg	3995	FALSE	49	26	3920	0.220055	0.192924	-0.0271308	WT	spc
TCONS_00018031	Myo19	3651	TRUE	131	2660	860	0.532924	0.427246	-0.105678	WT	spc
TCONS_00018059	Bcas3	3590	FALSE	141	708	2741	0.179897	0.0497382	-0.130159	WT	spc
TCONS_00018077	Bcas3	412	FALSE	1	40	371	0.124943	0.0545581	-0.0703848	WT	spc
TCONS_00018148	2004-09-01	666	FALSE	26	2	638	0.276208	0	-0.276208	WT	spc
TCONS_00018223	Mpo	2353	TRUE	157	1720	476	0.340356	0.253271	-0.0870852	WT	spc
TCONS_00018242	Srsf1	1209	FALSE	37	411	761	0.0608392	0.011763	-0.0490763	WT	spc
TCONS_00018244	Srsf1	401	TRUE	1	266	134	0.0614614	0.0025985	-0.0588629	WT	spc
TCONS_00018270	Mrps23	332	FALSE	19	11	302	0.113025	0	-0.113025	WT	spc
TCONS_00018306	Gm525	503	FALSE	1	305	197	0.236845	0.0775715	-0.159274	WT	spc
TCONS_00018345	Mbtd1	2539	FALSE	596	576	1367	0.120445	0	-0.120445	WT	spc
TCONS_00018350	Mbtd1	693	TRUE	99	277	317	0.109975	0	-0.109975	WT	spc
TCONS_00018353	Mbtd1	715	FALSE	308	0	407	0.201247	0.0212969	-0.17995	WT	spc
TCONS_00018392	Ankrd40	1477	FALSE	242	267	968	0.0752611	0.00528342	-0.0699777	WT	spc
TCONS_00018423	Ppp1r9b	4410	FALSE	514	1443	2453	0.507666	0.115435	-0.392231	WT	spc
TCONS_00018455	Spop	2973	TRUE	206	2012	755	0.112866	0.0185397	-0.0943261	WT	spc
TCONS_00018477	Zfp652	10081	FALSE	501	8294	1286	0.498036	0.227343	-0.270692	WT	spc
TCONS_00018782	Psmd3	2952	TRUE	719	1355	878	0.277364	0.168913	-0.108451	WT	spc
TCONS_00018967	Naglu	2388	TRUE	114	1555	719	0.0509354	0.0364192	-0.0145162	WT	spc
TCONS_00019015	Vps25	876	FALSE	21	301	554	0.0966726	0.0403689	-0.0563038	WT	spc
TCONS_00019036	Psme3	2739	FALSE	235	1665	839	0.184406	0	-0.184406	WT	spc
TCONS_00019038	Psme3	653	FALSE	45	0	608	0.163174	0.060449	-0.102725	WT	spc
TCONS_00019161	BC030867	2503	FALSE	239	558	1706	0.471393	0.418276	-0.0531172	WT	spc
TCONS_00019238	Nmt1	4922	FALSE	288	3144	1490	0.0156567	0.00336909	-0.0122876	WT	spc
TCONS_00019274	Hexim2	2080	FALSE	291	848	941	0.33377	0.225213	-0.108557	WT	spc
TCONS_00019286	Fmnl1	2737	FALSE	1967	315	455	0.584113	0.274824	-0.309289	WT	spc
TCONS_00019311	4933407P14Rik	2312	FALSE	96	462	1754	0.0344526	0.0301166	-0.00433599	WT	spc
TCONS_00019372	Efcab3	666	FALSE	235	0	431	0.0722241	0.0378745	-0.0343496	WT	spc
TCONS_00019377	Efcab3	1796	TRUE	375	1368	53	0.0397885	0.013893	-0.0258955	WT	spc
TCONS_00019383	Mettl2	1753	TRUE	73	1345	335	0.205035	0.0296857	-0.175349	WT	spc
TCONS_00019388	Mettl2	2556	TRUE	19	2424	113	0.282368	0.130866	-0.151502	WT	spc
TCONS_00019407	Tlk2	603	TRUE	38	422	143	0.161563	0	-0.161563	WT	spc
TCONS_00019441	Ace	2418	FALSE	1	219	2198	0.151924	9.28969e-06	-0.151914	WT	spc
TCONS_00019498	Ccdc45	2937	FALSE	108	346	2483	0.323305	0.0403186	-0.282986	WT	spc
TCONS_00019583	Ccdc46	938	FALSE	211	419	308	0.0149223	0.00126518	-0.0136571	WT	spc
TCONS_00019633	Prkar1a	962	FALSE	57	390	515	0.0605978	0.00614953	-0.0544483	WT	spc
TCONS_00019715	Dnaic2	2842	FALSE	389	618	1835	0.231594	0.0271665	-0.204427	WT	spc
TCONS_00019723	Kif19a	3874	FALSE	427	478	2969	0.448374	0.404282	-0.0440916	WT	spc
TCONS_00019724	Kif19a	1959	FALSE	127	111	1721	0.551626	0.595718	0.0440916	WT	spc
TCONS_00019838	2310067B10Rik	5139	FALSE	236	1019	3884	0.583934	0.00449327	-0.579441	WT	spc
TCONS_00019843	2310067B10Rik	5329	FALSE	228	1019	4082	0.202041	0.242297	0.0402553	WT	spc
TCONS_00019846	2310067B10Rik	376	FALSE	95	0	281	0.198883	0	-0.198883	WT	spc
TCONS_00019980	Gm11744	323	FALSE	1	227	95	0.263886	0.0445244	-0.219362	WT	spc
TCONS_00020009	1110005A03Rik	585	FALSE	47	242	296	0.118807	0.045244	-0.0735628	WT	spc
TCONS_00020010	1110005A03Rik	427	FALSE	23	198	206	0.250829	0.103143	-0.147686	WT	spc
TCONS_00020012	1110005A03Rik	329	TRUE	17	190	122	0.127683	0	-0.127683	WT	spc
TCONS_00020021	Mfsd11	3559	TRUE	542	2685	332	0.238795	0.0252425	-0.213552	WT	spc
TCONS_00020026	Mfsd11	419	FALSE	250	2	167	0.0328259	0.00786066	-0.0249652	WT	spc
TCONS_00020049	Sec14l1	4654	FALSE	145	2362	2147	0.155192	0.102826	-0.0523661	WT	spc
TCONS_00020212	A730011L01Rik	1223	FALSE	58	314	851	0.408616	0.293892	-0.114724	WT	spc
TCONS_00020220	A730011L01Rik	1184	TRUE	16	1079	89	0.389828	0.23474	-0.155088	WT	spc
TCONS_00020231	Rptor	3727	FALSE	972	197	2558	0.998493	0.233827	-0.764666	WT	spc
TCONS_00020261	Baiap2	2442	FALSE	433	444	1565	0.207647	0.00506755	-0.20258	WT	spc
TCONS_00020286	Ccdc137	1251	TRUE	68	458	725	0.588754	0.391412	-0.197341	WT	spc
TCONS_00020316	Slc25a10	813	FALSE	73	42	698	0.155313	0	-0.155313	WT	spc
TCONS_00020327	Anapc11	3229	FALSE	203	2772	254	0.017026	0.0126228	-0.00440318	WT	spc
TCONS_00020330	Anapc11	4049	TRUE	203	3592	254	0.0263955	0.0125041	-0.0138914	WT	spc
TCONS_00020347	Aspscr1	1690	FALSE	14	87	1589	0.0211258	4.2162e-06	-0.0211216	WT	spc
TCONS_00020434	Foxk2	3465	FALSE	1	1719	1745	0.236935	0.0931004	-0.143835	WT	spc
TCONS_00020508	Drg1	488	TRUE	84	213	191	0.0892094	0.0056238	-0.0835856	WT	spc
TCONS_00020521	Limk2	382	FALSE	35	0	347	0.211383	0.00702565	-0.204357	WT	spc
TCONS_00020614	Ccdc157	4612	FALSE	197	2565	1850	0.191405	0.125169	-0.0662362	WT	spc
TCONS_00020650	Nf2	4765	TRUE	553	2437	1775	0.0748235	0.0297634	-0.04506	WT	spc
TCONS_00020652	Nf2	4450	FALSE	544	2374	1532	0.156746	9.99456e-06	-0.156736	WT	spc
TCONS_00020653	Nf2	2107	FALSE	427	619	1061	0.094786	0.0314143	-0.0633717	WT	spc
TCONS_00020667	Nf2	341	FALSE	94	0	247	0.058616	0	-0.058616	WT	spc
TCONS_00020684	Ewsr1	2269	FALSE	48	365	1856	0.00211374	0.000784291	-0.00132945	WT	spc
TCONS_00020695	Ewsr1	1320	FALSE	77	902	341	0.00255586	0.00142439	-0.00113147	WT	spc
TCONS_00020696	Ewsr1	185	FALSE	48	0	137	0.202073	0	-0.202073	WT	spc
TCONS_00020698	Emid1	1248	TRUE	2	1130	116	0.320214	0.172615	-0.147599	WT	spc
TCONS_00020744	Urgcp	394	TRUE	38	285	71	0.305911	0.15287	-0.153042	WT	spc
TCONS_00020760	Pold2	864	FALSE	142	0	722	0.103635	0.0174154	-0.0862193	WT	spc
TCONS_00020762	Pold2	342	FALSE	80	38	224	0.0531616	0.0335294	-0.0196322	WT	spc
TCONS_00020922	Sun3	1176	FALSE	32	182	962	0.112626	0	-0.112626	WT	spc
TCONS_00020936	4930512M02Rik	732	FALSE	27	193	512	0.993028	0.0920953	-0.900932	WT	spc
TCONS_00021186	Ahsa2	651	FALSE	53	0	598	0.348367	0.00725107	-0.341116	WT	spc
TCONS_00021252	Vrk2	1889	FALSE	338	40	1511	0.705625	0.483785	-0.22184	WT	spc
TCONS_00021351	Erlec1	1827	FALSE	329	350	1148	0.268294	0.107501	-0.160793	WT	spc
TCONS_00021482	Ccdc99	2966	TRUE	640	1637	689	0.572569	0.516967	-0.0556012	WT	spc
TCONS_00021542	Hmmr	4058	TRUE	207	3279	572	0.497911	0.326552	-0.171359	WT	spc
TCONS_00021586	Pttg1	954	FALSE	313	273	368	0.0082605	0.00467962	-0.00358087	WT	spc
TCONS_00021629	Thg1l	1021	FALSE	2	303	716	0.143741	0.0159335	-0.127807	WT	spc
TCONS_00021760	Sqstm1	2823	FALSE	72	1423	1328	0.396572	0	-0.396572	WT	spc
TCONS_00021777	Canx	4295	FALSE	757	1814	1724	0.0238144	0	-0.0238144	WT	spc
TCONS_00021818	Zfp354b	2455	FALSE	183	467	1805	0.343996	0.215627	-0.128369	WT	spc
TCONS_00021826	4933414I15Rik	1336	TRUE	121	1117	98	0.0155913	0.0100808	-0.00551049	WT	spc
TCONS_00021860	0610009B22Rik	750	FALSE	68	260	422	0.0121732	0	-0.0121732	WT	spc
TCONS_00021874	Sec24a	2744	FALSE	990	369	1385	0.663222	0.39343	-0.269792	WT	spc
TCONS_00021890	Ube2b	408	FALSE	113	167	128	0.0143541	0.00472099	-0.00963316	WT	spc
TCONS_00021975	Slc22a21	1098	FALSE	600	85	413	0.0318848	0.00746485	-0.0244199	WT	spc
TCONS_00022080	Fam114a2	2557	FALSE	61	1024	1472	0.174207	1.04268e-05	-0.174197	WT	spc
TCONS_00022111	Zfp672	3665	FALSE	1287	972	1406	0.174509	0.026267	-0.148242	WT	spc
TCONS_00022221	Zkscan17	3771	TRUE	762	2899	110	0.176154	0.0925567	-0.0835976	WT	spc
TCONS_00022243	Flcn	842	FALSE	596	1	245	0.448838	0.165307	-0.283531	WT	spc
TCONS_00022267	Pemt	953	TRUE	44	799	110	0.122326	0.0861446	-0.0361814	WT	spc
TCONS_00022272	Pemt	669	FALSE	60	10	599	0.0896758	0	-0.0896758	WT	spc
TCONS_00022314	Atpaf2	1813	FALSE	143	774	896	0.153087	0.0137316	-0.139356	WT	spc
TCONS_00022354	Flii	3172	FALSE	932	399	1841	0.249933	0	-0.249933	WT	spc
TCONS_00022381	Shmt1	565	FALSE	433	46	86	0.0947136	0.0623036	-0.0324099	WT	spc
TCONS_00022483	Prpsap2	1971	TRUE	422	1313	236	0.653979	0.196111	-0.457868	WT	spc
TCONS_00022523	Ncor1	5353	FALSE	2	1152	4199	0.15169	0.00507073	-0.146619	WT	spc
TCONS_00022545	Ncor1	2815	FALSE	443	0	2372	0.236943	0.0501938	-0.186749	WT	spc
TCONS_00022552	Ncor1	646	FALSE	159	0	487	0.34487	0.126525	-0.218345	WT	spc
TCONS_00022561	Cenpv	273	FALSE	2	104	167	0.0174885	0	-0.0174885	WT	spc
TCONS_00022580	Zfp286	1175	FALSE	615	276	284	0.0960274	0.0299734	-0.066054	WT	spc
TCONS_00022587	Zfp286	1979	FALSE	155	1354	470	0.0778155	0.0288335	-0.0489819	WT	spc
TCONS_00022588	Zfp286	679	TRUE	149	234	296	0.0751383	0.0496137	-0.0255246	WT	spc
TCONS_00022590	Zfp286	1199	FALSE	615	207	377	0.138293	0.0642923	-0.0740012	WT	spc
TCONS_00022628	1700086D15Rik	1092	FALSE	52	585	455	0.663438	0.150006	-0.513433	WT	spc
TCONS_00022647	Map2k4	3376	TRUE	60	3044	272	0.408592	4.99469e-05	-0.408542	WT	spc
TCONS_00022720	Ndel1	2417	FALSE	208	1223	986	0.0490391	0.012284	-0.0367551	WT	spc
TCONS_00022732	Odf4	1078	FALSE	84	122	872	0.00199973	0.000922462	-0.00107726	WT	spc
TCONS_00022752	Rangrf	967	FALSE	73	454	440	0.00135119	0.0005335	-0.000817691	WT	spc
TCONS_00022754	Rangrf	879	TRUE	127	312	440	0.000868296	0.000424944	-0.000443352	WT	spc
TCONS_00022767	Pfas	2584	FALSE	777	1502	305	0.0521273	1.35744e-06	-0.052126	WT	spc
TCONS_00022807	Chd3	7991	TRUE	159	7794	38	0.341606	0.12952	-0.212085	WT	spc
TCONS_00022872	Mpdu1	971	TRUE	18	591	362	0.0842847	0.0420353	-0.0422494	WT	spc
TCONS_00022940	4933402P03Rik	1692	FALSE	125	59	1508	0.129906	0.0623019	-0.0676037	WT	spc
TCONS_00022984	Eif5a	1286	TRUE	190	632	464	0.00415165	0.00136403	-0.00278762	WT	spc
TCONS_00023092	Chrne	1616	FALSE	43	89	1484	0.0557773	0.0321645	-0.0236128	WT	spc
TCONS_00023121	Spag7	474	FALSE	11	0	463	0.13006	0.0708418	-0.0592181	WT	spc
TCONS_00023140	Inca1	645	FALSE	198	1	446	0.161344	0.0724912	-0.0888525	WT	spc
TCONS_00023169	Dhx33	5130	TRUE	135	3520	1475	0.589834	0.0779122	-0.511922	WT	spc
TCONS_00023182	Derl2	1466	FALSE	582	387	497	0.0588895	0.0136853	-0.0452042	WT	spc
TCONS_00023185	Derl2	676	TRUE	41	495	140	0.0757792	0	-0.0757792	WT	spc
TCONS_00023252	Slc13a5	640	FALSE	298	1	341	0.244374	0.0964465	-0.147928	WT	spc
TCONS_00023511	Glod4	317	FALSE	27	90	200	0.108328	0.0108729	-0.097455	WT	spc
TCONS_00023514	Nxn	852	FALSE	10	324	518	0.108787	0.0389791	-0.0698075	WT	spc
TCONS_00023773	Rffl	4862	FALSE	213	3558	1091	0.100821	0.0467803	-0.0540411	WT	spc
TCONS_00023828	Pex12	2389	FALSE	345	965	1079	0.44655	0.172972	-0.273579	WT	spc
TCONS_00023996	Rps6kb1	1994	TRUE	230	1021	743	0.0464051	0.00308991	-0.0433151	WT	spc
TCONS_00024040	Dhx40	2409	FALSE	540	205	1664	0.0500526	0.0214451	-0.0286075	WT	spc
TCONS_00024117	Akap1	2673	FALSE	2	0	2671	0.0593406	0.00934027	-0.0500003	WT	spc
TCONS_00024163	Stxbp4	1782	FALSE	183	1	1598	0.599805	0	-0.599805	WT	spc
TCONS_00024216	Luc7l3	2050	TRUE	202	550	1298	0.410473	0.118391	-0.292083	WT	spc
TCONS_00024222	Luc7l3	397	FALSE	346	1	50	0.205132	0.039598	-0.165534	WT	spc
TCONS_00024323	Sgca	610	TRUE	2	186	422	0.28003	0	-0.28003	WT	spc
TCONS_00024325	Sgca	1428	FALSE	255	10	1163	0.306458	0.161729	-0.14473	WT	spc
TCONS_00024361	Myst2	1954	FALSE	161	1710	83	0.0210991	0.0146549	-0.00644425	WT	spc
TCONS_00024441	Nfe2l1	851	FALSE	408	0	443	0.209186	0	-0.209186	WT	spc
TCONS_00024524	4933428G20Rik	1425	FALSE	895	225	305	0.398203	0.360701	-0.0375017	WT	spc
TCONS_00024567	Rpl23	1354	FALSE	387	554	413	0.0140705	0.00272971	-0.0113408	WT	spc
TCONS_00024670	Med24	416	FALSE	146	1	269	0.118703	0.0394602	-0.0792432	WT	spc
TCONS_00024716	Smarce1	456	FALSE	288	1	167	0.0298178	0.00456209	-0.0252557	WT	spc
TCONS_00024841	Hap1	3157	TRUE	66	1205	1886	0.125853	0.0490777	-0.0767754	WT	spc
TCONS_00024941	Rab5c	412	FALSE	165	0	247	0.247467	0	-0.247467	WT	spc
TCONS_00025043	Becn1	684	FALSE	354	1	329	0.0459719	0.0184598	-0.0275121	WT	spc
TCONS_00025044	Becn1	725	FALSE	122	286	317	0.100341	0.020966	-0.0793745	WT	spc
TCONS_00025164	Hdac5	1008	FALSE	526	198	284	0.347587	0.0657078	-0.281879	WT	spc
TCONS_00025170	Hdac5	851	FALSE	737	1	113	0.313799	0.147145	-0.166654	WT	spc
TCONS_00025302	Eftud2	3324	FALSE	79	327	2918	0.0382275	0.0350324	-0.0031951	WT	spc
TCONS_00025350	1700023F06Rik	1086	TRUE	45	466	575	0.128471	0.098247	-0.0302244	WT	spc
TCONS_00025387	Lrrc37a	13504	FALSE	647	2961	9896	0.194439	0.144002	-0.0504379	WT	spc
TCONS_00025389	Lrrc37a	9601	FALSE	646	1	8954	0.294478	0.140147	-0.154331	WT	spc
TCONS_00025399	Lyzl6	903	TRUE	116	410	377	0.0359272	0.0194333	-0.016494	WT	spc
TCONS_00025466	2010-03-01	1311	FALSE	701	71	539	0.0144298	0	-0.0144298	WT	spc
TCONS_00025489	Strada	2167	FALSE	267	716	1184	0.102681	1.72771e-05	-0.102664	WT	spc
TCONS_00025493	Ccdc47	3517	TRUE	215	1926	1376	0.17269	0	-0.17269	WT	spc
TCONS_00025581	Ddx5	496	FALSE	153	68	275	0.00236854	0.000382023	-0.00198651	WT	spc
TCONS_00025591	Smurf2	5304	FALSE	460	2598	2246	0.473342	0.065356	-0.407986	WT	spc
TCONS_00025631	Nol11	3098	FALSE	126	861	2111	0.250217	0.000195802	-0.250021	WT	spc
TCONS_00025795	D11Wsu99e	2727	FALSE	180	1990	557	0.0685303	0.0369879	-0.0315424	WT	spc
TCONS_00025880	Nat9	965	FALSE	62	193	710	0.0199745	0.0135734	-0.0064011	WT	spc
TCONS_00025883	Nat9	593	FALSE	195	111	287	0.0217024	0.014792	-0.00691041	WT	spc
TCONS_00025884	Nat9	450	FALSE	53	110	287	0.031229	0.00906657	-0.0221624	WT	spc
TCONS_00025928	Atp5h	468	FALSE	54	1	413	0.0113318	0.00228456	-0.0090472	WT	spc
TCONS_00025943	Hn1	696	FALSE	98	224	374	0.00518542	0.00374253	-0.00144289	WT	spc
TCONS_00025946	Sumo2	911	FALSE	149	604	158	0.0131044	0.00100007	-0.0121043	WT	spc
TCONS_00025973	Mif4gd	1545	FALSE	467	467	611	0.0124551	0.00341918	-0.00903591	WT	spc
TCONS_00025978	Mif4gd	869	TRUE	167	589	113	0.0302018	0.00732096	-0.0228808	WT	spc
TCONS_00025987	Slc25a19	1055	FALSE	69	303	683	0.153761	0.000400846	-0.15336	WT	spc
TCONS_00025988	Slc25a19	826	FALSE	151	1	674	0.0585147	0	-0.0585147	WT	spc
TCONS_00025994	Slc25a19	455	FALSE	325	0	130	0.0900732	0.0400652	-0.050008	WT	spc
TCONS_00026113	Srp68	1979	FALSE	113	460	1406	0.712962	0.000904035	-0.712058	WT	spc
TCONS_00026153	Qrich2	4351	TRUE	2099	2223	29	0.0230079	3.40493e-05	-0.0229739	WT	spc
TCONS_00026204	Jmjd6	1437	TRUE	164	461	812	0.321175	0.00220484	-0.31897	WT	spc
TCONS_00026312	BC100451	1789	FALSE	134	54	1601	0.141254	0	-0.141254	WT	spc
TCONS_00026325	Cant1	2873	FALSE	228	1434	1211	0.320072	0.174261	-0.145811	WT	spc
TCONS_00026328	Cant1	3170	FALSE	414	1434	1322	0.191416	0.155912	-0.035504	WT	spc
TCONS_00026462	Actg1	876	FALSE	59	356	461	0.00874779	0.00192993	-0.00681786	WT	spc
TCONS_00026469	Actg1	449	FALSE	79	239	131	0.00451345	0.00330938	-0.00120407	WT	spc
TCONS_00026478	2310003H01Rik	747	FALSE	31	282	434	0.207384	0.0982469	-0.109137	WT	spc
TCONS_00026584	Stra13	700	FALSE	15	320	365	0.00539816	0	-0.00539816	WT	spc
TCONS_00026628	Csnk1d	2075	FALSE	49	740	1286	0.0553658	0.0293362	-0.0260295	WT	spc
TCONS_00027252	Asxl2	9074	TRUE	237	8832	5	0.0873095	0.0902458	0.00293624	WT	spc
TCONS_00027278	Dtnb	2381	FALSE	180	321	1880	0.138509	7.8912e-05	-0.13843	WT	spc
TCONS_00027353	Pfn4	1497	FALSE	513	595	389	0.352992	6.55529e-06	-0.352985	WT	spc
TCONS_00027406	Pum2	518	FALSE	241	104	173	0.220012	0.0814287	-0.138584	WT	spc
TCONS_00027449	Ttc32	1000	FALSE	61	493	446	0.321067	0.255568	-0.0654985	WT	spc
TCONS_00027458	Nt5c1b	2071	TRUE	91	430	1550	0.00461585	0	-0.00461585	WT	spc
TCONS_00027492	Nbas	443	FALSE	46	2	395	0.534466	0.000913716	-0.533552	WT	spc
TCONS_00027530	Odc1	2547	FALSE	411	751	1385	0.00346721	0.00145128	-0.00201594	WT	spc
TCONS_00027606	Kidins220	7423	TRUE	194	5301	1928	0.358138	0.218456	-0.139682	WT	spc
TCONS_00027610	Kidins220	4363	TRUE	194	2241	1928	0.231707	0.108258	-0.123449	WT	spc
TCONS_00027710	Sypl	646	TRUE	45	362	239	0.0308917	0	-0.0308917	WT	spc
TCONS_00027761	Ankmy2	382	FALSE	235	1	146	0.798308	0.175937	-0.622371	WT	spc
TCONS_00027827	Immp2l	1147	FALSE	132	488	527	0.01594	0.000520567	-0.0154195	WT	spc
TCONS_00027839	Pnpla8	5080	FALSE	1611	1139	2330	0.462999	0.027095	-0.435904	WT	spc
TCONS_00027843	Pnpla8	394	FALSE	171	2	221	0.337917	0.146314	-0.191603	WT	spc
TCONS_00027901	Nubpl	461	FALSE	39	0	422	0.187253	1.26791e-05	-0.18724	WT	spc
TCONS_00027966	Brms1l	2321	TRUE	180	1692	449	0.392559	4.0876e-05	-0.392518	WT	spc
TCONS_00027987	Mipol1	1424	FALSE	240	45	1139	0.591182	0.12355	-0.467631	WT	spc
TCONS_00027997	4921506M07Rik	1484	FALSE	146	13	1325	0.187748	0.0861406	-0.101607	WT	spc
TCONS_00028030	Ctage5	2869	FALSE	108	377	2384	0.131671	0.116463	-0.0152079	WT	spc
TCONS_00028047	Ctage5	2649	FALSE	79	153	2417	0.145179	0	-0.145179	WT	spc
TCONS_00028080	Prpf39	4660	TRUE	181	4027	452	0.662398	0.000126629	-0.662272	WT	spc
TCONS_00028093	Wdr20b	1478	FALSE	327	120	1031	0.24817	0.000144328	-0.248026	WT	spc
TCONS_00028094	Wdr20b	1744	FALSE	327	332	1085	0.0210853	0	-0.0210853	WT	spc
TCONS_00028096	Wdr20b	839	FALSE	319	332	188	0.021766	0.00586786	-0.0158982	WT	spc
TCONS_00028120	Klhdc2	1369	FALSE	315	818	236	0.0493718	0.0025801	-0.0467917	WT	spc
TCONS_00028135	Atl1	2554	TRUE	395	534	1625	0.180642	0.0043577	-0.176284	WT	spc
TCONS_00028143	Tmx1	3143	TRUE	601	2486	56	0.130188	0.0639178	-0.0662698	WT	spc
TCONS_00028209	Lrrc9	2436	FALSE	172	150	2114	0.103844	0.0382884	-0.0655553	WT	spc
TCONS_00028334	Ppp1r36	1465	FALSE	149	168	1148	0.0332083	0.0182362	-0.0149721	WT	spc
TCONS_00028386	Fam71d	1772	FALSE	326	124	1322	0.0374458	0.00150458	-0.0359412	WT	spc
TCONS_00028420	3830431G21Rik	3967	TRUE	479	2562	926	0.239767	0.228627	-0.0111401	WT	spc
TCONS_00028444	Srsf5	547	TRUE	123	284	140	0.00389867	0.00083537	-0.0030633	WT	spc
TCONS_00028531	Dnalc1	5893	TRUE	70	5770	53	0.102163	0.078851	-0.0233117	WT	spc
TCONS_00028539	Dnalc1	637	FALSE	1	391	245	0.134499	0.090634	-0.0438646	WT	spc
TCONS_00028542	Ptgr2	2132	FALSE	415	767	950	0.324498	0.0942087	-0.23029	WT	spc
TCONS_00028553	Ptgr2	628	FALSE	127	1	500	0.405804	0.0144608	-0.391343	WT	spc
TCONS_00028559	Zfp410	1362	FALSE	466	27	869	0.302961	0.134281	-0.16868	WT	spc
TCONS_00028601	Ylpm1	3199	TRUE	170	1302	1727	0.331693	0.00730169	-0.324391	WT	spc
TCONS_00028604	Ylpm1	4893	FALSE	170	422	4301	0.232213	0.168767	-0.0634461	WT	spc
TCONS_00028643	Ttll5	699	FALSE	172	0	527	0.0374667	0.0081271	-0.0293396	WT	spc
TCONS_00028696	2310044G17Rik	4483	FALSE	495	3533	455	0.189095	0.0710451	-0.11805	WT	spc
TCONS_00028799	Spata7	2495	TRUE	459	1962	74	0.127897	0.0340523	-0.0938445	WT	spc
TCONS_00028809	Zc3h14	3088	FALSE	156	1193	1739	0.00449987	0.0012668	-0.00323307	WT	spc
TCONS_00028837	Tdp1	399	FALSE	245	2	152	0.134896	0	-0.134896	WT	spc
TCONS_00028915	Otub2	3228	TRUE	190	2946	92	0.0814956	0.0587074	-0.0227882	WT	spc
TCONS_00028918	Otub2	424	TRUE	1	373	50	0.251373	0.0896484	-0.161725	WT	spc
TCONS_00028930	Ifi27l1	410	FALSE	94	2	314	0.299114	0	-0.299114	WT	spc
TCONS_00028933	Ppp4r4	2285	TRUE	61	1883	341	0.223616	0.0454009	-0.178215	WT	spc
TCONS_00028937	Ppp4r4	3683	FALSE	56	1000	2627	0.29988	0.0462519	-0.253628	WT	spc
TCONS_00029005	Ak7	3093	FALSE	184	738	2171	0.293436	0.138363	-0.155073	WT	spc
TCONS_00029033	Vrk1	3796	FALSE	102	2372	1322	0.432959	0.273218	-0.159741	WT	spc
TCONS_00029058	Ccnk	2463	FALSE	57	658	1748	0.364373	0.0674573	-0.296916	WT	spc
TCONS_00029062	Cyp46a1	804	FALSE	111	334	359	0.491923	0.471041	-0.0208814	WT	spc
TCONS_00029088	Yy1	7464	FALSE	1727	4493	1244	0.419273	9.71507e-06	-0.419263	WT	spc
TCONS_00029252	Wdr20a	1353	FALSE	86	782	485	0.153167	0.0541189	-0.099048	WT	spc
TCONS_00029337	Klc1	2448	FALSE	196	597	1655	0.998621	0.00330186	-0.995319	WT	spc
TCONS_00029377	Zbtb42	3478	FALSE	124	2092	1262	0.0902896	0.0204954	-0.0697943	WT	spc
TCONS_00029411	Crip2	3239	FALSE	1279	1334	626	0.633593	0.26428	-0.369312	WT	spc
TCONS_00029487	Cenpo	2681	TRUE	913	1151	617	0.118672	0.0410909	-0.0775809	WT	spc
TCONS_00029504	4930417G10Rik	3102	FALSE	325	1878	899	0.0421671	0.0199284	-0.0222388	WT	spc
TCONS_00029690	Ywhaq	1970	TRUE	2	1960	8	0.0371298	3.89308e-05	-0.0370909	WT	spc
TCONS_00029691	Ywhaq	802	FALSE	72	0	730	0.0400258	0	-0.0400258	WT	spc
TCONS_00029693	Ywhaq	838	FALSE	2	0	836	0.236138	0.0154493	-0.220689	WT	spc
TCONS_00029788	Cbll1	3481	FALSE	21	1985	1475	0.214718	0	-0.214718	WT	spc
TCONS_00029879	Tspan13	693	TRUE	189	307	197	0.15891	0.000690028	-0.15822	WT	spc
TCONS_00029883	1700108M19Rik	1780	FALSE	1063	241	476	0.0872673	0.000794516	-0.0864727	WT	spc
TCONS_00029884	1700108M19Rik	660	FALSE	150	190	320	0.152891	0	-0.152891	WT	spc
TCONS_00029886	1700108M19Rik	934	FALSE	527	258	149	0.434931	0.0417408	-0.39319	WT	spc
TCONS_00029913	Ifrd1	491	TRUE	2	427	62	0.633673	0.144465	-0.489208	WT	spc
TCONS_00029965	Hectd1	8727	FALSE	244	798	7685	0.135238	0.0224793	-0.112759	WT	spc
TCONS_00029994	Eapp	4088	FALSE	115	3242	731	0.0583174	4.1784e-05	-0.0582756	WT	spc
TCONS_00029997	Eapp	590	FALSE	115	305	170	0.0299959	0.00828316	-0.0217128	WT	spc
TCONS_00029999	Eapp	676	FALSE	80	126	470	0.269938	0.00161296	-0.268325	WT	spc
TCONS_00030004	Snx6	1832	FALSE	52	656	1124	0.535881	0	-0.535881	WT	spc
TCONS_00030005	Snx6	1848	FALSE	52	525	1271	0.452458	0.0160168	-0.436441	WT	spc
TCONS_00030016	Baz1a	6202	TRUE	315	4514	1373	0.0498913	0.00215505	-0.0477363	WT	spc
TCONS_00030082	Sec23a	2786	FALSE	302	316	2168	0.0512347	0.0265571	-0.0246776	WT	spc
TCONS_00030159	Mettl21d	1022	TRUE	44	697	281	0.347835	0.0750782	-0.272757	WT	spc
TCONS_00030168	Cdkl1	1154	FALSE	136	215	803	0.328	0	-0.328	WT	spc
TCONS_00030226	Rtn1	3825	TRUE	592	2793	440	0.458305	0.468209	0.00990425	WT	spc
TCONS_00030333	Max	2038	FALSE	262	1402	374	0.224768	0.0719153	-0.152852	WT	spc
TCONS_00030369	Rdh11	1906	TRUE	362	1446	98	0.159215	0	-0.159215	WT	spc
TCONS_00030390	Dcaf5	3241	TRUE	214	2044	983	0.352627	0.0174334	-0.335193	WT	spc
TCONS_00030527	Tmem90a	2499	FALSE	348	1438	713	0.124719	0.0683414	-0.0563781	WT	spc
TCONS_00030548	1110018G07Rik	706	TRUE	33	374	299	0.217818	0.0878546	-0.129963	WT	spc
TCONS_00030575	Acyp1	448	FALSE	119	3	326	0.00710035	0.000269829	-0.00683052	WT	spc
TCONS_00030598	Angel1	3850	FALSE	69	1778	2003	0.118623	0.0603779	-0.0582453	WT	spc
TCONS_00030750	Galc	3110	FALSE	2	1636	1472	0.549867	0.000764617	-0.549102	WT	spc
TCONS_00030780	Foxn3	566	FALSE	103	0	463	0.472456	0.13392	-0.338535	WT	spc
TCONS_00030783	2610021K21Rik	1518	TRUE	154	876	488	0.084172	0.0234074	-0.0607647	WT	spc
TCONS_00030839	Trip11	1312	FALSE	441	0	871	0.17803	0.0592699	-0.11876	WT	spc
TCONS_00030840	Trip11	1312	FALSE	441	0	871	0.17803	0.0592699	-0.11876	WT	spc
TCONS_00030851	Atxn3	879	FALSE	2	14	863	0.0295054	0.0193166	-0.0101887	WT	spc
TCONS_00030867	Moap1	3683	FALSE	226	2399	1058	0.026258	0.0103272	-0.0159308	WT	spc
TCONS_00031072	Hsp90aa1	1242	FALSE	108	1	1133	0.0516101	0	-0.0516101	WT	spc
TCONS_00031118	Bag5	445	FALSE	268	1	176	0.0253636	0	-0.0253636	WT	spc
TCONS_00031180	Brf1	2963	TRUE	267	2064	632	0.100452	0.0716037	-0.0288483	WT	spc
TCONS_00031346	Wdr60	4419	FALSE	192	1342	2885	0.044677	0.0358945	-0.00878251	WT	spc
TCONS_00031753	Idi1	2166	FALSE	360	1183	623	0.0930375	0.0407214	-0.0523161	WT	spc
TCONS_00031811	Lyst	11806	FALSE	182	261	11363	0.605613	0.342113	-0.263499	WT	spc
TCONS_00031899	Trim27	600	TRUE	1	540	59	0.0435779	0.00939216	-0.0341857	WT	spc
TCONS_00032083	BC005537	3225	FALSE	1211	1412	602	0.356561	0.082753	-0.273808	WT	spc
TCONS_00032168	Agtr1a	2199	FALSE	286	834	1079	0.129782	0.135621	0.00583897	WT	spc
TCONS_00032248	Fam50b	1308	FALSE	238	66	1004	0.00862138	0	-0.00862138	WT	spc
TCONS_00032410	Jarid2	566	TRUE	14	463	89	0.150389	0.0687741	-0.0816154	WT	spc
TCONS_00032434	Cap2	2831	FALSE	123	1278	1430	0.289244	0.0178331	-0.27141	WT	spc
TCONS_00032438	Cap2	2779	FALSE	71	1278	1430	0.204863	0	-0.204863	WT	spc
TCONS_00032441	C78339	4136	FALSE	499	2570	1067	0.528562	0.401312	-0.127251	WT	spc
TCONS_00032585	Secisbp2	1915	FALSE	45	626	1244	0.190768	0	-0.190768	WT	spc
TCONS_00032695	Zfp346	3724	FALSE	48	2795	881	0.0921466	0.019087	-0.0730596	WT	spc
TCONS_00032702	Zfp346	483	FALSE	31	0	452	0.148182	0	-0.148182	WT	spc
TCONS_00032758	Ddx46	4481	TRUE	848	550	3083	0.141166	0.0407045	-0.100461	WT	spc
TCONS_00032762	Ddx46	3472	FALSE	92	282	3098	0.147404	0	-0.147404	WT	spc
TCONS_00032766	Txndc15	1532	FALSE	146	358	1028	0.127169	0.0623378	-0.0648314	WT	spc
TCONS_00032848	Naa35	708	TRUE	1	249	458	0.0853837	0.0289908	-0.0563929	WT	spc
TCONS_00032928	Habp4	1707	FALSE	146	533	1028	0.567471	0.192755	-0.374716	WT	spc
TCONS_00033003	Gm10037	1654	TRUE	503	876	275	0.23257	0.2287	-0.00386998	WT	spc
TCONS_00033007	Gm10037	319	FALSE	1	43	275	0.423172	0.177411	-0.245761	WT	spc
TCONS_00033015	1700001L19Rik	1846	TRUE	80	1473	293	0.00589305	0.00446658	-0.00142647	WT	spc
TCONS_00033096	Zdhhc11	1524	FALSE	75	259	1190	0.384808	0.0381375	-0.346671	WT	spc
TCONS_00033116	Ccdc127	762	FALSE	49	0	713	0.239033	0.131103	-0.10793	WT	spc
TCONS_00033135	Spata9	963	TRUE	127	732	104	0.292116	0.112022	-0.180094	WT	spc
TCONS_00033191	Arrdc3	3942	TRUE	711	2794	437	0.0984448	0.0404668	-0.0579781	WT	spc
TCONS_00033192	Arrdc3	1908	FALSE	430	894	584	0.269435	0.0197737	-0.249662	WT	spc
TCONS_00033306	Homer1	779	FALSE	196	41	542	0.337461	0	-0.337461	WT	spc
TCONS_00033360	Zbed3	1868	FALSE	97	1085	686	0.311868	0	-0.311868	WT	spc
TCONS_00033362	Zbed3	1894	FALSE	123	1085	686	0.126352	0.0330109	-0.0933407	WT	spc
TCONS_00033405	Gfm2	3157	FALSE	104	714	2339	0.241997	0.0844181	-0.157579	WT	spc
TCONS_00033424	Ankra2	1860	FALSE	514	882	464	0.306595	0.123851	-0.182743	WT	spc
TCONS_00033428	Ankra2	2028	FALSE	315	784	929	0.467822	0.364662	-0.10316	WT	spc
TCONS_00033524	Trim23	331	FALSE	21	14	296	0.131144	0.055052	-0.0760915	WT	spc
TCONS_00033560	Ercc8	2395	TRUE	64	2158	173	0.20139	0.00674319	-0.194647	WT	spc
TCONS_00033572	Depdc1b	2377	FALSE	91	883	1403	0.507961	2.14665e-05	-0.507939	WT	spc
TCONS_00033660	Ppap2a	1100	FALSE	952	80	68	0.0124689	0.00360595	-0.00886298	WT	spc
TCONS_00033673	Cdc20b	1284	TRUE	499	624	161	0.187607	0.208788	0.0211809	WT	spc
TCONS_00033702	Mocs2	754	TRUE	30	458	266	0.157569	0.00669268	-0.150876	WT	spc
TCONS_00033711	Emb	1142	FALSE	225	270	647	0.43182	0.0351591	-0.396661	WT	spc
TCONS_00033744	Gm7120	3034	FALSE	233	2454	347	0.0331497	0	-0.0331497	WT	spc
TCONS_00033790	Pfkp	702	TRUE	2	680	20	0.0133263	0.00210629	-0.01122	WT	spc
TCONS_00033793	Pfkp	4663	FALSE	48	3074	1541	0.013201	0.00816733	-0.00503367	WT	spc
TCONS_00033894	Lgals8	2942	TRUE	652	2237	53	0.0480192	0.0195207	-0.0284986	WT	spc
TCONS_00033932	Ggps1	923	FALSE	214	0	709	0.438496	0	-0.438496	WT	spc
TCONS_00033951	Cdk13	7081	FALSE	448	2098	4535	0.194227	0.0664248	-0.127802	WT	spc
TCONS_00033954	1600012F09Rik	3326	FALSE	54	2778	494	0.0672972	0.0273823	-0.0399149	WT	spc
TCONS_00034212	Gmnn	723	FALSE	126	1	596	0.0569279	0.0274884	-0.0294395	WT	spc
TCONS_00034214	Gmnn	387	TRUE	94	171	122	0.0654668	0	-0.0654668	WT	spc
TCONS_00034222	Mrs2	2439	TRUE	208	1923	308	0.245567	0.0854712	-0.160096	WT	spc
TCONS_00034311	Exoc2	4249	FALSE	97	1378	2774	0.142328	0.0616558	-0.0806719	WT	spc
TCONS_00034373	Serpinb6a	1504	FALSE	246	122	1136	0.0200825	0	-0.0200825	WT	spc
TCONS_00034495	Eef1e1	1032	FALSE	37	471	524	0.031838	0	-0.031838	WT	spc
TCONS_00034533	9530008L14Rik	659	FALSE	160	0	499	0.379041	0.1773	-0.201741	WT	spc
TCONS_00034550	Ranbp9	1908	FALSE	47	2	1859	0.0335509	4.72574e-06	-0.0335462	WT	spc
TCONS_00034610	Dek	744	FALSE	140	0	604	0.350741	0.0674736	-0.283268	WT	spc
TCONS_00034656	1110007C09Rik	804	FALSE	85	168	551	0.507283	0.0271546	-0.480129	WT	spc
TCONS_00034755	Auh	492	TRUE	159	316	17	0.785063	0.221327	-0.563736	WT	spc
TCONS_00034770	Sptlc1	2506	FALSE	26	1167	1313	0.325963	0	-0.325963	WT	spc
TCONS_00034791	4833439L19Rik	895	FALSE	392	63	440	0.273898	0.0614737	-0.212424	WT	spc
TCONS_00034801	Nop16	677	TRUE	11	556	110	0.0149702	0.00953432	-0.00543584	WT	spc
TCONS_00034820	Rnf44	1689	TRUE	275	1277	137	0.203164	0.123609	-0.079555	WT	spc
TCONS_00034831	Rnf44	322	FALSE	168	14	140	0.242125	0.120292	-0.121832	WT	spc
TCONS_00034871	Lman2	4507	TRUE	447	3521	539	0.249787	0.073288	-0.1765	WT	spc
TCONS_00034890	Dbn1	573	FALSE	2	0	571	0.263734	0	-0.263734	WT	spc
TCONS_00034931	H2afy	937	FALSE	268	73	596	0.195442	0.0221803	-0.173262	WT	spc
TCONS_00035020	Hnrnpk	723	TRUE	124	366	233	0.0115771	0.00241915	-0.00915797	WT	spc
TCONS_00035045	Agtpbp1	4356	FALSE	102	598	3656	0.0386545	2.99248e-05	-0.0386246	WT	spc
TCONS_00035057	Agtpbp1	1389	TRUE	132	1042	215	0.0379902	0.0205769	-0.0174133	WT	spc
TCONS_00035060	Agtpbp1	921	TRUE	102	604	215	0.0248328	0	-0.0248328	WT	spc
TCONS_00035062	Agtpbp1	600	FALSE	291	1	308	0.109358	0	-0.109358	WT	spc
TCONS_00035063	Agtpbp1	508	FALSE	113	96	299	0.0608442	0.0180752	-0.042769	WT	spc
TCONS_00035119	Gm3604	1677	FALSE	2	0	1675	0.676736	0.0111117	-0.665624	WT	spc
TCONS_00035122	Zfp935	1062	FALSE	2	0	1060	0.163673	0.00115822	-0.162515	WT	spc
TCONS_00035139	Fbp1	1444	TRUE	241	1030	173	0.00239163	0.00142928	-0.000962354	WT	spc
TCONS_00035150	Fancc	3111	FALSE	309	1126	1676	0.0889166	0.11212	0.0232033	WT	spc
TCONS_00035257	Mterfd1	1940	TRUE	717	771	452	0.153943	0.0337736	-0.120169	WT	spc
TCONS_00035432	Exoc3	4642	FALSE	108	2267	2267	0.0890337	4.56378e-05	-0.0889881	WT	spc
TCONS_00035454	Sdha	198	FALSE	29	89	80	0.0116575	0.00933381	-0.00232369	WT	spc
TCONS_00035502	Ankrd32	3834	TRUE	373	2934	527	0.191198	0.0969644	-0.0942338	WT	spc
TCONS_00035572	Cox7c	709	FALSE	447	113	149	0.00363891	0.00130709	-0.00233182	WT	spc
TCONS_00035636	Fam151b	1040	FALSE	285	39	716	0.160507	0.0186672	-0.14184	WT	spc
TCONS_00035728	Polk	1644	FALSE	2	0	1642	0.223949	0.152136	-0.0718139	WT	spc
TCONS_00035731	Polk	1305	FALSE	2	0	1303	0.333048	0.146525	-0.186523	WT	spc
TCONS_00035849	Gtf2h2	450	FALSE	132	55	263	0.146821	0	-0.146821	WT	spc
TCONS_00035875	Mrps36	469	TRUE	22	373	74	0.273049	0.034275	-0.238774	WT	spc
TCONS_00035895	Slc30a5	3208	TRUE	286	1342	1580	0.99972	0.0780561	-0.921664	WT	spc
TCONS_00035977	Rnf180	2318	FALSE	595	0	1723	0.43662	0.429009	-0.00761044	WT	spc
TCONS_00035989	Ipo11	4048	TRUE	276	1133	2639	0.327489	0.182381	-0.145108	WT	spc
TCONS_00035991	Kif2a	5313	FALSE	192	3142	1979	0.0223081	0.0150551	-0.00725299	WT	spc
TCONS_00036014	Ndufaf2	696	FALSE	164	299	233	0.218412	0	-0.218412	WT	spc
TCONS_00036019	Ndufaf2	251	FALSE	95	22	134	0.295177	0	-0.295177	WT	spc
TCONS_00036035	Gpbp1	2595	TRUE	1423	969	203	0.409021	0.0475723	-0.361449	WT	spc
TCONS_00036625	Gm8297	747	FALSE	64	0	683	0.442793	0.275907	-0.166885	WT	spc
TCONS_00036735	3830406C13Rik	2544	TRUE	303	1969	272	0.0474311	0.0202763	-0.0271548	WT	spc
TCONS_00036889	Myst4	1301	FALSE	609	9	683	0.611418	0.428249	-0.183169	WT	spc
TCONS_00036953	E330034G19Rik	1492	FALSE	56	381	1055	0.235439	0.385956	0.150518	WT	spc
TCONS_00037052	Dnahc12	611	FALSE	3	0	608	0.0977841	0.0147758	-0.0830083	WT	spc
TCONS_00037107	Dcp1a	3403	TRUE	334	1375	1694	0.590231	0.277158	-0.313073	WT	spc
TCONS_00037181	Pbrm1	485	FALSE	211	2	272	0.251801	0	-0.251801	WT	spc
TCONS_00037187	Pbrm1	4937	FALSE	129	0	4808	0.169606	0.101336	-0.0682694	WT	spc
TCONS_00037233	Oxnad1	1672	FALSE	702	377	593	0.102355	0.017803	-0.0845524	WT	spc
TCONS_00037286	Lrrc18	2677	FALSE	446	1443	788	0.00645337	0.0124062	0.00595284	WT	spc
TCONS_00037340	Glud1	432	TRUE	1	375	56	0.547815	0	-0.547815	WT	spc
TCONS_00037358	Wapal	1820	TRUE	1	1814	5	0.194716	0	-0.194716	WT	spc
TCONS_00037397	Dydc1	988	TRUE	152	309	527	0.176584	0	-0.176584	WT	spc
TCONS_00037398	Dydc1	829	FALSE	123	173	533	0.0241279	0	-0.0241279	WT	spc
TCONS_00037539	Lgals3	613	FALSE	230	0	383	0.421895	0.773504	0.351609	WT	spc
TCONS_00037543	Lgals3	679	FALSE	28	118	533	0.578105	0.226496	-0.351609	WT	spc
TCONS_00037552	Fbxo34	3055	TRUE	15	2840	200	0.302891	0.14238	-0.160511	WT	spc
TCONS_00037576	Peli2	1625	FALSE	429	237	959	0.310107	0	-0.310107	WT	spc
TCONS_00037594	Naa30	4427	FALSE	154	3179	1094	0.541755	0.166612	-0.375143	WT	spc
TCONS_00037598	Naa30	486	TRUE	1	483	2	0.302454	0.148371	-0.154083	WT	spc
TCONS_00037622	Parp2	1760	TRUE	78	1173	509	0.188471	0.0508514	-0.13762	WT	spc
TCONS_00037686	Mettl17	1430	TRUE	58	662	710	0.467477	0.000400301	-0.467077	WT	spc
TCONS_00037691	Mettl17	1461	FALSE	1	0	1460	0.12357	0.0186596	-0.104911	WT	spc
TCONS_00037695	Mettl17	840	FALSE	1	0	839	0.0971032	0	-0.0971032	WT	spc
TCONS_00037714	Rpgrip1	3914	FALSE	402	1089	2423	0.114714	0.0377382	-0.0769753	WT	spc
TCONS_00037965	Ngdn	1140	FALSE	124	24	992	0.131196	0.0107839	-0.120413	WT	spc
TCONS_00038001	Dcaf11	694	FALSE	498	2	194	0.13639	0	-0.13639	WT	spc
TCONS_00038106	Ift88	3430	TRUE	575	1647	1208	0.0397103	2.87618e-06	-0.0397074	WT	spc
TCONS_00038124	Sap18	3467	FALSE	47	2902	518	0.0102141	2.14243e-05	-0.0101926	WT	spc
TCONS_00038136	Mrp63	1958	TRUE	435	1215	308	0.278306	0.00114847	-0.277158	WT	spc
TCONS_00038283	Xkr6	2371	FALSE	204	1019	1148	0.339435	0.0445237	-0.294911	WT	spc
TCONS_00038297	Prss51	1069	FALSE	241	4	824	0.283954	0.252431	-0.031523	WT	spc
TCONS_00038302	Prss52	1139	FALSE	77	22	1040	0.195797	0	-0.195797	WT	spc
TCONS_00038345	Clu	811	FALSE	113	0	698	0.101197	0	-0.101197	WT	spc
TCONS_00038402	Kctd9	470	FALSE	351	0	119	0.0422983	0.0232407	-0.0190576	WT	spc
TCONS_00038403	Kctd9	356	FALSE	326	1	29	0.284957	0.025723	-0.259234	WT	spc
TCONS_00038676	Kbtbd7	4881	FALSE	1619	2237	1025	0.2691	0.118366	-0.150734	WT	spc
TCONS_00038719	Tdrd3	2513	FALSE	170	112	2231	0.214198	0.0723055	-0.141893	WT	spc
TCONS_00038751	Pibf1	3085	TRUE	719	1989	377	0.660724	0.0197506	-0.640974	WT	spc
TCONS_00039223	Oxsm	3755	FALSE	365	2011	1379	0.132803	0.0228168	-0.109986	WT	spc
TCONS_00039259	Ube2e2	1523	FALSE	202	716	605	0.345777	0.184362	-0.161415	WT	spc
TCONS_00039318	Ttc18	3688	FALSE	133	130	3425	0.0419038	0.000763753	-0.0411401	WT	spc
TCONS_00039324	Ttc18	916	FALSE	126	0	790	0.037341	0	-0.037341	WT	spc
TCONS_00039347	Usp54	4903	FALSE	1608	2087	1208	0.172149	0.156573	-0.0155761	WT	spc
TCONS_00039377	Ap3m1	673	FALSE	230	0	443	0.0440906	0	-0.0440906	WT	spc
TCONS_00039487	Slmap	5814	FALSE	1685	1826	2303	0.113727	0.0206658	-0.0930613	WT	spc
TCONS_00039507	Appl1	1908	FALSE	780	421	707	0.240745	0.0414719	-0.199273	WT	spc
TCONS_00039541	Prkcd	2215	FALSE	186	272	1757	0.164547	0.0379447	-0.126602	WT	spc
TCONS_00039544	Prkcd	1927	FALSE	186	104	1637	0.381727	0.0516336	-0.330093	WT	spc
TCONS_00039636	Phf7	1976	FALSE	831	339	806	0.0125244	0.00120712	-0.0113172	WT	spc
TCONS_00039691	Dph3	1057	TRUE	94	715	248	0.132832	0.0286902	-0.104142	WT	spc
TCONS_00039708	Timm23	441	FALSE	133	135	173	0.0162632	0	-0.0162632	WT	spc
TCONS_00039735	Mapk8	1528	FALSE	177	68	1283	0.18245	0.0214825	-0.160967	WT	spc
TCONS_00039740	Mapk8	2811	FALSE	193	1980	638	0.125864	0.030654	-0.0952101	WT	spc
TCONS_00039827	Dydc2	592	FALSE	82	91	419	0.307614	0.0589075	-0.248707	WT	spc
TCONS_00039910	Gm10375	899	FALSE	62	283	554	0.572277	0	-0.572277	WT	spc
TCONS_00039942	Gm5930	2161	FALSE	441	926	794	0.0788585	0.00843587	-0.0704227	WT	spc
TCONS_00039947	Gm8257	1749	FALSE	28	927	794	0.00719547	0.00230876	-0.00488671	WT	spc
TCONS_00040007	Ddhd1	796	TRUE	2	729	65	0.130477	0	-0.130477	WT	spc
TCONS_00040061	Atg14	396	FALSE	30	1	365	0.360865	0.0494762	-0.311389	WT	spc
TCONS_00040090	1700011H14Rik	1191	FALSE	100	207	884	0.115873	0.0922561	-0.0236166	WT	spc
TCONS_00040127	Ttc5	1332	FALSE	15	1	1316	0.0789337	5.1069e-05	-0.0788827	WT	spc
TCONS_00040196	Hnrnpc	2696	FALSE	56	1699	941	0.0739995	3.09471e-06	-0.0739964	WT	spc
TCONS_00040255	Mettl3	667	TRUE	2	204	461	0.244508	0.311916	0.0674084	WT	spc
TCONS_00040257	Mettl3	330	FALSE	114	103	113	0.255815	0	-0.255815	WT	spc
TCONS_00040287	Prmt5	811	TRUE	39	659	113	0.238118	0.0327622	-0.205356	WT	spc
TCONS_00040313	Acin1	4326	FALSE	65	566	3695	0.0526276	0.0264466	-0.026181	WT	spc
TCONS_00040330	Acin1	369	TRUE	29	218	122	0.0418294	0.0355164	-0.00631302	WT	spc
TCONS_00040340	Acin1	452	FALSE	1	59	392	0.0745266	0.0418523	-0.0326743	WT	spc
TCONS_00040350	Homez	4705	FALSE	252	2897	1556	0.0387019	0.0573598	0.0186579	WT	spc
TCONS_00040446	Ipo4	3824	TRUE	361	1007	2456	0.0146479	0.00289498	-0.0117529	WT	spc
TCONS_00040514	Gzmn	802	TRUE	133	298	371	0.292718	0.156329	-0.136389	WT	spc
TCONS_00040637	Cdadc1	1572	FALSE	2	0	1570	0.423669	0.225368	-0.198301	WT	spc
TCONS_00040640	Atp8a2	4136	FALSE	395	295	3446	0.0990221	0.0629785	-0.0360436	WT	spc
TCONS_00040650	Atp8a2	1579	FALSE	1300	238	41	0.133207	0.0457487	-0.0874587	WT	spc
TCONS_00040705	Ints6	4993	TRUE	456	1886	2651	0.148729	0.0873328	-0.0613958	WT	spc
TCONS_00040751	Prss55	1195	TRUE	104	939	152	0.309061	0.0440081	-0.265053	WT	spc
TCONS_00040881	Slc25a37	520	FALSE	198	56	266	0.66191	0.342713	-0.319197	WT	spc
TCONS_00040891	R3hcc1	1726	FALSE	657	161	908	0.431869	0	-0.431869	WT	spc
TCONS_00040997	Fndc3a	5439	FALSE	190	2220	3029	0.292979	0.00921247	-0.283766	WT	spc
TCONS_00040998	Fndc3a	6143	FALSE	327	2220	3596	0.0308181	0.000317955	-0.0305001	WT	spc
TCONS_00041001	Fndc3a	4100	TRUE	2	4072	26	0.354077	0	-0.354077	WT	spc
TCONS_00041047	Spert	1534	FALSE	59	216	1259	0.039531	0.028827	-0.0107039	WT	spc
TCONS_00041049	Spert	1926	TRUE	220	1539	167	0.0552585	0.00829351	-0.046965	WT	spc
TCONS_00041199	Dis3	2971	TRUE	69	1202	1700	0.389655	0.224298	-0.165358	WT	spc
TCONS_00041210	1700110M21Rik	1861	FALSE	429	227	1205	0.699623	0.193434	-0.506189	WT	spc
TCONS_00041259	Mycbp2	15589	FALSE	854	708	14027	0.212424	7.79436e-05	-0.212346	WT	spc
TCONS_00041264	Mycbp2	2613	TRUE	2	2468	143	0.169235	0.0676386	-0.101596	WT	spc
TCONS_00041283	Rbm26	7803	FALSE	1891	3030	2882	0.149247	0.0780939	-0.0711529	WT	spc
TCONS_00041352	Dzip1	4156	FALSE	524	1074	2558	0.22143	0.000263505	-0.221166	WT	spc
TCONS_00041785	Ttc33	727	FALSE	238	1	488	0.380485	0.136301	-0.244184	WT	spc
TCONS_00041868	1110020G09Rik	3665	TRUE	161	3280	224	0.446085	7.30578e-05	-0.446011	WT	spc
TCONS_00041909	Rad1	1407	TRUE	316	885	206	0.191121	0	-0.191121	WT	spc
TCONS_00041910	Rad1	1493	TRUE	316	596	581	0.13272	1.9896e-05	-0.1327	WT	spc
TCONS_00041938	Zfr	633	FALSE	53	2	578	0.0525211	0.00252787	-0.0499932	WT	spc
TCONS_00041955	Golph3	3408	FALSE	845	1799	764	0.197249	3.66318e-05	-0.197212	WT	spc
TCONS_00042033	2011-03-01	1365	FALSE	199	399	767	0.0181019	0.0120292	-0.00607266	WT	spc
TCONS_00042093	Mtdh	989	TRUE	1	494	494	0.0178061	0.0174844	-0.000321695	WT	spc
TCONS_00042139	Spag1	3635	FALSE	218	712	2705	0.33388	0.0834317	-0.250448	WT	spc
TCONS_00042214	Oxr1	4251	FALSE	1	1752	2498	0.128885	0	-0.128885	WT	spc
TCONS_00042216	Oxr1	4192	FALSE	101	1755	2336	0.262355	0.0950051	-0.16735	WT	spc
TCONS_00042220	Oxr1	4301	TRUE	95	3922	284	0.159364	0.00350328	-0.155861	WT	spc
TCONS_00042315	Wdr67	3311	FALSE	117	204	2990	0.210254	0.198587	-0.0116669	WT	spc
TCONS_00042318	Wdr67	3513	FALSE	117	211	3185	0.269265	0.114032	-0.155234	WT	spc
TCONS_00042321	Wdr67	3620	FALSE	2636	781	203	0.20667	0.00809646	-0.198574	WT	spc
TCONS_00042481	Khdrbs3	1495	TRUE	372	83	1040	0.260028	0.0207032	-0.239324	WT	spc
TCONS_00042494	Chrac1	2114	FALSE	26	1807	281	0.00286214	0.00092047	-0.00194167	WT	spc
TCONS_00042584	Mapk15	2052	TRUE	131	1334	587	0.076589	0.0161356	-0.0604533	WT	spc
TCONS_00042591	K230010J24Rik	1639	TRUE	1	1384	254	0.135723	0.111068	-0.0246553	WT	spc
TCONS_00042592	K230010J24Rik	1084	FALSE	1	1	1082	0.133149	0.0985859	-0.0345631	WT	spc
TCONS_00042646	Maf1	1537	FALSE	384	512	641	0.0339057	0.0269518	-0.00695392	WT	spc
TCONS_00042648	Maf1	638	FALSE	302	121	215	0.0773536	0	-0.0773536	WT	spc
TCONS_00042665	Heatr7a	536	FALSE	204	0	332	0.0387961	0.0126767	-0.0261194	WT	spc
TCONS_00042685	Hsf1	2084	FALSE	157	350	1577	0.0486967	0.0384344	-0.0102623	WT	spc
TCONS_00042690	Adck5	2040	FALSE	126	166	1748	1	0.00157271	-0.998427	WT	spc
TCONS_00042841	Triobp	2570	FALSE	22	665	1883	0.396464	0.22186	-0.174604	WT	spc
TCONS_00042875	Pick1	1699	FALSE	112	337	1250	0.105014	2.09453e-05	-0.104993	WT	spc
TCONS_00042908	Apobec3	739	FALSE	69	443	227	0.839237	0.307333	-0.531905	WT	spc
TCONS_00042928	Smcr7l	5899	FALSE	1229	3279	1391	0.116901	0.000190737	-0.116711	WT	spc
TCONS_00042929	Smcr7l	5081	FALSE	459	3231	1391	0.178558	0.0121522	-0.166406	WT	spc
TCONS_00042966	Adsl	1410	FALSE	1	0	1409	0.058538	1.34037e-05	-0.0585246	WT	spc
TCONS_00043210	Nup50	1900	FALSE	341	159	1400	0.251671	0.0869474	-0.164724	WT	spc
TCONS_00043256	Trmu	1587	TRUE	66	1021	500	0.295204	1.60138e-05	-0.295188	WT	spc
TCONS_00043281	Tbc1d22a	3930	TRUE	770	2987	173	0.105597	0.047952	-0.0576448	WT	spc
TCONS_00043306	Mov10l1	4135	TRUE	57	1355	2723	0.0219985	1.92349e-05	-0.0219792	WT	spc
TCONS_00043335	Ppp6r2	3439	FALSE	247	340	2852	0.367102	0	-0.367102	WT	spc
TCONS_00043464	Arid2	9029	FALSE	174	3369	5486	0.0255117	0.00539923	-0.0201124	WT	spc
TCONS_00043531	Troap	2582	FALSE	445	77	2060	0.402145	0.00670022	-0.395445	WT	spc
TCONS_00043535	Spats2	740	FALSE	583	11	146	0.470474	0.143685	-0.326789	WT	spc
TCONS_00043613	Dip2b	4323	FALSE	62	236	4025	0.31258	0.117154	-0.195425	WT	spc
TCONS_00043626	Atf1	426	FALSE	143	155	128	0.103322	0	-0.103322	WT	spc
TCONS_00043627	Atf1	604	FALSE	69	2	533	0.130495	0	-0.130495	WT	spc
TCONS_00043657	Slc4a8	11790	FALSE	184	8337	3269	0.0928638	0.0880116	-0.00485217	WT	spc
TCONS_00043659	Slc4a8	421	FALSE	43	169	209	0.0929625	0.0848804	-0.00808206	WT	spc
TCONS_00043700	Acvr1b	1373	FALSE	81	3	1289	0.147721	0.104406	-0.0433148	WT	spc
TCONS_00043750	Espl1	6688	FALSE	191	141	6356	0.115632	0.116477	0.000844342	WT	spc
TCONS_00043752	Espl1	6883	FALSE	386	141	6356	0.144157	0.178617	0.0344607	WT	spc
TCONS_00043758	Myg1	2248	TRUE	100	1927	221	0.100208	1.73182e-05	-0.100191	WT	spc
TCONS_00043768	Pfdn5	330	FALSE	1	0	329	0.0606057	0	-0.0606057	WT	spc
TCONS_00043770	Pfdn5	334	FALSE	154	1	179	0.013166	0	-0.013166	WT	spc
TCONS_00043791	Sp1	222	FALSE	56	2	164	0.287276	0	-0.287276	WT	spc
TCONS_00043828	Tarbp2	1033	FALSE	305	399	329	0.0722254	0.00430053	-0.0679249	WT	spc
TCONS_00043839	Tarbp2	782	FALSE	54	0	728	0.0113335	0.00415555	-0.00717794	WT	spc
TCONS_00043870	Copz1	2159	FALSE	275	1336	548	0.090429	0	-0.090429	WT	spc
TCONS_00043874	Nckap1l	5747	TRUE	65	3523	2159	0.352548	0.0993752	-0.253173	WT	spc
TCONS_00043903	Fbxo4	1951	FALSE	665	819	467	0.257706	0.241402	-0.016304	WT	spc
TCONS_00043958	Nipbl	8815	FALSE	420	0	8395	0.0843533	0.0443958	-0.0399575	WT	spc
TCONS_00043976	Spef2	5595	FALSE	101	68	5426	0.104026	0.228129	0.124103	WT	spc
TCONS_00043979	Spef2	5680	FALSE	267	68	5345	0.157812	0.142377	-0.0154352	WT	spc
TCONS_00043981	Spef2	4247	FALSE	101	1519	2627	0.188841	0.213262	0.0244212	WT	spc
TCONS_00044006	Ttc23l	629	FALSE	2	1	626	0.350455	0.131195	-0.21926	WT	spc
TCONS_00044012	Rai14	4798	FALSE	142	1717	2939	0.0373696	0	-0.0373696	WT	spc
TCONS_00044016	Rai14	4971	FALSE	315	1717	2939	0.0308756	0	-0.0308756	WT	spc
TCONS_00044137	Cct5	2242	TRUE	144	1850	248	0.0024647	0.00228786	-0.000176841	WT	spc
TCONS_00044139	Cct5	1953	TRUE	215	1619	119	0.00403937	0.00179915	-0.00224023	WT	spc
TCONS_00044196	Rgs22	4872	TRUE	50	1172	3650	0.0294386	1.68955e-05	-0.0294217	WT	spc
TCONS_00044197	Rgs22	4920	TRUE	50	1172	3698	0.0258426	0	-0.0258426	WT	spc
TCONS_00044248	Ywhaz	924	FALSE	54	181	689	0.0112289	0.00365265	-0.00757623	WT	spc
TCONS_00044250	Ywhaz	188	FALSE	56	1	131	0.0748124	0	-0.0748124	WT	spc
TCONS_00044340	Dpys	832	TRUE	239	486	107	0.696185	0.624643	-0.0715425	WT	spc
TCONS_00044342	Dpys	820	TRUE	239	474	107	0.303815	0.375357	0.0715425	WT	spc
TCONS_00044452	Dscc1	1324	FALSE	68	57	1199	0.446529	0.38057	-0.0659591	WT	spc
TCONS_00044490	9130401M01Rik	3018	FALSE	2091	820	107	0.473914	0.219352	-0.254562	WT	spc
TCONS_00044565	Fam49b	3617	FALSE	125	2518	974	0.7263	0.144001	-0.582299	WT	spc
TCONS_00044665	Col22a1	6920	FALSE	261	3537	3122	0.0317265	0.0101103	-0.0216162	WT	spc
TCONS_00044702	Slc45a4	7106	FALSE	409	4340	2357	0.76234	0.192285	-0.570055	WT	spc
TCONS_00044755	Gml	850	FALSE	171	149	530	0.0219086	0	-0.0219086	WT	spc
TCONS_00044758	Gml	952	FALSE	276	146	530	0.0313534	0.0064794	-0.024874	WT	spc
TCONS_00044785	Top1mt	1264	FALSE	979	49	236	0.739802	0.227974	-0.511828	WT	spc
TCONS_00044812	Eef1d	713	FALSE	84	0	629	0.0458046	0.0117435	-0.0340611	WT	spc
TCONS_00044818	Eef1d	350	FALSE	49	0	301	0.0200747	0	-0.0200747	WT	spc
TCONS_00044835	Scrib	5545	FALSE	399	233	4913	0.173934	0.0598488	-0.114086	WT	spc
TCONS_00045010	Arhgap39	371	FALSE	88	158	125	0.192395	0.121374	-0.0710211	WT	spc
TCONS_00045083	Txn2	676	FALSE	93	224	359	0.111916	3.49977e-05	-0.111881	WT	spc
TCONS_00045100	1700061J05Rik	828	TRUE	180	241	407	0.101614	0	-0.101614	WT	spc
TCONS_00045240	Dnalc4	1689	FALSE	839	428	422	0.0420013	0	-0.0420013	WT	spc
TCONS_00045245	Dnalc4	896	FALSE	59	418	419	0.0876494	0	-0.0876494	WT	spc
TCONS_00045285	Rpl3	1387	TRUE	116	1179	92	0.0126468	0.00492005	-0.00772673	WT	spc
TCONS_00045297	Enthd1	3181	FALSE	769	556	1856	0.201277	4.02742e-05	-0.201236	WT	spc
TCONS_00045318	St13	1089	FALSE	2	0	1087	0.00435196	0	-0.00435196	WT	spc
TCONS_00045335	Rangap1	3002	FALSE	74	940	1988	0.104321	0.0367548	-0.0675664	WT	spc
TCONS_00045353	Pmm1	391	FALSE	135	0	256	0.327257	0	-0.327257	WT	spc
TCONS_00045357	Pppde2	2934	FALSE	200	2228	506	0.0673226	0.0540855	-0.0132371	WT	spc
TCONS_00045361	Pppde2	1855	TRUE	262	1273	320	0.0783034	0.0333776	-0.0449257	WT	spc
TCONS_00045363	Pppde2	748	TRUE	48	527	173	0.12127	0.0934659	-0.0278044	WT	spc
TCONS_00045366	Nhp2l1	1443	TRUE	275	1154	14	0.0398337	0.0130957	-0.0267379	WT	spc
TCONS_00045377	Naga	1818	TRUE	138	1129	551	0.795724	0.000384115	-0.795339	WT	spc
TCONS_00045418	Poldip3	3228	FALSE	247	1902	1079	0.0701644	0.0378976	-0.0322668	WT	spc
TCONS_00045419	Poldip3	655	FALSE	50	0	605	0.0825351	0	-0.0825351	WT	spc
TCONS_00045479	Sult4a1	2732	TRUE	157	1733	842	0.715447	0.470382	-0.245065	WT	spc
TCONS_00045565	Ttll8	3627	FALSE	548	1082	1997	0.440984	0.435545	-0.005439	WT	spc
TCONS_00045568	Ttll8	2719	TRUE	345	1790	584	0.559016	0.564455	0.005439	WT	spc
TCONS_00045627	Fam116b	4819	TRUE	81	3827	911	0.423643	0.443412	0.0197685	WT	spc
TCONS_00045665	Cpt1b	840	TRUE	2	680	158	0.140625	0	-0.140625	WT	spc
TCONS_00045668	Chkb	1892	TRUE	169	1142	581	0.0460796	1.73132e-05	-0.0460623	WT	spc
TCONS_00045674	Chkb	1416	TRUE	129	1033	254	0.0837225	0.021193	-0.0625295	WT	spc
TCONS_00045678	Chkb	2455	TRUE	310	1726	419	0.0406118	0.0140784	-0.0265334	WT	spc
TCONS_00045681	Arsa	3265	TRUE	1109	1299	857	0.298405	0.000606294	-0.297799	WT	spc
TCONS_00045831	Rpap3	2260	FALSE	90	188	1982	0.308467	0.0680632	-0.240404	WT	spc
TCONS_00045907	Asb8	2588	FALSE	554	1168	866	0.292792	0.000763459	-0.292029	WT	spc
TCONS_00045985	Prkag1	1543	TRUE	87	1337	119	0.0541783	0	-0.0541783	WT	spc
TCONS_00046022	Mcrs1	1795	FALSE	131	315	1349	0.0857327	0.0714609	-0.0142718	WT	spc
TCONS_00046027	Fam186b	2378	FALSE	173	214	1991	0.26604	7.7305e-05	-0.265963	WT	spc
TCONS_00046030	Fmnl3	4506	TRUE	182	3680	644	0.853852	0.289753	-0.564099	WT	spc
TCONS_00046098	1700030F18Rik	1956	FALSE	179	0	1777	0.0349134	0.0231879	-0.0117255	WT	spc
TCONS_00046119	Tfcp2	3164	TRUE	157	2531	476	0.257876	0.00761182	-0.250264	WT	spc
TCONS_00046302	Gtsf1	615	FALSE	235	0	380	0.0175562	0	-0.0175562	WT	spc
TCONS_00046675	Nat15	807	TRUE	146	422	239	0.120086	0.0723997	-0.047686	WT	spc
TCONS_00046689	Cluap1	1951	TRUE	332	1362	257	0.0357347	0.0207351	-0.0149995	WT	spc
TCONS_00046770	4930451G09Rik	2206	FALSE	395	1224	587	0.161579	0.0633674	-0.0982118	WT	spc
TCONS_00046799	Mettl22	2017	TRUE	454	1540	23	0.0293201	0.0131012	-0.0162189	WT	spc
TCONS_00046804	Mettl22	1825	TRUE	72	1730	23	0.103853	0	-0.103853	WT	spc
TCONS_00046849	Nubp1	750	TRUE	29	356	365	0.309947	0.287962	-0.0219844	WT	spc
TCONS_00046864	Clec16a	2385	FALSE	475	48	1862	0.0731633	9.59574e-06	-0.0731537	WT	spc
TCONS_00046877	Clec16a	5056	FALSE	176	3312	1568	0.069904	0.0405945	-0.0293094	WT	spc
TCONS_00046953	Ntan1	958	TRUE	106	721	131	0.136818	0	-0.136818	WT	spc
TCONS_00046972	2900011O08Rik	2257	FALSE	166	1753	338	0.365426	6.82257e-05	-0.365358	WT	spc
TCONS_00046975	2900011O08Rik	954	FALSE	135	481	338	0.145927	0.00615798	-0.139769	WT	spc
TCONS_00046976	2900011O08Rik	493	TRUE	118	232	143	0.286931	0.245494	-0.0414369	WT	spc
TCONS_00047039	Yars2	1412	FALSE	11	139	1262	0.661671	3.00123e-06	-0.661668	WT	spc
TCONS_00047058	Top3b	456	FALSE	248	2	206	0.00726243	0.00901524	0.00175281	WT	spc
TCONS_00047065	Top3b	460	FALSE	295	1	164	0.0758952	0	-0.0758952	WT	spc
TCONS_00047068	Top3b	787	FALSE	207	341	239	0.0276585	0.012228	-0.0154305	WT	spc
TCONS_00047087	Mapk1	6268	TRUE	246	5054	968	0.175368	0.0194414	-0.155926	WT	spc
TCONS_00047126	Tmem191c	1625	TRUE	6	1260	359	0.0824092	0.0533535	-0.0290557	WT	spc
TCONS_00047157	Lztr1	3394	FALSE	341	540	2513	0.0245466	0	-0.0245466	WT	spc
TCONS_00047196	Smpd4	921	TRUE	107	536	278	0.030773	0	-0.030773	WT	spc
TCONS_00047246	Gm7873	1987	FALSE	623	573	791	0.285953	0.172991	-0.112962	WT	spc
TCONS_00047302	Gnb1l	898	FALSE	262	196	440	0.15154	0.0957904	-0.0557495	WT	spc
TCONS_00047334	Ufd1l	2078	FALSE	209	946	923	0.0458774	6.76386e-05	-0.0458098	WT	spc
TCONS_00047335	Ufd1l	323	FALSE	122	55	146	0.109464	0	-0.109464	WT	spc
TCONS_00047674	Hrasls	412	FALSE	181	46	185	0.0055526	0.000122916	-0.00542969	WT	spc
TCONS_00047683	Opa1	2288	FALSE	163	422	1703	0.488924	0.183436	-0.305488	WT	spc
TCONS_00047715	Dlg1	2317	FALSE	78	200	2039	0.546929	3.42064e-05	-0.546895	WT	spc
TCONS_00047780	Tctex1d2	720	FALSE	64	342	314	0.0140247	0.00203083	-0.0119939	WT	spc
TCONS_00047787	Pcyt1a	502	FALSE	286	1	215	0.137538	0.0849512	-0.0525867	WT	spc
TCONS_00047836	Muc4	330	FALSE	192	1	137	0.342524	0	-0.342524	WT	spc
TCONS_00047847	Fyttd1	1015	FALSE	44	306	665	0.00359091	0	-0.00359091	WT	spc
TCONS_00047860	Lrch3	5386	FALSE	43	3157	2186	0.389029	0.152275	-0.236754	WT	spc
TCONS_00047996	Kpna1	4896	TRUE	200	4334	362	0.968832	3.61784e-05	-0.968796	WT	spc
TCONS_00048143	Tmem39a	513	FALSE	320	53	140	0.264203	0	-0.264203	WT	spc
TCONS_00048206	Zbtb20	787	FALSE	395	0	392	0.405953	0.0766825	-0.329271	WT	spc
TCONS_00048267	Wdr52	6574	TRUE	137	4890	1547	0.114429	0.04417	-0.070259	WT	spc
TCONS_00048329	Slc9a10	3583	TRUE	80	3093	410	0.0390204	0	-0.0390204	WT	spc
TCONS_00048393	Cblb	3864	FALSE	95	821	2948	0.461039	0.197892	-0.263148	WT	spc
TCONS_00048415	Rpl24	4999	FALSE	259	1588	3152	0.00658292	0.00265173	-0.00393119	WT	spc
TCONS_00048462	Cldn25	2217	FALSE	402	1192	623	0.264187	0.108384	-0.155804	WT	spc
TCONS_00048467	Cldn25	1540	FALSE	230	549	761	0.254478	0.0583801	-0.196098	WT	spc
TCONS_00048468	Cldn25	805	TRUE	81	425	299	0.403652	0.0807672	-0.322885	WT	spc
TCONS_00048574	Usp25	944	TRUE	16	842	86	0.364592	0	-0.364592	WT	spc
TCONS_00048582	2810055G20Rik	2151	FALSE	637	1353	161	0.64066	0.154559	-0.486101	WT	spc
TCONS_00048754	Ifnar1	415	FALSE	9	2	404	0.373902	0.107523	-0.266379	WT	spc
TCONS_00048756	Ifngr2	534	TRUE	17	377	140	0.280575	0.0920558	-0.188519	WT	spc
TCONS_00048782	Itsn1	12293	TRUE	708	6441	5144	0.117157	0.0912745	-0.0258825	WT	spc
TCONS_00048814	Itsn1	1036	TRUE	1	1012	23	0.172927	0.0688808	-0.104046	WT	spc
TCONS_00049033	Slx4	4838	FALSE	2	697	4139	0.0568983	0.00510818	-0.0517901	WT	spc
TCONS_00049116	Fam100a	4749	FALSE	71	4019	659	0.133939	0.208607	0.0746672	WT	spc
TCONS_00049127	2012-09-01	1285	FALSE	154	259	872	0.00705497	0.00198762	-0.00506735	WT	spc
TCONS_00049149	Fam86	2172	FALSE	51	1114	1007	0.125648	0.04782	-0.0778281	WT	spc
TCONS_00049197	Usp7	411	FALSE	101	83	227	0.0490216	0.0123508	-0.0366708	WT	spc
TCONS_00049232	Litaf	763	FALSE	160	118	485	0.289197	0	-0.289197	WT	spc
TCONS_00049290	Gspt1	727	TRUE	2	690	35	0.431497	0	-0.431497	WT	spc
TCONS_00049360	4921513D23Rik	6158	FALSE	459	1026	4673	0.279168	0.0418749	-0.237293	WT	spc
TCONS_00049386	2310008H04Rik	3373	TRUE	233	2256	884	0.506252	0.163754	-0.342498	WT	spc
TCONS_00049397	Dnm1l	4068	FALSE	167	1751	2150	0.306272	0.0117207	-0.294551	WT	spc
TCONS_00049409	Fgd4	3094	FALSE	312	1268	1514	0.368628	0	-0.368628	WT	spc
TCONS_00049425	Spag6	2471	TRUE	239	865	1367	0.00738516	0	-0.00738516	WT	spc
TCONS_00049467	2610318N02Rik	1265	FALSE	296	52	917	0.0230066	0.0204064	-0.00260016	WT	spc
TCONS_00049539	Med15	3383	FALSE	109	905	2369	0.0574956	0.0743826	0.016887	WT	spc
TCONS_00049553	Dgcr2	4045	FALSE	231	2165	1649	0.0686783	0.0115576	-0.0571208	WT	spc
TCONS_00049640	Cdc45	832	FALSE	424	1	407	0.142202	0.0723787	-0.0698229	WT	spc
TCONS_00049707	Alg3	1359	TRUE	32	701	626	0.110426	0.0301417	-0.0802845	WT	spc
TCONS_00049759	Tra2b	4392	TRUE	621	3655	116	0.119899	3.73642e-05	-0.119861	WT	spc
TCONS_00049798	Rfc4	863	TRUE	163	404	296	0.0670202	0.0223762	-0.044644	WT	spc
TCONS_00049891	Lsg1	2272	TRUE	55	2110	107	0.0591766	0.0167507	-0.0424259	WT	spc
TCONS_00049914	Ppp1r2	4081	TRUE	317	3345	419	0.0273798	0.0211265	-0.00625328	WT	spc
TCONS_00049989	1700021K19Rik	3329	FALSE	621	108	2600	0.218926	0	-0.218926	WT	spc
TCONS_00050197	4930435E12Rik	1368	FALSE	6	217	1145	0.277543	0.200136	-0.0774069	WT	spc
TCONS_00050235	Gramd1c	1470	FALSE	426	1	1043	0.0706138	0.0495621	-0.0210517	WT	spc
TCONS_00050246	Atp6v1a	440	FALSE	211	0	229	0.421714	0	-0.421714	WT	spc
TCONS_00050263	Gtpbp8	739	FALSE	2	33	704	0.057856	0.0217797	-0.0360762	WT	spc
TCONS_00050336	Pvrl3	9685	FALSE	1739	7389	557	0.00810787	0.00125126	-0.00685661	WT	spc
TCONS_00050358	Dzip3	3021	TRUE	671	2318	32	0.627884	0.257372	-0.370512	WT	spc
TCONS_00050384	Bbx	3293	FALSE	171	399	2723	0.098046	0.0147228	-0.0833231	WT	spc
TCONS_00050451	Pcnp	2080	TRUE	75	1934	71	0.0479018	0.0296444	-0.0182574	WT	spc
TCONS_00050461	Tfg	1775	FALSE	315	438	1022	0.192586	0.0633787	-0.129207	WT	spc
TCONS_00050491	2610528E23Rik	327	FALSE	8	0	319	0.030154	0.0150871	-0.015067	WT	spc
TCONS_00050556	Crybg3	8681	FALSE	3830	2821	2030	0.0702769	0.0370852	-0.0331917	WT	spc
TCONS_00050557	Crybg3	11777	FALSE	5636	2821	3320	0.13401	0.044354	-0.0896563	WT	spc
TCONS_00050562	Crybg3	670	FALSE	313	1	356	0.111479	0.0262259	-0.0852532	WT	spc
TCONS_00050601	Csnka2ip	2872	FALSE	2019	23	830	0.357917	0.0911469	-0.26677	WT	spc
TCONS_00050725	Atp5j	672	FALSE	264	193	215	0.000684581	0	-0.000684581	WT	spc
TCONS_00050728	Atp5j	203	FALSE	81	0	122	0.00122346	0	-0.00122346	WT	spc
TCONS_00050737	App	3128	FALSE	205	890	2033	0.293424	0.0627888	-0.230636	WT	spc
TCONS_00050858	2610039C10Rik	788	FALSE	134	40	614	0.253778	0.0546344	-0.199144	WT	spc
TCONS_00050888	Synj1	354	TRUE	2	272	80	0.314841	0.0122281	-0.302613	WT	spc
TCONS_00050924	Tmem50b	732	TRUE	262	360	110	0.0659899	0.0347046	-0.0312853	WT	spc
TCONS_00050946	Donson	1182	TRUE	2	698	482	0.360382	0	-0.360382	WT	spc
TCONS_00051024	Dscr3	2547	FALSE	438	1216	893	0.141987	1.6457e-05	-0.141971	WT	spc
TCONS_00051123	Fam3b	853	FALSE	97	49	707	0.0458179	9.85714e-06	-0.0458081	WT	spc
TCONS_00051491	Gtf2h5	2408	FALSE	328	1865	215	0.159359	0.0329327	-0.126426	WT	spc
TCONS_00051555	Gm10326	2504	FALSE	395	847	1262	0.0428374	0.00188133	-0.040956	WT	spc
TCONS_00051556	Gm10326	2719	FALSE	556	847	1316	0.0236067	0.02277	-0.000836718	WT	spc
TCONS_00051562	Gm10326	371	FALSE	352	2	17	0.0286915	0	-0.0286915	WT	spc
TCONS_00051588	Brp44l	373	FALSE	140	0	233	0.0087356	0	-0.0087356	WT	spc
TCONS_00051594	Brp44l	555	TRUE	40	426	89	0.00795494	0.000711645	-0.0072433	WT	spc
TCONS_00051631	Pde10a	459	FALSE	90	1	368	0.269229	0	-0.269229	WT	spc
TCONS_00051659	Park2	1392	FALSE	1	0	1391	0.109752	0.177883	0.0681309	WT	spc
TCONS_00051734	Mllt4	798	FALSE	134	2	662	0.350021	0	-0.350021	WT	spc
TCONS_00051760	Smoc2	1647	FALSE	1	1278	368	0.227575	0.153052	-0.0745228	WT	spc
TCONS_00051785	Tbp	685	FALSE	300	2	383	0.00354391	0.000270303	-0.00327361	WT	spc
TCONS_00051825	Gm6712	474	FALSE	1	0	473	0.70691	0	-0.70691	WT	spc
TCONS_00051837	Ncrna00085	1602	TRUE	576	649	377	0.250034	0.0597687	-0.190266	WT	spc
TCONS_00051895	Ppp2r1a	1869	FALSE	257	149	1463	0.136116	0.00310966	-0.133006	WT	spc
TCONS_00051928	Zfp54	822	FALSE	123	1	698	0.235722	0.0213994	-0.214323	WT	spc
TCONS_00052007	Hcfc1r1	1165	FALSE	298	505	362	0.145036	0.00823896	-0.136797	WT	spc
TCONS_00052012	Pkmyt1	2039	FALSE	444	123	1472	0.232302	0.0195096	-0.212793	WT	spc
TCONS_00052076	Pkd1	14170	FALSE	314	975	12881	0.996559	0.417478	-0.579081	WT	spc
TCONS_00052112	4930528F23Rik	2378	FALSE	803	250	1325	0.260226	0.055092	-0.205134	WT	spc
TCONS_00052121	Hagh	1278	TRUE	104	1085	89	0.0158099	0.000471823	-0.0153381	WT	spc
TCONS_00052122	Hagh	1191	FALSE	104	158	929	0.0278395	0.000204681	-0.0276348	WT	spc
TCONS_00052140	Spsb3	1947	FALSE	332	446	1169	0.0213246	0.00341314	-0.0179115	WT	spc
TCONS_00052239	Wdr24	1773	TRUE	580	705	488	0.231983	0.01405	-0.217933	WT	spc
TCONS_00052285	Axin1	3577	FALSE	221	750	2606	0.424627	5.28725e-05	-0.424574	WT	spc
TCONS_00052337	A930001N09Rik	7435	FALSE	285	5228	1922	0.0939968	0.000276925	-0.0937199	WT	spc
TCONS_00052392	Hmga1	1736	FALSE	263	1183	290	0.26888	0.057654	-0.211226	WT	spc
TCONS_00052630	Rnf8	453	FALSE	79	186	188	0.141653	0.0771193	-0.064534	WT	spc
TCONS_00052643	Ftsjd2	367	FALSE	163	1	203	0.0417935	0	-0.0417935	WT	spc
TCONS_00052723	Pknox1	1855	FALSE	188	1485	182	0.0487581	0.0449302	-0.00382789	WT	spc
TCONS_00052755	A530088E08Rik	584	TRUE	159	258	167	0.513964	0.770533	0.256569	WT	spc
TCONS_00052756	A530088E08Rik	1662	FALSE	189	1108	365	0.486036	0.229467	-0.256569	WT	spc
TCONS_00052791	Zfp563	414	TRUE	1	399	14	0.414524	0.243435	-0.171089	WT	spc
TCONS_00052851	Ndufa7	608	TRUE	40	464	104	0.0102627	0.00208097	-0.00818174	WT	spc
TCONS_00052872	Daxx	2389	FALSE	101	180	2108	0.103606	0.0169314	-0.0866751	WT	spc
TCONS_00052892	Rgl2	753	FALSE	544	21	188	0.308826	0	-0.308826	WT	spc
TCONS_00053006	BC051142	1679	FALSE	284	484	911	0.032702	7.93682e-06	-0.0326941	WT	spc
TCONS_00053009	BC051142	1575	FALSE	231	484	860	0.010603	0	-0.010603	WT	spc
TCONS_00053133	Ehmt2	4026	FALSE	4	231	3791	0.0340981	0.002022	-0.0320761	WT	spc
TCONS_00053165	Lsm2	1066	TRUE	382	568	116	0.00181092	0.00206882	0.000257897	WT	spc
TCONS_00053192	Ddah2	682	FALSE	212	0	470	0.694376	0.283081	-0.411295	WT	spc
TCONS_00053206	Abhd16a	574	FALSE	63	161	350	0.0222393	0.00429694	-0.0179424	WT	spc
TCONS_00053221	Gpank1	1295	FALSE	35	142	1118	0.070285	0.049062	-0.021223	WT	spc
TCONS_00053257	Atp6v1g2	524	FALSE	284	7	233	0.29512	0.304766	0.00964554	WT	spc
TCONS_00053258	Atp6v1g2	483	FALSE	96	106	281	0.293334	6.8574e-05	-0.293265	WT	spc
TCONS_00053327	Cchcr1	2166	TRUE	182	1937	47	0.0901555	0.0398911	-0.0502645	WT	spc
TCONS_00053355	Flot1	1643	TRUE	102	1419	122	0.177956	0.103278	-0.0746784	WT	spc
TCONS_00053378	Dhx16	2970	TRUE	170	575	2225	0.0615967	0.00011086	-0.0614859	WT	spc
TCONS_00053380	Dhx16	3195	FALSE	112	123	2960	0.111423	0.0138003	-0.0976232	WT	spc
TCONS_00053461	Znrd1as	1360	TRUE	92	1176	92	0.0173285	0.00258308	-0.0147454	WT	spc
TCONS_00053493	Gabbr1	2319	TRUE	224	1172	923	0.632865	0.469079	-0.163786	WT	spc
TCONS_00053627	Aars2	2249	FALSE	30	0	2219	0.394506	0.200725	-0.193781	WT	spc
TCONS_00053664	Gtpbp2	2587	FALSE	76	697	1814	0.0541398	0.0316032	-0.0225366	WT	spc
TCONS_00053665	Gtpbp2	330	FALSE	31	0	299	0.0559816	0	-0.0559816	WT	spc
TCONS_00053789	Med20	2288	TRUE	95	2176	17	0.147762	0.0942481	-0.0535135	WT	spc
TCONS_00053908	Kif6	933	FALSE	461	2	470	0.239904	0.00643014	-0.233474	WT	spc
TCONS_00053912	Kif6	3528	FALSE	66	1054	2408	0.0612745	0.0568937	-0.00438075	WT	spc
TCONS_00053965	Ccdc94	1700	TRUE	141	1458	101	0.208542	0.00565896	-0.202883	WT	spc
TCONS_00054019	Tmem146	2570	TRUE	737	1780	53	0.0623233	0	-0.0623233	WT	spc
TCONS_00054027	Tmem146	2451	FALSE	47	101	2303	0.178377	0.00809647	-0.170281	WT	spc
TCONS_00054031	Ndufa11	2626	FALSE	84	2312	230	0.0546065	7.93999e-05	-0.0545271	WT	spc
TCONS_00054063	Vav1	2810	FALSE	99	246	2465	0.0606083	0	-0.0606083	WT	spc
TCONS_00054098	Fer	3599	TRUE	286	2045	1268	0.087882	0.018061	-0.069821	WT	spc
TCONS_00054125	Ppp4r1	3846	FALSE	89	902	2855	0.00969396	0.00609744	-0.00359652	WT	spc
TCONS_00054283	Ypel5	3008	FALSE	252	2391	365	0.272945	0.00453016	-0.268415	WT	spc
TCONS_00054315	Birc6	16229	FALSE	401	1390	14438	0.303508	0.12159	-0.181918	WT	spc
TCONS_00054321	Ttc27	3394	TRUE	780	2159	455	0.294198	0.165627	-0.128571	WT	spc
TCONS_00054455	Ppm1b	1591	FALSE	162	257	1172	0.0224913	0.00714484	-0.0153464	WT	spc
TCONS_00054456	Ppm1b	2081	FALSE	604	296	1181	0.0652437	0.0209844	-0.0442593	WT	spc
TCONS_00054462	Ppm1b	1499	FALSE	22	296	1181	0.21883	0	-0.21883	WT	spc
TCONS_00054464	1700106N22Rik	1675	TRUE	380	822	473	0.236809	0	-0.236809	WT	spc
TCONS_00054517	Msh2	3132	TRUE	267	1339	1526	0.999658	0.202297	-0.797361	WT	spc
TCONS_00054589	Serac1	627	TRUE	118	363	146	0.386123	0.222603	-0.16352	WT	spc
TCONS_00054605	Dynlt1c	2589	FALSE	141	2107	341	0.951554	0.00674498	-0.944809	WT	spc
TCONS_00054757	Tcte2	541	TRUE	91	280	170	0.00958344	0.00117586	-0.00840758	WT	spc
TCONS_00054776	Wdr27	2574	FALSE	2	230	2342	0.549938	0.253295	-0.296643	WT	spc
TCONS_00054801	Psmb1	1036	FALSE	16	298	722	0.00721193	0	-0.00721193	WT	spc
TCONS_00054880	Zfp942	3402	FALSE	717	1225	1460	0.537719	0.187986	-0.349734	WT	spc
TCONS_00054930	Zfp13	2240	TRUE	357	345	1538	0.143786	0.0241738	-0.119612	WT	spc
TCONS_00055008	Pdpk1	7161	FALSE	137	5345	1679	0.0493432	0.0247937	-0.0245495	WT	spc
TCONS_00055020	Pdpk1	328	FALSE	161	0	167	0.0491393	0	-0.0491393	WT	spc
TCONS_00055033	Amdhd2	623	FALSE	2	1	620	0.0562536	0.0205408	-0.0357128	WT	spc
TCONS_00055039	Atp6v0c	609	FALSE	159	1	449	0.058418	0.00461411	-0.0538038	WT	spc
TCONS_00055065	Abca17	4759	TRUE	210	4202	347	0.119961	0.122198	0.00223645	WT	spc
TCONS_00055086	Traf7	3003	FALSE	213	781	2009	0.167236	0.123512	-0.0437239	WT	spc
TCONS_00055128	Traf7	428	TRUE	96	198	134	0.195366	0	-0.195366	WT	spc
TCONS_00055131	Traf7	332	FALSE	143	1	188	0.171154	0.00641997	-0.164734	WT	spc
TCONS_00055152	Tsc2	6125	TRUE	238	2216	3671	0.999237	0.313986	-0.685251	WT	spc
TCONS_00055223	Cramp1l	7601	FALSE	191	3553	3857	0.575182	0.0832364	-0.491946	WT	spc
TCONS_00055265	Ube2i	594	FALSE	61	201	332	0.00437717	0.00250972	-0.00186745	WT	spc
TCONS_00055268	Ube2i	508	FALSE	154	49	305	0.00748566	0.00181452	-0.00567115	WT	spc
TCONS_00055291	Cacna1h	1894	TRUE	266	1572	56	0.0862712	0.0301835	-0.0560877	WT	spc
TCONS_00055294	Cacna1h	1472	FALSE	99	1317	56	0.0683181	0.068008	-0.000310107	WT	spc
TCONS_00055317	Haghl	1030	FALSE	181	271	578	0.0571021	0	-0.0571021	WT	spc
TCONS_00055360	Rhot2	423	FALSE	108	55	260	0.165297	0.00117223	-0.164125	WT	spc
TCONS_00055407	Pigq	375	FALSE	59	0	316	0.0831103	0	-0.0831103	WT	spc
TCONS_00055408	Pigq	368	FALSE	181	0	187	0.0680012	0.0833768	0.0153756	WT	spc
TCONS_00055414	Solh	4600	FALSE	350	1185	3065	0.332326	0.157396	-0.17493	WT	spc
TCONS_00055415	Solh	5111	FALSE	639	1185	3287	0.286264	0.277246	-0.00901804	WT	spc
TCONS_00055484	2900010M23Rik	649	TRUE	85	442	122	0.00620194	0.00222168	-0.00398026	WT	spc
TCONS_00055486	2900010M23Rik	452	FALSE	27	42	383	0.00701691	0.000948677	-0.00606824	WT	spc
TCONS_00055514	Nudt3	407	FALSE	80	94	233	0.0586108	0	-0.0586108	WT	spc
TCONS_00055552	Tcp11	2840	TRUE	304	2072	464	0.00455541	0.00413799	-0.000417426	WT	spc
TCONS_00055592	Srpk1	4269	TRUE	129	3277	863	0.0127217	0.00862292	-0.00409883	WT	spc
TCONS_00055677	1110021J02Rik	215	FALSE	3	162	50	0.394807	0	-0.394807	WT	spc
TCONS_00055893	Hnrnpm	2428	FALSE	11	495	1922	0.00646471	0.000698325	-0.00576639	WT	spc
TCONS_00055904	2002-03-01	690	FALSE	2	155	533	0.17992	0.160552	-0.0193677	WT	spc
TCONS_00055913	Rab11b	2351	FALSE	270	1533	548	0.0976866	3.48533e-05	-0.0976517	WT	spc
TCONS_00055918	Rab11b	503	FALSE	224	223	56	0.051533	0	-0.051533	WT	spc
TCONS_00055940	Kifc1	698	FALSE	46	0	652	0.450482	0.234191	-0.216291	WT	spc
TCONS_00055950	H2-Ke2	378	FALSE	17	176	185	0.0163611	0.00411451	-0.0122466	WT	spc
TCONS_00055957	Rps18	526	TRUE	44	159	323	0.000787321	0	-0.000787321	WT	spc
TCONS_00055961	Rps18	691	FALSE	190	43	458	0.00169824	0	-0.00169824	WT	spc
TCONS_00056004	H2-Ke6	716	FALSE	15	0	701	0.365585	0	-0.365585	WT	spc
TCONS_00056253	Csnk2b	829	FALSE	210	0	619	0.262137	0	-0.262137	WT	spc
TCONS_00056278	Aif1	1416	TRUE	233	1019	164	0.0377801	0	-0.0377801	WT	spc
TCONS_00056340	Gtf2h4	367	FALSE	95	0	272	0.153533	0.0154262	-0.138107	WT	spc
TCONS_00056374	2310061I04Rik	1193	TRUE	295	800	98	0.140985	0.01829	-0.122695	WT	spc
TCONS_00056389	Atat1	1903	TRUE	42	1751	110	0.17859	0.140389	-0.038201	WT	spc
TCONS_00056645	Olfr112	1811	FALSE	731	118	962	0.207361	0.0830645	-0.124296	WT	spc
TCONS_00056772	Spats1	921	FALSE	2	0	919	0.307912	3.41882e-05	-0.307877	WT	spc
TCONS_00056775	Spats1	1160	FALSE	126	225	809	0.244833	0	-0.244833	WT	spc
TCONS_00056809	Slc29a1	837	FALSE	359	0	478	0.078442	2.11757e-05	-0.0784208	WT	spc
TCONS_00056810	Slc29a1	543	FALSE	203	0	340	0.0419516	0.0161335	-0.0258181	WT	spc
TCONS_00056821	Capn11	2758	TRUE	190	2044	524	0.35108	8.78268e-06	-0.351071	WT	spc
TCONS_00056869	Polh	2130	TRUE	234	1588	308	0.512653	0.197376	-0.315277	WT	spc
TCONS_00056878	Polr1c	432	FALSE	7	114	311	0.0156711	0.0113229	-0.00434823	WT	spc
TCONS_00056881	Tjap1	3535	FALSE	1215	671	1649	0.581674	0.259014	-0.32266	WT	spc
TCONS_00056901	Cul9	7589	TRUE	154	2417	5018	0.381822	0.264768	-0.117054	WT	spc
TCONS_00056914	Klc4	1206	FALSE	182	0	1024	0.570724	0.149505	-0.421218	WT	spc
TCONS_00056919	Klhdc3	1973	FALSE	290	535	1148	0.216548	0	-0.216548	WT	spc
TCONS_00056922	Ppp2r5d	963	TRUE	57	592	314	0.70415	0	-0.70415	WT	spc
TCONS_00057063	Tbc1d5	4260	FALSE	166	2115	1979	0.0942431	0.0144084	-0.0798347	WT	spc
TCONS_00057064	Tbc1d5	4764	FALSE	293	1940	2531	0.0511382	0	-0.0511382	WT	spc
TCONS_00057101	Efhb	2713	FALSE	58	817	1838	0.2971	1.54572e-05	-0.297085	WT	spc
TCONS_00057104	4921523A10Rik	1429	FALSE	260	1014	155	0.0842084	0.0276797	-0.0565287	WT	spc
TCONS_00057168	Ptprs	6056	TRUE	596	3568	1892	0.159804	0.159378	-0.000425479	WT	spc
TCONS_00057176	Ptprs	2706	TRUE	127	687	1892	0.167329	0.0565415	-0.110787	WT	spc
TCONS_00057210	Lonp1	2944	TRUE	2	2622	320	0.964678	1.83532e-05	-0.96466	WT	spc
TCONS_00057225	Acsbg2	2605	TRUE	299	306	2000	0.121628	1.09326e-05	-0.121617	WT	spc
TCONS_00057231	Mllt1	3633	FALSE	141	1849	1643	0.389961	0.378973	-0.0109884	WT	spc
TCONS_00057341	Txndc2	2971	TRUE	1078	1825	68	0.0678647	0.104268	0.0364032	WT	spc
TCONS_00057351	Ralbp1	3295	FALSE	166	1183	1946	0.707202	0.206995	-0.500207	WT	spc
TCONS_00057371	Ndufv2	927	TRUE	32	839	56	0.0197046	0.000314952	-0.0193896	WT	spc
TCONS_00057440	Tgif1	613	FALSE	2	351	260	0.0697946	0.0199446	-0.04985	WT	spc
TCONS_00057443	Tgif1	522	FALSE	246	220	56	0.184426	0.03541	-0.149016	WT	spc
TCONS_00057455	Myl12a	980	FALSE	145	317	518	0.138871	0.0236056	-0.115265	WT	spc
TCONS_00057518	Fam98a	621	FALSE	5	233	383	0.229534	0	-0.229534	WT	spc
TCONS_00057538	Heatr5b	2255	FALSE	216	126	1913	0.506496	0.0274645	-0.479031	WT	spc
TCONS_00057548	Eif2ak2	574	FALSE	433	22	119	0.185984	0.0520838	-0.1339	WT	spc
TCONS_00057585	Hnrpll	4021	FALSE	1432	997	1592	0.109969	0.036976	-0.0729931	WT	spc
TCONS_00057605	Map4k3	6466	TRUE	3809	1629	1028	0.669658	0.42494	-0.244717	WT	spc
TCONS_00057740	Calm2	890	TRUE	55	545	290	0.000846688	0.00037609	-0.000470599	WT	spc
TCONS_00057805	Mettl4	3566	FALSE	1492	722	1352	0.139921	0.0641258	-0.0757955	WT	spc
TCONS_00057812	Mettl4	2584	FALSE	1792	361	431	0.227111	0	-0.227111	WT	spc
TCONS_00058258	4921524L21Rik	1480	FALSE	117	47	1316	0.147059	0.0243134	-0.122745	WT	spc
TCONS_00058318	Mib1	1665	FALSE	562	0	1103	0.279553	0.0879681	-0.191585	WT	spc
TCONS_00058363	Cabyr	2131	TRUE	81	689	1361	0.0445038	0.0138963	-0.0306074	WT	spc
TCONS_00058526	AW554918	1021	FALSE	19	562	440	0.11128	0.0581372	-0.0531432	WT	spc
TCONS_00058528	AW554918	5351	FALSE	13	3500	1838	0.0859764	0.0216011	-0.0643753	WT	spc
TCONS_00058604	Camk4	13021	FALSE	1046	10566	1409	0.389785	0.460014	0.0702295	WT	spc
TCONS_00058606	Camk4	854	FALSE	222	138	494	0.610215	0.539986	-0.0702295	WT	spc
TCONS_00058628	Srp19	1026	FALSE	373	489	164	0.0546674	0.00125329	-0.0534141	WT	spc
TCONS_00058651	Fam53c	4475	FALSE	392	2902	1181	0.110681	0.0579405	-0.0527401	WT	spc
TCONS_00058679	Matr3	4480	FALSE	307	1615	2558	0.045074	0.0133055	-0.0317685	WT	spc
TCONS_00058687	Paip2	815	FALSE	301	140	374	0.0104867	0	-0.0104867	WT	spc
TCONS_00058696	Ube2d2	2393	TRUE	388	1562	443	0.169642	0	-0.169642	WT	spc
TCONS_00058723	0610010O12Rik	369	FALSE	118	0	251	0.00905045	0.00376668	-0.00528377	WT	spc
TCONS_00059045	Zfp474	2472	FALSE	521	908	1043	0.434631	0	-0.434631	WT	spc
TCONS_00059201	Csnk1a1	2047	FALSE	815	192	1040	0.0150573	0	-0.0150573	WT	spc
TCONS_00059210	Csnk1a1	1484	FALSE	434	46	1004	0.0445435	0	-0.0445435	WT	spc
TCONS_00059341	Psmg2	1300	TRUE	79	1144	77	0.0546655	0.0342544	-0.0204111	WT	spc
TCONS_00059353	D18Ertd653e	1309	FALSE	13	418	878	0.689016	0.387783	-0.301233	WT	spc
TCONS_00059445	Mbd1	2236	FALSE	320	207	1709	0.512224	0.0419877	-0.470236	WT	spc
TCONS_00059448	Mbd1	1922	FALSE	189	0	1733	0.134044	0.172672	0.0386284	WT	spc
TCONS_00059455	Ccdc11	943	TRUE	37	790	116	0.038142	0.00873627	-0.0294057	WT	spc
TCONS_00059546	Pias2	5021	FALSE	289	3011	1721	0.00716759	0	-0.00716759	WT	spc
TCONS_00059547	Pias2	2089	FALSE	226	166	1697	0.0926193	0.00409594	-0.0885234	WT	spc
TCONS_00059694	Fbxo15	1277	FALSE	1	2	1274	0.275882	0.000130987	-0.275751	WT	spc
TCONS_00059731	Crem	2552	TRUE	112	1772	668	0.0153995	0	-0.0153995	WT	spc
TCONS_00059801	Zfp438	3131	FALSE	127	608	2396	0.182186	0.11787	-0.0643158	WT	spc
TCONS_00059856	Ccny	4882	TRUE	1166	3288	428	0.088427	0.0301428	-0.0582842	WT	spc
TCONS_00059951	Osbpl1a	1947	FALSE	259	12	1676	0.239607	0.0127825	-0.226825	WT	spc
TCONS_00059962	Osbpl1a	820	FALSE	304	226	290	0.027895	0	-0.027895	WT	spc
TCONS_00060056	Zfp191	6267	FALSE	548	4613	1106	0.37974	0.175013	-0.204727	WT	spc
TCONS_00060158	Nme5	729	TRUE	107	278	344	0.0751935	0	-0.0751935	WT	spc
TCONS_00060172	Brd8	3325	FALSE	47	2673	605	0.0164678	0.00443102	-0.0120368	WT	spc
TCONS_00060431	Tmed7	7982	FALSE	236	7276	470	0.146628	0.11216	-0.0344683	WT	spc
TCONS_00060433	Tmed7	1348	FALSE	255	419	674	0.396923	0.111652	-0.285271	WT	spc
TCONS_00060530	Fbn2	10091	TRUE	275	1093	8723	0.215179	0.191295	-0.0238843	WT	spc
TCONS_00060749	Poli	2482	FALSE	36	233	2213	0.518165	0.0757357	-0.44243	WT	spc
TCONS_00060836	8030462N17Rik	1501	FALSE	448	1	1052	0.890714	0.280905	-0.609809	WT	spc
TCONS_00060933	1700034H14Rik	818	FALSE	2	352	464	0.199214	0.00595414	-0.193259	WT	spc
TCONS_00061258	Chka	2750	TRUE	304	1931	515	0.0992944	0.0210643	-0.0782301	WT	spc
TCONS_00061264	Chka	2319	FALSE	1	957	1361	0.0549043	0.0211514	-0.0337529	WT	spc
TCONS_00061281	Aldh3b2	2141	FALSE	249	453	1439	0.194415	0.201718	0.00730299	WT	spc
TCONS_00061426	Catsper1	2061	FALSE	1	0	2060	0.12307	0.0611308	-0.0619389	WT	spc
TCONS_00061499	Syvn1	1937	FALSE	362	352	1223	0.372602	0.161799	-0.210803	WT	spc
TCONS_00061500	Syvn1	3363	FALSE	485	1052	1826	0.269279	0.047272	-0.222007	WT	spc
TCONS_00061503	Syvn1	3159	FALSE	269	1052	1838	0.307447	0.29531	-0.0121371	WT	spc
TCONS_00061531	1700123I01Rik	1239	FALSE	212	653	374	0.138004	0.0807577	-0.0572459	WT	spc
TCONS_00061557	Men1	2652	FALSE	91	708	1853	0.301167	0.111517	-0.189649	WT	spc
TCONS_00061603	Sf1	4353	FALSE	399	2035	1919	0.0492906	0	-0.0492906	WT	spc
TCONS_00061610	Sf1	489	FALSE	167	101	221	0.0285787	0.0183877	-0.010191	WT	spc
TCONS_00061623	Sf1	513	TRUE	1	297	215	0.0370645	0.00910957	-0.0279549	WT	spc
TCONS_00061694	Trmt112	485	TRUE	33	267	185	0.00347732	0.00113975	-0.00233757	WT	spc
TCONS_00061696	Bad	1439	TRUE	463	785	191	0.0896039	0.0161707	-0.0734332	WT	spc
TCONS_00061706	Macrod1	934	FALSE	124	130	680	0.394114	0.320266	-0.0738483	WT	spc
TCONS_00061762	Wdr74	2076	TRUE	510	1462	104	0.0849259	0.0518981	-0.0330277	WT	spc
TCONS_00061779	Stx5a	378	FALSE	147	1	230	0.328645	0.0789378	-0.249707	WT	spc
TCONS_00061799	Bscl2	1903	TRUE	533	729	641	0.0884524	0.00602955	-0.0824229	WT	spc
TCONS_00061819	Ganab	3702	FALSE	44	929	2729	0.0776792	0	-0.0776792	WT	spc
TCONS_00061837	Eef1g	909	FALSE	174	166	569	0.097639	0	-0.097639	WT	spc
TCONS_00061867	Rab3il1	1400	FALSE	850	2	548	0.0229163	0.0125293	-0.010387	WT	spc
TCONS_00061868	Rab3il1	2894	TRUE	1084	866	944	0.0788163	0.0285024	-0.0503139	WT	spc
TCONS_00061889	1810006K21Rik	981	TRUE	249	703	29	0.00514178	0.0206161	0.0154743	WT	spc
TCONS_00062110	Gm3443	477	FALSE	1	192	284	0.150349	0	-0.150349	WT	spc
TCONS_00062113	Fam108b	2309	FALSE	123	1320	866	0.0188636	0	-0.0188636	WT	spc
TCONS_00062190	Smarca2	6163	FALSE	4448	951	764	0.111294	0.0135084	-0.0977856	WT	spc
TCONS_00062337	Stambpl1	1251	FALSE	179	260	812	0.291527	0	-0.291527	WT	spc
TCONS_00062367	Pcgf5	1626	FALSE	332	524	770	0.325608	0.0772964	-0.248312	WT	spc
TCONS_00062370	Hectd2	3842	FALSE	117	1398	2327	0.176286	0.200423	0.0241365	WT	spc
TCONS_00062376	Hectd2	1116	FALSE	107	191	818	0.104914	0.215989	0.111075	WT	spc
TCONS_00062401	2005-03-01	1797	FALSE	328	633	836	0.324125	0.13597	-0.188155	WT	spc
TCONS_00062419	Cep55	2596	FALSE	281	927	1388	0.454215	0.182651	-0.271564	WT	spc
TCONS_00062590	Cutc	1301	TRUE	168	1044	89	0.11874	0.00440536	-0.114334	WT	spc
TCONS_00062592	Cutc	788	FALSE	27	0	761	0.207088	0.0200563	-0.187032	WT	spc
TCONS_00062754	As3mt	1775	TRUE	94	1175	506	0.219623	0.0682515	-0.151371	WT	spc
TCONS_00062803	Add3	4834	FALSE	605	2109	2120	0.0510476	0	-0.0510476	WT	spc
TCONS_00062914	Tdrd1	4887	FALSE	59	1310	3518	0.056274	0.00375047	-0.0525235	WT	spc
TCONS_00062919	Fam160b1	3405	TRUE	379	732	2294	0.11338	0.00348883	-0.109891	WT	spc
TCONS_00062977	Fam45a	2511	TRUE	193	2244	74	0.0348673	0.0137316	-0.0211357	WT	spc
TCONS_00062981	Fam45a	521	TRUE	9	231	281	0.0935203	0.0157139	-0.0778064	WT	spc
TCONS_00063002	Ighmbp2	3513	FALSE	195	661	2657	0.200675	0.00145	-0.199225	WT	spc
TCONS_00063014	Ppp6r3	4728	FALSE	128	2066	2534	0.182323	0.0579983	-0.124325	WT	spc
TCONS_00063019	Lrp5	5253	TRUE	124	4290	839	0.969185	0.0258794	-0.943306	WT	spc
TCONS_00063048	Aldh3b1	2111	FALSE	1264	758	89	0.191335	0.0500426	-0.141293	WT	spc
TCONS_00063049	Aldh3b1	1855	FALSE	49	400	1406	0.256043	9.40023e-06	-0.256034	WT	spc
TCONS_00063075	Aip	1351	FALSE	242	144	965	0.13411	2.1671e-05	-0.134088	WT	spc
TCONS_00063168	Rce1	1446	FALSE	2	455	989	0.300949	0.0607786	-0.24017	WT	spc
TCONS_00063267	Drap1	727	FALSE	47	132	548	0.0357924	0	-0.0357924	WT	spc
TCONS_00063271	Drap1	890	TRUE	75	603	212	0.0164044	0.00282219	-0.0135822	WT	spc
TCONS_00063299	Ovol1	2900	FALSE	277	1820	803	0.378049	0.444817	0.0667682	WT	spc
TCONS_00063304	Kat5	2257	TRUE	23	756	1478	0.0389467	0.00535645	-0.0335902	WT	spc
TCONS_00063307	Kat5	1542	FALSE	2	0	1540	0.0361907	0.00765119	-0.0285395	WT	spc
TCONS_00063370	Dpf2	3356	FALSE	101	2038	1217	0.0179736	0.0189894	0.00101573	WT	spc
TCONS_00063385	Pola2	2397	FALSE	304	393	1700	0.102747	0.0623299	-0.0404168	WT	spc
TCONS_00063441	Zfpl1	728	TRUE	2	520	206	0.0527703	0	-0.0527703	WT	spc
TCONS_00063451	Zfpl1	550	FALSE	165	0	385	0.0687205	0.0275667	-0.0411538	WT	spc
TCONS_00063453	Snx15	1599	FALSE	159	463	977	0.356936	0.185386	-0.17155	WT	spc
TCONS_00063490	Rps6ka4	3129	TRUE	80	728	2321	0.478939	0.428009	-0.0509294	WT	spc
TCONS_00063520	Gpr137	1845	FALSE	356	299	1190	0.0487438	0.00832595	-0.0404179	WT	spc
TCONS_00063548	Naa40	3116	FALSE	281	2281	554	0.223921	0	-0.223921	WT	spc
TCONS_00063552	Mark2	4381	FALSE	457	1693	2231	0.351162	0.395352	0.0441901	WT	spc
TCONS_00063569	Mark2	2660	TRUE	2	2614	44	0.648838	0.604648	-0.0441901	WT	spc
TCONS_00063723	Tmem216	927	FALSE	28	474	425	0.254724	1.70322e-05	-0.254707	WT	spc
TCONS_00063776	1700025F22Rik	1095	FALSE	804	22	269	0.0124752	0.00837825	-0.00409691	WT	spc
TCONS_00063895	Vps13a	9656	FALSE	55	101	9500	0.167727	0.0320685	-0.135658	WT	spc
TCONS_00063963	Smc5	4276	FALSE	875	93	3308	0.075755	0.0449658	-0.0307892	WT	spc
TCONS_00064007	D19Bwg1357e	3467	FALSE	43	1478	1946	0.482017	0.000348142	-0.481669	WT	spc
TCONS_00064093	Ermp1	4714	TRUE	2	4200	512	0.146823	0.0784883	-0.0683347	WT	spc
TCONS_00064094	Ermp1	2053	TRUE	2	798	1253	0.182071	0	-0.182071	WT	spc
TCONS_00064159	Atad1	2983	FALSE	215	1683	1085	0.609263	0.000456883	-0.608806	WT	spc
TCONS_00064164	Rnls	1619	TRUE	486	984	149	0.0165538	0.00740248	-0.00915127	WT	spc
TCONS_00064203	Pank1	3460	FALSE	381	1433	1646	0.499677	0.0234109	-0.476266	WT	spc
TCONS_00064407	Avpi1	1645	FALSE	802	415	428	0.161047	0.0685144	-0.0925325	WT	spc
TCONS_00064408	Avpi1	559	FALSE	323	0	236	0.228448	0.067889	-0.160559	WT	spc
TCONS_00064480	Erlin1	332	FALSE	13	110	209	0.0252963	0.00443644	-0.0208599	WT	spc
TCONS_00064484	Erlin1	441	FALSE	121	111	209	0.0930681	0	-0.0930681	WT	spc
TCONS_00064485	Erlin1	172	FALSE	105	0	67	0.0463301	0	-0.0463301	WT	spc
TCONS_00064525	Ndufb8	388	FALSE	2	51	335	0.0218591	1.66127e-05	-0.0218425	WT	spc
TCONS_00064559	Fbxw4	974	FALSE	133	263	578	0.281684	0.0488005	-0.232884	WT	spc
TCONS_00064573	Mgea5	4748	FALSE	2	1882	2864	0.127619	0.0463269	-0.0812922	WT	spc
TCONS_00064619	Cuedc2	1932	FALSE	203	875	854	0.559822	0.223056	-0.336765	WT	spc
TCONS_00064714	Smndc1	2612	TRUE	463	1712	437	0.0840323	0.00566382	-0.0783685	WT	spc
TCONS_00064859	Rab11fip2	6456	FALSE	1528	3339	1589	0.300255	0.0236161	-0.276639	WT	spc
TCONS_00064873	Eif3a	5540	TRUE	679	4574	287	0.331957	0.0633073	-0.26865	WT	spc
TCONS_00065237	Sephs1	583	FALSE	357	2	224	0.639691	0.390673	-0.249018	WT	spc
TCONS_00065263	Upf2	5244	FALSE	180	1261	3803	0.479242	0.0448618	-0.43438	WT	spc
TCONS_00065269	Upf2	5197	FALSE	130	1261	3806	0.520758	0.0229918	-0.497766	WT	spc
TCONS_00065283	Usp6nl	4340	FALSE	60	1752	2528	0.55186	0	-0.55186	WT	spc
TCONS_00065616	Mllt10	651	TRUE	32	350	269	0.0167687	0.00773429	-0.00903442	WT	spc
TCONS_00065630	Commd3	399	TRUE	33	151	215	0.165825	0	-0.165825	WT	spc
TCONS_00065631	Commd3	792	FALSE	31	420	341	0.0280441	0.012128	-0.0159161	WT	spc
TCONS_00065649	Bmi1	359	FALSE	133	2	224	0.309792	0	-0.309792	WT	spc
TCONS_00065655	BC061194	3149	TRUE	344	2533	272	0.0673783	2.05692e-06	-0.0673762	WT	spc
TCONS_00065763	Acbd5	3847	FALSE	433	1993	1421	0.684366	0.2285	-0.455867	WT	spc
TCONS_00065857	Pnpla7	4411	TRUE	252	4079	80	0.111875	0.0522583	-0.0596171	WT	spc
TCONS_00066021	Fbxw5	785	FALSE	590	1	194	0.00414627	0.00224228	-0.00190399	WT	spc
TCONS_00066251	Ppp1r26	5624	FALSE	476	1657	3491	0.262553	0.000207949	-0.262345	WT	spc
TCONS_00066256	Ppp1r26	624	FALSE	318	1	305	0.325552	0.263016	-0.0625353	WT	spc
TCONS_00066273	Ralgds	3590	FALSE	218	814	2558	0.0621242	0.00977327	-0.052351	WT	spc
TCONS_00066282	Ralgds	517	FALSE	1	58	458	0.113348	0.0405668	-0.0727808	WT	spc
TCONS_00066311	Ddx31	3433	TRUE	447	2417	569	0.249673	0	-0.249673	WT	spc
TCONS_00066332	Med27	489	TRUE	1	462	26	0.111164	0	-0.111164	WT	spc
TCONS_00066353	Rapgef1	3910	FALSE	237	260	3413	0.417564	0.101496	-0.316068	WT	spc
TCONS_00066354	Rapgef1	6402	FALSE	234	2908	3260	0.206639	0.350057	0.143418	WT	spc
TCONS_00066443	Spna2	531	FALSE	123	1	407	0.33845	0	-0.33845	WT	spc
TCONS_00066520	Nup188	534	FALSE	13	54	467	0.0115716	0	-0.0115716	WT	spc
TCONS_00066558	Ppp2r4	1255	FALSE	264	428	563	0.0230136	0.0121254	-0.0108882	WT	spc
TCONS_00066564	Ppp2r4	2169	FALSE	161	1163	845	0.0754071	0.0128109	-0.0625961	WT	spc
TCONS_00066597	Mettl11a	453	FALSE	219	1	233	0.0954572	0.0306755	-0.0647816	WT	spc
TCONS_00066607	Tor1b	1070	FALSE	54	0	1016	0.233766	0.0483163	-0.185449	WT	spc
TCONS_00066615	Usp20	5088	FALSE	236	2102	2750	0.0656642	0.0127034	-0.0529608	WT	spc
TCONS_00066667	Fubp3	372	FALSE	80	2	290	0.393096	0	-0.393096	WT	spc
TCONS_00066690	Abl1	2017	FALSE	1271	510	236	0.155761	0.0481558	-0.107605	WT	spc
TCONS_00066723	Nup214	3088	TRUE	129	1877	1082	0.114333	0.0254182	-0.0889144	WT	spc
TCONS_00066768	Pomt1	440	FALSE	64	185	191	0.0101879	0.00179153	-0.00839639	WT	spc
TCONS_00066824	Ciz1	2604	FALSE	6	133	2465	0.040681	3.36339e-05	-0.0406474	WT	spc
TCONS_00066902	Ak1	2034	FALSE	59	1343	632	0.0654098	2.52678e-06	-0.0654073	WT	spc
TCONS_00066960	Rpl12	729	TRUE	64	411	254	0.0111209	0.00280039	-0.00832049	WT	spc
TCONS_00066985	Mapkap1	3359	FALSE	389	1402	1568	0.0660791	0.0214025	-0.0446766	WT	spc
TCONS_00067004	Hspa5	3097	TRUE	271	1552	1274	0.0044938	0.000791262	-0.00370253	WT	spc
TCONS_00067023	Cep110	8473	TRUE	1026	4934	2513	0.504965	0.181856	-0.32311	WT	spc
TCONS_00067146	Rabgap1	4967	FALSE	223	1550	3194	0.232121	0.147359	-0.0847618	WT	spc
TCONS_00067202	Wdr38	2699	TRUE	332	1456	911	0.310514	0.18102	-0.129494	WT	spc
TCONS_00067208	Arpc5l	1181	FALSE	56	757	368	0.014702	0.0118927	-0.00280924	WT	spc
TCONS_00067271	Acvr2a	5555	FALSE	664	3656	1235	0.403965	0.205715	-0.19825	WT	spc
TCONS_00067279	Mbd5	8085	TRUE	1821	1768	4496	0.360438	0.252206	-0.108233	WT	spc
TCONS_00067290	Mbd5	3742	TRUE	1	3718	23	0.410332	0.311052	-0.0992804	WT	spc
TCONS_00067334	Rif1	8403	FALSE	42	1180	7181	0.0284875	0	-0.0284875	WT	spc
TCONS_00067647	Bbs5	1397	FALSE	69	366	962	0.0860038	0.000177533	-0.0858262	WT	spc
TCONS_00067649	Bbs5	425	FALSE	32	97	296	0.158492	0.010817	-0.147675	WT	spc
TCONS_00067656	Ppig	6127	FALSE	239	3630	2258	0.318541	0.301117	-0.0174245	WT	spc
TCONS_00067661	Ppig	658	FALSE	277	1	380	0.681117	0.00138347	-0.679733	WT	spc
TCONS_00067698	Ubr3	8072	FALSE	50	2353	5669	0.284025	0.296166	0.0121415	WT	spc
TCONS_00067702	Ubr3	727	FALSE	1	1	725	0.241332	0.0221231	-0.219209	WT	spc
TCONS_00067791	Metap1d	1160	TRUE	84	432	644	0.494761	0.000121279	-0.49464	WT	spc
TCONS_00067937	Hoxd8	1758	FALSE	397	495	866	0.275701	0.133819	-0.141882	WT	spc
TCONS_00067975	Hnrnpa3	596	FALSE	39	207	350	0.106387	0.0119359	-0.0944515	WT	spc
TCONS_00068108	Fsip2	11673	TRUE	415	10263	995	0.437402	0.0117219	-0.42568	WT	spc
TCONS_00068408	Agbl2	2617	TRUE	112	2413	92	0.0274846	0	-0.0274846	WT	spc
TCONS_00068414	Agbl2	4687	TRUE	97	4498	92	0.0122413	0	-0.0122413	WT	spc
TCONS_00068417	Agbl2	2226	FALSE	92	2	2132	0.104553	0	-0.104553	WT	spc
TCONS_00068418	Agbl2	2666	TRUE	80	2494	92	0.0300782	0.0035022	-0.026576	WT	spc
TCONS_00068422	Agbl2	3838	TRUE	175	3220	443	0.00825367	0.0108954	0.00264176	WT	spc
TCONS_00068470	Rapsn	1458	FALSE	171	208	1079	0.373949	0.000130992	-0.373818	WT	spc
TCONS_00068471	Rapsn	1606	FALSE	157	211	1238	0.23933	0	-0.23933	WT	spc
TCONS_00068474	Psmc3	1731	FALSE	240	70	1421	0.00112071	0.000781142	-0.000339566	WT	spc
TCONS_00068550	Ckap5	6602	FALSE	127	440	6035	0.102737	8.3879e-05	-0.102654	WT	spc
TCONS_00068583	Harbi1	859	FALSE	330	2	527	0.231535	0.108128	-0.123407	WT	spc
TCONS_00068587	Harbi1	2308	FALSE	447	812	1049	0.209507	0.0854652	-0.124042	WT	spc
TCONS_00068620	Phf21a	337	FALSE	310	1	26	0.0952882	0	-0.0952882	WT	spc
TCONS_00068639	Phf21a	692	TRUE	1	632	59	0.0583423	0.00405064	-0.0542917	WT	spc
TCONS_00068646	1700029I15Rik	997	FALSE	592	109	296	0.0827763	0.0612506	-0.0215257	WT	spc
TCONS_00068656	Chst1	2484	FALSE	419	830	1235	0.546575	0.241281	-0.305294	WT	spc
TCONS_00068669	Trp53i11	2703	FALSE	294	1840	569	0.244416	0.164312	-0.080104	WT	spc
TCONS_00068745	Slc1a2	1507	FALSE	627	2	878	0.210255	0.347529	0.137273	WT	spc
TCONS_00068756	Slc1a2	510	FALSE	40	0	470	0.453664	0.260578	-0.193086	WT	spc
TCONS_00068763	Slc1a2	587	TRUE	1	512	74	0.161264	0.244436	0.0831721	WT	spc
TCONS_00068764	Slc1a2	567	TRUE	1	537	29	0.174818	0.147458	-0.0273595	WT	spc
TCONS_00068820	Cd59b	796	FALSE	98	309	389	0.390716	0.106336	-0.28438	WT	spc
TCONS_00069054	Slc12a6	6135	TRUE	1687	1128	3320	0.203874	0.151094	-0.0527801	WT	spc
TCONS_00069090	Fmn1	11817	FALSE	218	7307	4292	0.017327	0.0161157	-0.00121124	WT	spc
TCONS_00069092	Fmn1	2384	FALSE	183	138	2063	0.0133499	0.00913239	-0.00421751	WT	spc
TCONS_00069104	Fmn1	2097	FALSE	1388	392	317	0.014702	0.00518	-0.00952205	WT	spc
TCONS_00069219	D2Ertd750e	653	TRUE	1	581	71	0.21504	0.000129122	-0.214911	WT	spc
TCONS_00069251	Casc5	370	FALSE	97	1	272	0.232602	0.16377	-0.0688328	WT	spc
TCONS_00069445	Snap23	2658	FALSE	112	1914	632	0.0548748	0	-0.0548748	WT	spc
TCONS_00069448	Snap23	791	FALSE	125	586	80	0.0428281	0.0212381	-0.02159	WT	spc
TCONS_00069450	Snap23	751	FALSE	267	2	482	0.0427619	0.0104997	-0.0322623	WT	spc
TCONS_00069503	Adal	706	FALSE	366	71	269	0.999755	0.231536	-0.768219	WT	spc
TCONS_00069583	Casc4	4215	FALSE	236	2672	1307	0.453004	0.0485578	-0.404446	WT	spc
TCONS_00069592	Casc4	918	FALSE	1	114	803	0.287913	0	-0.287913	WT	spc
TCONS_00069671	Pldn	462	TRUE	111	109	242	0.18816	0.103728	-0.0844317	WT	spc
TCONS_00069721	Dut	2335	TRUE	83	1905	347	0.0228975	0.0151749	-0.00772255	WT	spc
TCONS_00069736	Galk2	723	FALSE	177	1	545	0.255189	0.0554939	-0.199695	WT	spc
TCONS_00069751	Dtwd1	1342	FALSE	126	302	914	0.346349	0	-0.346349	WT	spc
TCONS_00069796	Snrnp200	7104	TRUE	191	974	5939	0.0193132	0.00340785	-0.0159054	WT	spc
TCONS_00069808	Stard7	3158	FALSE	480	1653	1025	0.261394	0.0298048	-0.231589	WT	spc
TCONS_00070025	1700020A23Rik	521	FALSE	74	52	395	0.330478	0.300488	-0.02999	WT	spc
TCONS_00070026	1700020A23Rik	702	FALSE	251	56	395	0.493255	0.161925	-0.33133	WT	spc
TCONS_00070028	4933425O20Rik	1258	FALSE	83	720	455	0.0932819	0.00062329	-0.0926586	WT	spc
TCONS_00070056	Atrn	4209	FALSE	134	20	4055	0.633204	0.321583	-0.311621	WT	spc
TCONS_00070161	Prnd	1938	FALSE	62	1337	539	0.442461	0.00058064	-0.441881	WT	spc
TCONS_00070280	Ankrd5	2875	FALSE	411	137	2327	0.0752536	0.00837468	-0.0668789	WT	spc
TCONS_00070339	Macrod2	762	FALSE	235	240	287	0.0613608	0.00988285	-0.0514779	WT	spc
TCONS_00070341	Macrod2	1049	TRUE	217	794	38	0.0291104	0.0100807	-0.0190297	WT	spc
TCONS_00070491	4930529M08Rik	624	FALSE	48	1	575	0.0362475	0	-0.0362475	WT	spc
TCONS_00070543	Gzf1	4622	TRUE	627	2379	1616	0.243326	0.13132	-0.112007	WT	spc
TCONS_00070548	Gzf1	701	FALSE	263	1	437	0.244237	0.16052	-0.0837165	WT	spc
TCONS_00070640	Nsfl1c	1364	FALSE	16	236	1112	0.116232	0.0406269	-0.0756055	WT	spc
TCONS_00070649	Fkbp1a	1545	TRUE	226	1131	188	0.0216059	0.00482446	-0.0167814	WT	spc
TCONS_00070663	Fkbp1a	1588	TRUE	1	1585	2	0.0157212	0.0114345	-0.00428676	WT	spc
TCONS_00070709	6820408C15Rik	1335	FALSE	423	1	911	0.0872953	7.51484e-06	-0.0872878	WT	spc
TCONS_00070713	6820408C15Rik	1684	FALSE	423	197	1064	0.336162	0.0278107	-0.308351	WT	spc
TCONS_00070714	6820408C15Rik	1462	TRUE	121	1087	254	0.044591	0.00407874	-0.0405122	WT	spc
TCONS_00070900	Cbfa2t2	732	FALSE	69	1	662	0.212022	0.0144667	-0.197555	WT	spc
TCONS_00070939	Raly	337	FALSE	164	0	173	0.208579	0	-0.208579	WT	spc
TCONS_00070941	a	705	FALSE	97	213	395	0.596521	0.202353	-0.394168	WT	spc
TCONS_00070952	Itch	1774	FALSE	154	34	1586	0.105571	0.0225583	-0.0830128	WT	spc
TCONS_00070971	Trp53inp2	4521	FALSE	798	3058	665	0.560406	0.539284	-0.0211227	WT	spc
TCONS_00070972	Trp53inp2	991	FALSE	780	2	209	0.439594	0.460716	0.0211227	WT	spc
TCONS_00071031	Ergic3	649	TRUE	269	342	38	0.0150218	0.00453068	-0.0104912	WT	spc
TCONS_00071116	0610011L14Rik	867	FALSE	495	1	371	0.2028	0.0603044	-0.142495	WT	spc
TCONS_00071134	Dlgap4	616	FALSE	413	0	203	0.133285	0.0351977	-0.0980878	WT	spc
TCONS_00071147	Myl9	345	FALSE	109	0	236	0.124808	0.00471726	-0.12009	WT	spc
TCONS_00071169	Rpn2	3284	TRUE	307	2939	38	0.00499948	0.00118287	-0.00381661	WT	spc
TCONS_00071309	Dhx35	3284	FALSE	83	1090	2111	0.751319	0.0494012	-0.701917	WT	spc
TCONS_00071465	Pkig	762	FALSE	277	255	230	0.0678053	0.00782031	-0.059985	WT	spc
TCONS_00071467	Pkig	369	FALSE	202	0	167	0.12553	0.00938417	-0.116146	WT	spc
TCONS_00071489	Stk4	1608	TRUE	915	664	29	0.0795662	0.0125359	-0.0670303	WT	spc
TCONS_00071536	Pigt	2926	TRUE	506	1989	431	0.167006	0.045346	-0.12166	WT	spc
TCONS_00071690	Arfgef2	8770	FALSE	128	3264	5378	0.27365	0.282969	0.00931939	WT	spc
TCONS_00071705	Cse1l	708	TRUE	521	158	29	0.279364	0	-0.279364	WT	spc
TCONS_00071714	Ddx27	955	FALSE	25	1	929	0.25395	0.0355717	-0.218378	WT	spc
TCONS_00071744	Slc9a8	1884	FALSE	23	1307	554	0.088521	0.047859	-0.040662	WT	spc
TCONS_00071883	Spo11	1625	FALSE	46	464	1115	0.0508624	1.97894e-05	-0.0508427	WT	spc
TCONS_00071941	Stx16	4312	TRUE	750	3164	398	0.243688	0.000289287	-0.243398	WT	spc
TCONS_00072158	Osbpl2	2978	FALSE	270	1254	1454	0.410454	0.124522	-0.285931	WT	spc
TCONS_00072178	Rps21	419	TRUE	44	322	53	0.00338456	0.000563987	-0.00282057	WT	spc
TCONS_00072205	Ogfr	2449	FALSE	237	311	1901	0.147367	0.0515443	-0.0958229	WT	spc
TCONS_00072303	Rtel1	606	FALSE	465	100	41	0.165829	0.195213	0.0293846	WT	spc
TCONS_00072304	Rtel1	712	TRUE	72	599	41	0.426567	0.0858954	-0.340671	WT	spc
TCONS_00072308	Zgpat	2293	FALSE	477	281	1535	0.348893	0.042938	-0.305955	WT	spc
TCONS_00072340	Tpd52l2	985	FALSE	84	212	689	0.191651	0.0343649	-0.157287	WT	spc
TCONS_00072434	Meig1	643	FALSE	226	151	266	0.00138078	0	-0.00138078	WT	spc
TCONS_00072439	Meig1	574	FALSE	381	0	193	0.000329991	0	-0.000329991	WT	spc
TCONS_00072481	Prpf18	3641	TRUE	179	3151	311	0.0970524	0.00664248	-0.0904099	WT	spc
TCONS_00072535	Cdc123	618	FALSE	35	0	583	0.174572	0	-0.174572	WT	spc
TCONS_00072627	Taf3	583	FALSE	156	272	155	0.111201	0	-0.111201	WT	spc
TCONS_00072733	Fam188a	468	TRUE	2	335	131	0.274662	0.00102496	-0.273637	WT	spc
TCONS_00072855	4921504E06Rik	1516	FALSE	36	98	1382	0.463894	0.182122	-0.281772	WT	spc
TCONS_00072901	Enkur	708	FALSE	93	148	467	0.0140247	0.001104	-0.0129207	WT	spc
TCONS_00072936	Mastl	1201	FALSE	38	135	1028	0.718324	0.140379	-0.577945	WT	spc
TCONS_00073054	Cobra1	2935	TRUE	558	1973	404	0.231725	0.0130476	-0.218677	WT	spc
TCONS_00073066	4933433C11Rik	1430	FALSE	31	479	920	0.0876765	8.5319e-06	-0.0876679	WT	spc
TCONS_00073071	Tubb4b	831	FALSE	66	541	224	0.00378589	0.000959307	-0.00282659	WT	spc
TCONS_00073157	BC029214	981	FALSE	185	179	617	0.286131	0	-0.286131	WT	spc
TCONS_00073212	B230208H17Rik	2008	TRUE	281	537	1190	0.17177	0.038755	-0.133016	WT	spc
TCONS_00073222	Tmem141	1265	TRUE	409	755	101	0.791088	0.233612	-0.557476	WT	spc
TCONS_00073252	Camsap1	7812	TRUE	314	7487	11	0.015298	0.0084282	-0.00686976	WT	spc
TCONS_00073255	Camsap1	7978	FALSE	346	2887	4745	0.02232	1.19237e-05	-0.0223081	WT	spc
TCONS_00073275	Ubac1	1609	FALSE	215	408	986	0.532671	0.0910408	-0.441631	WT	spc
TCONS_00073317	Dnlz	2766	FALSE	90	2428	248	0.494987	0.278809	-0.216178	WT	spc
TCONS_00073327	Snapc4	4605	TRUE	185	4391	29	0.19222	0.0744436	-0.117777	WT	spc
TCONS_00073341	Sdccag3	2387	TRUE	100	1232	1055	0.0370494	0.030464	-0.00658544	WT	spc
TCONS_00073356	Sdccag3	723	TRUE	51	544	128	0.0634833	0.0348599	-0.0286233	WT	spc
TCONS_00073360	Inpp5e	3911	FALSE	426	1668	1817	0.170057	0	-0.170057	WT	spc
TCONS_00073373	Sec16a	8751	FALSE	225	1453	7073	0.365044	0.0846417	-0.280403	WT	spc
TCONS_00073382	Sec16a	430	FALSE	394	1	35	0.196002	0.0685295	-0.127473	WT	spc
TCONS_00073427	Surf6	894	FALSE	65	203	626	0.400392	0.14264	-0.257752	WT	spc
TCONS_00073430	Surf6	722	FALSE	94	209	419	0.446994	0.307407	-0.139587	WT	spc
TCONS_00073437	Surf1	1151	TRUE	43	833	275	0.353106	0.12922	-0.223887	WT	spc
TCONS_00073446	Surf1	853	TRUE	16	754	83	0.314691	0.0345913	-0.2801	WT	spc
TCONS_00073462	Rexo4	2278	FALSE	70	910	1298	0.0412082	0.000355796	-0.0408524	WT	spc
TCONS_00073526	Brd3	437	FALSE	167	1	269	0.454351	0.093344	-0.361007	WT	spc
TCONS_00073556	Gtf3c5	1099	FALSE	292	403	404	0.0670738	0.0258091	-0.0412648	WT	spc
TCONS_00073569	1700026L06Rik	370	FALSE	107	0	263	0.0165163	0.00640745	-0.0101089	WT	spc
TCONS_00073588	1700101E01Rik	1447	FALSE	287	309	851	0.240525	0.0222205	-0.218305	WT	spc
TCONS_00073669	D2Wsu81e	1805	FALSE	27	621	1157	0.166294	0	-0.166294	WT	spc
TCONS_00073675	Ccbl1	1974	TRUE	223	1698	53	0.442631	0.385167	-0.0574642	WT	spc
TCONS_00073705	Crat	3056	TRUE	260	2713	83	0.00632504	0.00680071	0.000475672	WT	spc
TCONS_00073712	Crat	3036	TRUE	260	2693	83	0.108074	0.00359695	-0.104477	WT	spc
TCONS_00073717	Crat	898	TRUE	212	576	110	0.0117113	0.00675245	-0.00495884	WT	spc
TCONS_00073718	Crat	409	FALSE	182	0	227	0.00822659	0.00289193	-0.00533467	WT	spc
TCONS_00073750	Asb6	784	TRUE	81	587	116	0.31149	0.113804	-0.197686	WT	spc
TCONS_00073770	BC005624	1764	TRUE	601	1008	155	0.0289601	0.0027341	-0.026226	WT	spc
TCONS_00073771	BC005624	2161	FALSE	921	1046	194	0.0212722	0.0167767	-0.00449546	WT	spc
TCONS_00073916	Cdk9	366	FALSE	204	1	161	0.460353	0.0986399	-0.361713	WT	spc
TCONS_00073923	Ttc16	2956	TRUE	287	2310	359	0.0462667	0.00306266	-0.043204	WT	spc
TCONS_00073956	Slc2a8	909	TRUE	8	842	59	0.058788	0	-0.058788	WT	spc
TCONS_00073969	Garnl3	540	FALSE	154	0	386	0.168824	0	-0.168824	WT	spc
TCONS_00074148	Rab14	1108	FALSE	370	364	374	0.142464	0.0307831	-0.111681	WT	spc
TCONS_00074158	4930402F06Rik	965	FALSE	317	49	599	0.431168	0.12725	-0.303918	WT	spc
TCONS_00074187	Ttll11	3077	FALSE	2	991	2084	0.0378777	0.00534651	-0.0325311	WT	spc
TCONS_00074194	Ttll11	839	TRUE	208	611	20	0.826006	0.00936978	-0.816636	WT	spc
TCONS_00074236	Pdcl	685	FALSE	108	0	577	0.513543	5.74186e-05	-0.513485	WT	spc
TCONS_00074258	Strbp	3238	TRUE	401	891	1946	0.0587425	0.0119332	-0.0468093	WT	spc
TCONS_00074266	Strbp	967	FALSE	467	0	500	0.0891961	0.00507005	-0.084126	WT	spc
TCONS_00074310	Nr6a1	817	FALSE	114	0	703	0.125055	0	-0.125055	WT	spc
TCONS_00074369	Gtdc1	2564	FALSE	138	1038	1388	0.308658	0	-0.308658	WT	spc
TCONS_00074445	Mmadhc	1633	TRUE	331	559	743	0.16868	0.0615154	-0.107165	WT	spc
TCONS_00074446	Mmadhc	803	TRUE	96	684	23	0.126727	0.0667545	-0.0599721	WT	spc
TCONS_00074645	Baz2b	759	TRUE	2	734	23	0.255259	0.121214	-0.134045	WT	spc
TCONS_00075062	Chn1	643	TRUE	2	597	44	0.0427936	0.0126563	-0.0301373	WT	spc
TCONS_00075064	Chn1	413	FALSE	171	0	242	0.0949657	0	-0.0949657	WT	spc
TCONS_00075162	Ttc30a1	3191	FALSE	648	549	1994	0.0597471	0.0213477	-0.0383994	WT	spc
TCONS_00075238	Sestd1	1107	FALSE	110	0	997	0.746047	0.0251118	-0.720935	WT	spc
TCONS_00075346	Zswim2	1226	FALSE	52	0	1174	0.273292	6.77062e-05	-0.273224	WT	spc
TCONS_00075407	2700094K13Rik	599	FALSE	92	400	107	0.0421559	0.00756849	-0.0345874	WT	spc
TCONS_00075439	P2rx3	1812	FALSE	190	429	1193	0.233763	0.16583	-0.0679329	WT	spc
TCONS_00075744	Slc39a13	1291	FALSE	139	28	1124	0.25546	0.00768942	-0.24777	WT	spc
TCONS_00076002	Alkbh3	1723	TRUE	618	698	407	0.0435818	0.0264189	-0.0171629	WT	spc
TCONS_00076003	Alkbh3	1395	FALSE	198	334	863	0.0656278	6.39737e-06	-0.0656214	WT	spc
TCONS_00076012	Alkbh3	428	FALSE	145	35	248	0.027965	0.0265811	-0.00138393	WT	spc
TCONS_00076080	B230118H07Rik	895	TRUE	83	162	650	0.0553135	0.0115361	-0.0437774	WT	spc
TCONS_00076233	Hipk3	7454	FALSE	503	3373	3578	0.108537	0.03417	-0.0743672	WT	spc
TCONS_00076236	Hipk3	3651	FALSE	11	0	3640	0.39954	0	-0.39954	WT	spc
TCONS_00076455	Atpbd4	2734	FALSE	113	1818	803	0.999293	0.227648	-0.771645	WT	spc
TCONS_00076524	Srp14	765	TRUE	36	658	71	0.00538061	0.000327184	-0.00505343	WT	spc
TCONS_00076525	Srp14	587	FALSE	23	271	293	0.00279138	0.00147851	-0.00131287	WT	spc
TCONS_00076567	Fam82a2	348	FALSE	134	0	214	0.213689	0	-0.213689	WT	spc
TCONS_00076692	Lrrc57	1848	FALSE	151	978	719	0.0940889	0.119562	0.0254728	WT	spc
TCONS_00076697	Lrrc57	1961	TRUE	149	1723	89	0.0989509	0.089643	-0.0093079	WT	spc
TCONS_00076706	Cdan1	8046	TRUE	142	4299	3605	0.14272	0.114402	-0.0283188	WT	spc
TCONS_00076763	Trp53bp1	6391	FALSE	1500	3581	1310	0.136352	9.50353e-05	-0.136257	WT	spc
TCONS_00076819	Ppip5k1	1214	FALSE	164	250	800	0.303966	0.0905418	-0.213424	WT	spc
TCONS_00076834	Catsper2	466	FALSE	4	52	410	0.0637556	0.0294768	-0.0342788	WT	spc
TCONS_00076927	Slc30a4	3170	FALSE	245	1780	1145	0.728592	0.249885	-0.478707	WT	spc
TCONS_00076942	Myef2	4313	TRUE	535	2126	1652	0.0970746	0.0955708	-0.00150376	WT	spc
TCONS_00076944	Myef2	2071	FALSE	110	186	1775	0.295297	0.0661072	-0.229189	WT	spc
TCONS_00076947	Myef2	2928	FALSE	145	1131	1652	0.10714	0.00541664	-0.101724	WT	spc
TCONS_00076949	Myef2	1337	TRUE	2	1309	26	0.121662	0	-0.121662	WT	spc
TCONS_00077024	Gabpb1	372	FALSE	158	0	214	0.258944	0.000564937	-0.258379	WT	spc
TCONS_00077027	Usp50	2051	TRUE	200	1054	797	0.0613062	0.00342089	-0.0578853	WT	spc
TCONS_00077031	Usp50	1565	FALSE	175	401	989	0.0524121	0.00632886	-0.0460833	WT	spc
TCONS_00077071	Ncaph	283	FALSE	32	90	161	0.196158	0.0405412	-0.155617	WT	spc
TCONS_00077072	Itpripl1	4120	FALSE	680	2829	611	0.527619	0.448704	-0.0789149	WT	spc
TCONS_00077077	1810024B03Rik	1783	FALSE	445	736	602	0.540628	0.478203	-0.0624253	WT	spc
TCONS_00077121	Nphp1	2260	FALSE	2	183	2075	0.00539928	0.00577002	0.000370732	WT	spc
TCONS_00077136	Bub1	1137	FALSE	61	405	671	0.27124	0.076201	-0.195039	WT	spc
TCONS_00077231	Fam113a	3496	FALSE	745	1402	1349	0.291477	0.0807377	-0.210739	WT	spc
TCONS_00077235	Fam113a	3349	FALSE	1168	2050	131	0.196802	0.106546	-0.0902563	WT	spc
TCONS_00077241	Ubox5	5206	FALSE	310	3277	1619	0.438096	0.136423	-0.301674	WT	spc
TCONS_00077274	4930402H24Rik	636	TRUE	2	533	101	0.299872	0.000322379	-0.29955	WT	spc
TCONS_00077282	4930402H24Rik	2156	FALSE	67	986	1103	0.122117	0.106846	-0.0152703	WT	spc
TCONS_00077287	4930402H24Rik	463	TRUE	93	269	101	0.134877	0.0357653	-0.0991113	WT	spc
TCONS_00077334	1700037H04Rik	832	FALSE	229	70	533	0.00207044	0.00026394	-0.0018065	WT	spc
TCONS_00077420	Gpcpd1	710	FALSE	146	1	563	0.176915	0.0266996	-0.150216	WT	spc
TCONS_00077812	Rbck1	3610	TRUE	617	2190	803	0.462785	0.150661	-0.312124	WT	spc
TCONS_00077838	Defb45	290	FALSE	94	0	196	0.445538	0.046462	-0.399076	WT	spc
TCONS_00077844	Bcl2l1	1968	FALSE	1262	0	706	0.120606	0	-0.120606	WT	spc
TCONS_00077846	Bcl2l1	2387	FALSE	206	1480	701	0.222231	8.2646e-06	-0.222223	WT	spc
TCONS_00077854	Bcl2l1	1403	FALSE	841	0	562	0.0708178	0.0594995	-0.0113183	WT	spc
TCONS_00077861	Dusp15	2460	TRUE	600	1645	215	0.0397771	0.0199997	-0.0197774	WT	spc
TCONS_00077962	Ahcy	536	FALSE	57	198	281	0.651397	0.0279822	-0.623415	WT	spc
TCONS_00077978	Ncoa6	4491	FALSE	747	511	3233	0.416254	0.447122	0.0308681	WT	spc
TCONS_00077984	Ncoa6	2379	FALSE	145	675	1559	0.583746	0.552878	-0.0308681	WT	spc
TCONS_00078023	Trpc4ap	1516	FALSE	78	359	1079	0.110994	0	-0.110994	WT	spc
TCONS_00078056	Uqcc	2633	FALSE	276	1470	887	0.0369391	0.0099239	-0.0270152	WT	spc
TCONS_00078057	Uqcc	1234	FALSE	2	444	788	0.0795031	1.24033e-05	-0.0794907	WT	spc
TCONS_00078123	Nfs1	709	FALSE	42	221	446	0.249274	0.058443	-0.190831	WT	spc
TCONS_00078189	Ndrg3	2946	FALSE	465	1354	1127	0.0397705	0.010086	-0.0296845	WT	spc
TCONS_00078206	Dsn1	2080	FALSE	104	930	1046	0.197529	0.0622617	-0.135268	WT	spc
TCONS_00078236	Rbl1	2715	FALSE	81	181	2453	0.310412	0.0549911	-0.255421	WT	spc
TCONS_00078239	Rbl1	989	FALSE	812	7	170	0.292409	0.186201	-0.106208	WT	spc
TCONS_00078489	Ncoa5	622	FALSE	216	338	68	0.082892	0.0206968	-0.0621951	WT	spc
TCONS_00078493	1700025C18Rik	626	FALSE	431	79	116	0.784573	0.485972	-0.298601	WT	spc
TCONS_00078509	Slc35c2	1945	FALSE	255	596	1094	0.816541	0.169908	-0.646632	WT	spc
TCONS_00078655	Stau1	341	FALSE	175	0	166	0.0807912	0.00210085	-0.0786904	WT	spc
TCONS_00078661	Znfx1	2751	FALSE	146	0	2605	0.242504	3.78283e-05	-0.242466	WT	spc
TCONS_00078779	Atp9a	3691	FALSE	41	333	3317	0.29137	0.244458	-0.0469124	WT	spc
TCONS_00078820	Zfp217	5647	TRUE	485	2037	3125	0.0867618	0.00559297	-0.0811689	WT	spc
TCONS_00078822	Zfp217	6069	TRUE	907	2037	3125	0.136372	0.0617642	-0.0746074	WT	spc
TCONS_00078852	4930470P17Rik	1395	FALSE	856	72	467	0.328331	0.0850468	-0.243284	WT	spc
TCONS_00078950	Slmo2	683	TRUE	37	566	80	0.084164	0.0218815	-0.0622824	WT	spc
TCONS_00079171	Dido1	1636	FALSE	333	0	1303	0.211821	0	-0.211821	WT	spc
TCONS_00079184	Ythdf1	2272	FALSE	241	271	1760	0.76258	0.00291469	-0.759665	WT	spc
TCONS_00079259	Arfrp1	1087	TRUE	118	487	482	0.106214	0.021422	-0.0847919	WT	spc
TCONS_00079260	Arfrp1	835	TRUE	116	522	197	0.103535	0.0430312	-0.0605041	WT	spc
TCONS_00079263	Arfrp1	434	FALSE	65	91	278	0.0938448	0	-0.0938448	WT	spc
TCONS_00079320	Samd10	714	FALSE	3	1	710	0.220284	0.0208054	-0.199479	WT	spc
TCONS_00079341	4930526D03Rik	706	FALSE	46	76	584	0.022839	0.0131787	-0.00966025	WT	spc
TCONS_00079852	Ythdf3	2165	TRUE	262	1841	62	0.194212	0.106125	-0.0880862	WT	spc
TCONS_00079865	Mtfr1	2834	FALSE	137	1711	986	0.0236414	0.0104749	-0.0131664	WT	spc
TCONS_00079867	Mtfr1	1367	FALSE	117	264	986	0.0294166	0.0139871	-0.0154296	WT	spc
TCONS_00079882	Dnajc5b	1035	FALSE	325	111	599	0.00493839	0	-0.00493839	WT	spc
TCONS_00079922	Tbl1xr1	7994	FALSE	283	6167	1544	0.497977	0.158776	-0.339201	WT	spc
TCONS_00080006	Gm1527	2120	FALSE	149	19	1952	0.598033	0.147319	-0.450714	WT	spc
TCONS_00080047	Gpr160	2213	FALSE	804	399	1010	0.0285927	5.61779e-06	-0.0285871	WT	spc
TCONS_00080053	Gpr160	754	FALSE	714	2	38	0.0999342	0	-0.0999342	WT	spc
TCONS_00080099	Mfn1	616	FALSE	50	0	566	0.156228	0	-0.156228	WT	spc
TCONS_00080105	Mfn1	1947	FALSE	346	642	959	0.287467	0.0482281	-0.239239	WT	spc
TCONS_00080114	Ndufb5	574	FALSE	12	17	545	0.106456	0	-0.106456	WT	spc
TCONS_00080145	Fxr1	1698	FALSE	82	0	1616	0.222999	0	-0.222999	WT	spc
TCONS_00080196	Atp11b	5323	FALSE	622	1198	3503	0.0472015	0.0316012	-0.0156003	WT	spc
TCONS_00080235	Exosc9	1619	FALSE	81	222	1316	0.150824	0.0449355	-0.105888	WT	spc
TCONS_00080238	Exosc9	647	TRUE	49	509	89	0.101083	0.00255853	-0.098524	WT	spc
TCONS_00080270	Adad1	3101	FALSE	197	1045	1859	0.0332116	0.0143492	-0.0188624	WT	spc
TCONS_00080511	A730037C10Rik	489	TRUE	36	367	86	0.0455108	0.0296159	-0.0158949	WT	spc
TCONS_00080548	2810407C02Rik	781	TRUE	40	595	146	0.264037	0	-0.264037	WT	spc
TCONS_00080655	Rsrc1	3068	FALSE	140	2083	845	0.0728494	0.00343967	-0.0694097	WT	spc
TCONS_00080669	Mlf1	1113	FALSE	69	196	848	0.00435983	0.000891852	-0.00346797	WT	spc
TCONS_00080754	Ppid	3169	TRUE	636	2174	359	0.0858973	0	-0.0858973	WT	spc
TCONS_00080805	Plrg1	1749	TRUE	115	483	1151	0.29958	0.0011705	-0.29841	WT	spc
TCONS_00080833	Fbxw7	3993	FALSE	204	1657	2132	0.681683	0.0239956	-0.657688	WT	spc
TCONS_00080842	Pet112l	650	FALSE	246	33	371	0.196484	0.0176667	-0.178817	WT	spc
TCONS_00080879	Etv3	2358	FALSE	264	1654	440	0.655913	0.490177	-0.165736	WT	spc
TCONS_00080881	Etv3	5127	FALSE	96	3490	1541	0.344087	0.509823	0.165736	WT	spc
TCONS_00080910	Hdgf	377	FALSE	40	2	335	0.335169	0.00391347	-0.331256	WT	spc
TCONS_00081044	Rit1	460	FALSE	134	0	326	0.133944	0.000167091	-0.133777	WT	spc
TCONS_00081078	Ash1l	11268	FALSE	101	2291	8876	0.4604	0.324584	-0.135816	WT	spc
TCONS_00081090	Clk2	2936	FALSE	313	320	2303	0.338763	0.0438865	-0.294876	WT	spc
TCONS_00081092	Clk2	593	FALSE	424	2	167	0.252313	0.0824924	-0.16982	WT	spc
TCONS_00081143	Muc1	2242	FALSE	64	283	1895	0.0930064	0.0981712	0.0051648	WT	spc
TCONS_00081146	Krtcap2	834	FALSE	295	57	482	0.037532	0.0213451	-0.0161869	WT	spc
TCONS_00081179	Pygo2	3027	FALSE	249	1672	1106	0.176529	0.154637	-0.0218923	WT	spc
TCONS_00081185	Pygo2	2867	FALSE	89	1672	1106	0.57431	0	-0.57431	WT	spc
TCONS_00081245	Tpm3	1403	FALSE	461	196	746	0.104206	0.0447538	-0.0594523	WT	spc
TCONS_00081257	Tpm3	302	FALSE	214	2	86	0.0845233	0	-0.0845233	WT	spc
TCONS_00081258	Tpm3	427	FALSE	151	1	275	0.173048	0.0242934	-0.148755	WT	spc
TCONS_00081264	Nup210l	5848	TRUE	87	3929	1832	0.0332544	0.0132307	-0.0200237	WT	spc
TCONS_00081271	Rab13	1415	FALSE	248	802	365	0.676241	0.284428	-0.391813	WT	spc
TCONS_00081296	Dennd4b	5712	TRUE	810	3727	1175	0.531717	0.286982	-0.244735	WT	spc
TCONS_00081313	Ilf2	1916	TRUE	132	1173	611	0.0467351	0	-0.0467351	WT	spc
TCONS_00081616	Hormad1	1477	FALSE	113	240	1124	0.0192412	0	-0.0192412	WT	spc
TCONS_00081617	Hormad1	1511	FALSE	65	322	1124	0.0100462	0	-0.0100462	WT	spc
TCONS_00081634	Ensa	2110	FALSE	503	1233	374	0.0155229	1.4862e-05	-0.015508	WT	spc
TCONS_00081731	Pex11b	367	FALSE	36	179	152	0.0282689	0.0219954	-0.00627349	WT	spc
TCONS_00081841	Spag17	7427	FALSE	76	824	6527	0.0409069	0.00992041	-0.0309865	WT	spc
TCONS_00081898	Csde1	1876	FALSE	925	37	914	0.099197	0	-0.099197	WT	spc
TCONS_00081938	Trim33	8868	FALSE	587	4859	3422	0.290238	6.08365e-05	-0.290177	WT	spc
TCONS_00081969	Ap4b1	2741	FALSE	346	263	2132	0.16175	6.29757e-05	-0.161687	WT	spc
TCONS_00081996	Phtf1	3006	FALSE	374	482	2150	0.167208	0	-0.167208	WT	spc
TCONS_00082006	Ppm1j	1667	FALSE	34	218	1415	0.318604	0.120875	-0.197729	WT	spc
TCONS_00082046	Adora3	792	FALSE	228	103	461	0.0970443	0.0198389	-0.0772054	WT	spc
TCONS_00082097	4933421E11Rik	3630	TRUE	364	1647	1619	0.00671752	0.00240134	-0.00431618	WT	spc
TCONS_00082107	4933421E11Rik	646	TRUE	79	505	62	0.0185096	0	-0.0185096	WT	spc
TCONS_00082129	Gstm5	1083	TRUE	109	765	209	0.00053017	1.91451e-05	-0.000511025	WT	spc
TCONS_00082227	4921515J06Rik	2337	FALSE	714	436	1187	0.165801	0.113105	-0.0526963	WT	spc
TCONS_00082233	4930443G12Rik	2479	TRUE	853	1432	194	0.0408372	0.0390233	-0.00181388	WT	spc
TCONS_00082275	Dph5	1438	TRUE	137	768	533	0.311011	0.182791	-0.12822	WT	spc
TCONS_00082285	Extl2	159	FALSE	123	25	11	0.222854	0	-0.222854	WT	spc
TCONS_00082339	Arhgap29	410	FALSE	162	0	248	0.0834995	0.00751861	-0.0759809	WT	spc
TCONS_00082370	Gclm	648	FALSE	1	186	461	0.198938	0.0807322	-0.118206	WT	spc
TCONS_00082510	Lef1	3398	FALSE	1002	1287	1109	0.0696215	2.54502e-05	-0.069596	WT	spc
TCONS_00082650	Rg9mtd2	4258	FALSE	134	3453	671	0.00596566	0.00447497	-0.00149069	WT	spc
TCONS_00082652	Rg9mtd2	567	FALSE	368	2	197	0.00998598	0.000510723	-0.00947526	WT	spc
TCONS_00082669	Adh4	1383	FALSE	71	143	1169	0.183027	0.104911	-0.0781157	WT	spc
TCONS_00082670	Adh4	1380	TRUE	69	409	902	0.0955556	3.39297e-05	-0.0955217	WT	spc
TCONS_00082672	Adh4	695	FALSE	46	2	647	0.122755	0.126067	0.00331197	WT	spc
TCONS_00082809	Ssx2ip	3693	FALSE	540	1309	1844	0.00640318	0.00107017	-0.00533302	WT	spc
TCONS_00082832	Ttll7	2015	FALSE	977	688	350	0.0764159	0.070411	-0.00600493	WT	spc
TCONS_00082838	Ttll7	2265	FALSE	398	38	1829	0.0561388	0.0716608	0.015522	WT	spc
TCONS_00082879	Usp33	3655	FALSE	175	967	2513	0.377392	0.265752	-0.111641	WT	spc
TCONS_00082950	4922501L14Rik	1830	FALSE	305	2	1523	0.279808	0.0644766	-0.215331	WT	spc
TCONS_00082961	Lrriq3	1429	TRUE	697	187	545	0.0449736	0.000111488	-0.0448621	WT	spc
TCONS_00082998	Lrrc40	2701	TRUE	25	2281	395	0.420448	0.105415	-0.315033	WT	spc
TCONS_00083019	Pxmp3	2029	FALSE	471	641	917	0.367615	1.59174e-05	-0.367599	WT	spc
TCONS_00083076	Fabp12	2527	FALSE	337	1792	398	0.0306771	0.0293193	-0.00135781	WT	spc
TCONS_00083286	Phc3	2633	FALSE	30	456	2147	0.302081	0.00317718	-0.298904	WT	spc
TCONS_00083294	Zmat3	7672	TRUE	176	6624	872	0.416932	0.151143	-0.265789	WT	spc
TCONS_00083296	Zmat3	8068	TRUE	572	6624	872	0.583068	0.235544	-0.347523	WT	spc
TCONS_00083329	Ccdc39	2111	TRUE	118	1052	941	0.0789652	0	-0.0789652	WT	spc
TCONS_00083366	Dcun1d1	3689	TRUE	181	2969	539	0.00884383	0	-0.00884383	WT	spc
TCONS_00083376	Dcun1d1	588	FALSE	243	1	344	0.00635961	0.00452952	-0.00183009	WT	spc
TCONS_00083434	Cetn4	1808	FALSE	89	1342	377	0.0574796	1.50065e-05	-0.0574646	WT	spc
TCONS_00083440	Cetn4	762	FALSE	63	331	368	0.0300822	0	-0.0300822	WT	spc
TCONS_00083489	1700017G19Rik	2420	TRUE	326	1774	320	0.108864	0.0908821	-0.0179818	WT	spc
TCONS_00083510	Sclt1	3211	TRUE	567	1316	1328	0.333568	0.186648	-0.14692	WT	spc
TCONS_00083603	Rfxap	2248	TRUE	118	1633	497	0.680604	0.555338	-0.125267	WT	spc
TCONS_00083643	Commd2	527	FALSE	64	116	347	0.681611	0.178893	-0.502719	WT	spc
TCONS_00083647	Pfn2	1879	FALSE	293	1311	275	0.100755	0.0151221	-0.085633	WT	spc
TCONS_00083660	Fam194a	2195	FALSE	45	9	2141	0.290298	0.141902	-0.148396	WT	spc
TCONS_00083752	Vmn2r7	2299	FALSE	843	32	1424	0.154076	0.198894	0.0448184	WT	spc
TCONS_00083781	Ccnl1	1981	TRUE	2	1539	440	0.101058	0.0632766	-0.0377811	WT	spc
TCONS_00083840	Ift80	705	FALSE	223	0	482	0.439803	0	-0.439803	WT	spc
TCONS_00083982	D930015E06Rik	4997	TRUE	77	868	4052	0.392392	0.0979696	-0.294422	WT	spc
TCONS_00084077	4933430H15Rik	4359	TRUE	163	2820	1376	0.0186889	0.00767776	-0.0110112	WT	spc
TCONS_00084165	1700021C14Rik	600	FALSE	98	395	107	0.00068292	0.000332171	-0.000350749	WT	spc
TCONS_00084185	Slc25a44	3578	FALSE	370	2207	1001	0.228898	0.00141279	-0.227485	WT	spc
TCONS_00084186	Slc25a44	3450	FALSE	370	2394	686	0.163945	0.0003708	-0.163574	WT	spc
TCONS_00084262	Msto1	1411	FALSE	26	51	1334	0.00545591	0.00386255	-0.00159336	WT	spc
TCONS_00084411	Flad1	2238	FALSE	262	498	1478	0.122192	0.059798	-0.0623938	WT	spc
TCONS_00084456	Ubap2l	3501	FALSE	128	0	3373	0.0653411	0.0309279	-0.0344131	WT	spc
TCONS_00084463	Creb3l4	1553	FALSE	211	230	1112	0.053873	0.0311043	-0.0227688	WT	spc
TCONS_00084482	Npr1	4104	TRUE	422	1220	2462	0.119244	0.081469	-0.037775	WT	spc
TCONS_00084492	Snapin	1575	TRUE	52	1353	170	0.034836	0.00562592	-0.0292101	WT	spc
TCONS_00084577	Oaz3	1256	TRUE	184	812	260	0.0157991	4.81944e-06	-0.0157943	WT	spc
TCONS_00084581	Riiad1	973	FALSE	575	120	278	0.0183178	0.00558164	-0.0127362	WT	spc
TCONS_00084764	Rprd2	8287	FALSE	204	3806	4277	0.588863	1.70511e-05	-0.588846	WT	spc
TCONS_00084781	Prpf3	613	FALSE	84	224	305	0.477531	0	-0.477531	WT	spc
TCONS_00084806	Plekho1	1772	FALSE	71	499	1202	0.328648	0.261817	-0.0668308	WT	spc
TCONS_00084812	Vps45	2637	FALSE	694	231	1712	0.169223	0.0562703	-0.112953	WT	spc
TCONS_00084866	Polr3c	662	TRUE	2	613	47	0.111161	0.0311414	-0.0800196	WT	spc
TCONS_00084903	Chd1l	2460	FALSE	43	0	2417	0.152926	0.0837266	-0.0691994	WT	spc
TCONS_00084918	Phgdh	675	TRUE	2	626	47	0.345452	0.00409109	-0.341361	WT	spc
TCONS_00084994	Man1a2	352	FALSE	334	1	17	0.286027	0.0832226	-0.202804	WT	spc
TCONS_00085456	Rtcd1	1508	TRUE	221	1192	95	0.0405833	0	-0.0405833	WT	spc
TCONS_00085459	Rtcd1	1609	TRUE	221	1230	158	0.0337892	0.0389354	0.00514619	WT	spc
TCONS_00085462	Rtcd1	876	TRUE	37	681	158	0.032974	0.00460471	-0.0283693	WT	spc
TCONS_00085546	Tmem56	1226	FALSE	394	137	695	0.119715	0.0187854	-0.10093	WT	spc
TCONS_00085609	Mettl14	1651	FALSE	168	443	1040	0.670132	0.0194111	-0.650721	WT	spc
TCONS_00085629	1700006A11Rik	1711	FALSE	54	0	1657	0.0244924	0.00892202	-0.0155704	WT	spc
TCONS_00085631	1700003H04Rik	359	FALSE	174	18	167	0.234153	0	-0.234153	WT	spc
TCONS_00085632	1700003H04Rik	582	FALSE	169	9	404	0.00430987	0.000746361	-0.00356351	WT	spc
TCONS_00085724	Sec24b	1235	FALSE	2	1	1232	0.214745	0	-0.214745	WT	spc
TCONS_00085726	Sec24b	306	FALSE	133	0	173	0.486377	0	-0.486377	WT	spc
TCONS_00085769	Gstcd	1849	FALSE	222	0	1627	0.450628	0.253064	-0.197564	WT	spc
TCONS_00085927	Wdr63	2994	TRUE	234	2614	146	0.166103	0.0327136	-0.133389	WT	spc
TCONS_00085967	Lphn2	2869	FALSE	563	1587	719	0.195733	0.095409	-0.100324	WT	spc
TCONS_00086031	Rabggtb	2256	TRUE	773	890	593	0.376404	0.0226798	-0.353724	WT	spc
TCONS_00086092	Srsf11	4285	TRUE	36	4088	161	0.0092878	0.00281432	-0.00647348	WT	spc
TCONS_00086102	Srsf11	3106	FALSE	36	1535	1535	0.0127842	0	-0.0127842	WT	spc
TCONS_00086553	Chchd7	2165	TRUE	405	1503	257	0.0315966	0.00240008	-0.0291965	WT	spc
TCONS_00086555	Chchd7	548	FALSE	165	204	179	0.0829855	0.0187258	-0.0642597	WT	spc
TCONS_00086558	Chchd7	711	FALSE	379	174	158	0.284999	0	-0.284999	WT	spc
TCONS_00086560	Chchd7	889	FALSE	620	12	257	0.0184076	0.017725	-0.00068259	WT	spc
TCONS_00086563	Chchd7	417	TRUE	40	258	119	0.0693226	0.0135065	-0.0558162	WT	spc
TCONS_00086658	2610301B20Rik	677	FALSE	91	83	503	0.448256	0.0407593	-0.407497	WT	spc
TCONS_00086694	Rad54b	3069	FALSE	514	345	2210	0.207817	0.0499696	-0.157848	WT	spc
TCONS_00086735	Runx1t1	1314	FALSE	535	0	779	0.421544	0.245027	-0.176517	WT	spc
TCONS_00086820	Ccnc	1453	FALSE	159	494	800	0.325266	0.0031741	-0.322092	WT	spc
TCONS_00086849	Sfrs18	741	FALSE	88	372	281	0.19845	3.61836e-05	-0.198414	WT	spc
TCONS_00086851	Sfrs18	822	FALSE	71	158	593	0.165108	0.0430659	-0.122042	WT	spc
TCONS_00087076	Rars2	326	FALSE	16	2	308	0.188909	0.0207657	-0.168143	WT	spc
TCONS_00087175	Dnaic1	2797	TRUE	513	1877	407	0.063743	0.026722	-0.0370211	WT	spc
TCONS_00087229	Gm13306	347	FALSE	167	4	176	0.0322386	0.00800131	-0.0242373	WT	spc
TCONS_00087230	Gm13306	542	FALSE	118	17	407	0.0505368	0.0173429	-0.0331939	WT	spc
TCONS_00087256	4930578G10Rik	426	FALSE	153	67	206	0.341105	0.0516532	-0.289452	WT	spc
TCONS_00087317	Atp8b5	670	TRUE	75	476	119	0.0135792	0.00135683	-0.0122223	WT	spc
TCONS_00087343	Rusc2	5093	FALSE	1	704	4388	0.129423	0.102426	-0.0269961	WT	spc
TCONS_00087407	Tmem8b	4726	FALSE	1002	2306	1418	0.525219	0.680329	0.155111	WT	spc
TCONS_00087428	Ccin	782	FALSE	151	293	338	0.257993	0	-0.257993	WT	spc
TCONS_00087434	Clta	1710	FALSE	780	274	656	0.109057	7.63441e-05	-0.108981	WT	spc
TCONS_00087453	Zcchc7	280	FALSE	183	2	95	0.079719	0	-0.079719	WT	spc
TCONS_00087480	Polr1e	2986	FALSE	90	1592	1304	0.474598	0.135039	-0.339559	WT	spc
TCONS_00087504	Rg9mtd3	643	FALSE	221	0	422	0.227641	0	-0.227641	WT	spc
TCONS_00087617	Tgfbr1	1829	FALSE	495	30	1304	0.16183	1.46638e-05	-0.161815	WT	spc
TCONS_00087668	Tmeff1	1224	FALSE	106	0	1118	0.187408	0.0466225	-0.140785	WT	spc
TCONS_00087717	Cylc2	1322	TRUE	58	1199	65	0.0549888	0.0709663	0.0159775	WT	spc
TCONS_00087748	Nipsnap3a	2153	TRUE	196	1331	626	0.0904681	0.0232134	-0.0672546	WT	spc
TCONS_00087797	Tmem38b	2989	TRUE	97	2731	161	0.130034	0.0406007	-0.0894331	WT	spc
TCONS_00087848	BC026590	4360	TRUE	261	3974	125	0.105457	0.0678695	-0.0375878	WT	spc
TCONS_00087908	Ugcg	4012	FALSE	388	2440	1184	0.948093	0.349069	-0.599024	WT	spc
TCONS_00087982	Slc31a1	3696	FALSE	136	2970	590	0.394018	0.129428	-0.264591	WT	spc
TCONS_00087989	Bspry	1263	FALSE	43	135	1085	0.200419	0.0388542	-0.161565	WT	spc
TCONS_00087991	Bspry	1794	FALSE	43	705	1046	0.11876	0.0340487	-0.0847109	WT	spc
TCONS_00088225	4930473A06Rik	1431	FALSE	328	0	1103	0.0965995	0.05893	-0.0376695	WT	spc
TCONS_00088502	Usp1	3431	FALSE	501	738	2192	0.0718134	0.0351299	-0.0366834	WT	spc
TCONS_00088503	Usp1	3577	TRUE	427	3130	20	0.0414124	0.0356473	-0.00576515	WT	spc
TCONS_00088539	Efcab7	448	FALSE	262	1	185	0.0603014	0.00201546	-0.0582859	WT	spc
TCONS_00088554	Ube2u	660	TRUE	316	261	83	0.0540429	0.000423973	-0.0536189	WT	spc
TCONS_00088771	Ssbp3	629	TRUE	160	362	107	0.22335	0	-0.22335	WT	spc
TCONS_00088774	Ssbp3	1442	FALSE	14	529	899	0.243466	0.576122	0.332656	WT	spc
TCONS_00088776	Ssbp3	359	FALSE	81	0	278	0.329801	0.132055	-0.197746	WT	spc
TCONS_00088825	Yipf1	1578	FALSE	406	252	920	0.225765	1.22408e-05	-0.225753	WT	spc
TCONS_00088830	Yipf1	937	FALSE	129	2	806	0.104187	0.0329502	-0.0712373	WT	spc
TCONS_00088912	0610037L13Rik	443	FALSE	1	269	173	0.0185247	0.00142174	-0.017103	WT	spc
TCONS_00088969	Orc1	173	FALSE	80	1	92	0.60028	0	-0.60028	WT	spc
TCONS_00089025	Eps15	2612	FALSE	365	298	1949	0.149803	0.0577661	-0.0920365	WT	spc
TCONS_00089030	Eps15	2963	TRUE	110	472	2381	0.179298	0.00203515	-0.177262	WT	spc
TCONS_00089087	Spata6	1630	TRUE	260	840	530	0.105571	0.00361382	-0.101957	WT	spc
TCONS_00089099	Spata6	455	TRUE	145	236	74	0.00608489	0.00354955	-0.00253535	WT	spc
TCONS_00089101	Spata6	600	TRUE	79	282	239	0.00650145	0.00284433	-0.00365712	WT	spc
TCONS_00089211	4732418C07Rik	2792	FALSE	916	422	1454	0.342447	0.100793	-0.241653	WT	spc
TCONS_00089215	4732418C07Rik	2368	FALSE	880	856	632	0.15023	0.0105684	-0.139661	WT	spc
TCONS_00089216	4732418C07Rik	4300	FALSE	587	2124	1589	0.169817	0.133758	-0.0360589	WT	spc
TCONS_00089238	Mknk1	818	FALSE	318	15	485	0.148689	0.0503252	-0.0983642	WT	spc
TCONS_00089242	Mknk1	1500	FALSE	230	359	911	0.157249	0.103429	-0.0538203	WT	spc
TCONS_00089275	Pomgnt1	2953	FALSE	652	319	1982	0.0816163	0.0203594	-0.0612568	WT	spc
TCONS_00089333	Ccdc163	1286	FALSE	509	214	563	0.035005	0.0278436	-0.00716137	WT	spc
TCONS_00089474	Med8	352	TRUE	33	296	23	0.174022	0	-0.174022	WT	spc
TCONS_00089598	Scmh1	3353	FALSE	434	925	1994	0.340928	0.16136	-0.179568	WT	spc
TCONS_00089602	Scmh1	2584	FALSE	170	294	2120	0.238614	0.143795	-0.094819	WT	spc
TCONS_00089615	Slfnl1	2221	FALSE	935	141	1145	0.144838	0.0887795	-0.0560583	WT	spc
TCONS_00089651	9530002B09Rik	803	FALSE	93	303	407	0.406634	0	-0.406634	WT	spc
TCONS_00089742	Sf3a3	788	FALSE	13	266	509	0.0743533	3.70107e-05	-0.0743163	WT	spc
TCONS_00089805	Snip1	632	TRUE	52	374	206	0.238872	0	-0.238872	WT	spc
TCONS_00089854	Stk40	3492	FALSE	184	2001	1307	0.804641	0.326882	-0.47776	WT	spc
TCONS_00089903	AU040320	406	FALSE	211	40	155	0.0518205	0	-0.0518205	WT	spc
TCONS_00090049	Bsdc1	3568	TRUE	951	2396	221	0.0981978	0.0513334	-0.0468644	WT	spc
TCONS_00090076	2510006D16Rik	453	FALSE	26	32	395	0.106123	0.0134607	-0.0926621	WT	spc
TCONS_00090081	2510006D16Rik	418	TRUE	16	217	185	0.104519	0.0247561	-0.0797628	WT	spc
TCONS_00090096	Ptp4a2	3646	FALSE	987	2156	503	0.144164	0.0727801	-0.0713836	WT	spc
TCONS_00090148	Col16a1	3491	TRUE	1260	2175	56	0.0299594	0.0390473	0.00908788	WT	spc
TCONS_00090244	Taf12	4421	FALSE	676	3104	641	0.082433	0.0445836	-0.0378494	WT	spc
TCONS_00090271	Dnajc8	772	FALSE	10	58	704	0.0311642	0.0178659	-0.0132983	WT	spc
TCONS_00090326	Ahdc1	6399	TRUE	1159	5055	185	0.371484	0.493995	0.122511	WT	spc
TCONS_00090460	Pafah2	694	TRUE	101	291	302	0.120768	0.0423272	-0.0784411	WT	spc
TCONS_00090467	Pafah2	414	FALSE	104	2	308	0.179863	0	-0.179863	WT	spc
TCONS_00090477	Paqr7	4730	FALSE	1329	2364	1037	0.36054	0.180279	-0.180261	WT	spc
TCONS_00090481	Paqr7	650	FALSE	209	1	440	0.511935	8.55518e-05	-0.51185	WT	spc
TCONS_00090496	D4Wsu53e	900	FALSE	196	0	704	0.422347	1.69653e-05	-0.42233	WT	spc
TCONS_00090503	Syf2	1775	TRUE	180	1116	479	0.0669328	0.0433028	-0.02363	WT	spc
TCONS_00090525	4930555I21Rik	2629	TRUE	346	2260	23	0.690766	0.370624	-0.320142	WT	spc
TCONS_00090551	Srsf10	3055	FALSE	481	1789	785	0.0072598	0	-0.0072598	WT	spc
TCONS_00090626	Hnrnpr	859	TRUE	72	476	311	0.116812	0.000282708	-0.11653	WT	spc
TCONS_00090629	Hnrnpr	2779	TRUE	223	2245	311	0.0854612	0.0420977	-0.0433635	WT	spc
TCONS_00090651	Luzp1	349	FALSE	150	2	197	0.37599	0.0870634	-0.288927	WT	spc
TCONS_00090749	Eif4g3	3252	FALSE	1041	682	1529	0.217408	0.0467554	-0.170653	WT	spc
TCONS_00090784	Hp1bp3	446	FALSE	190	2	254	0.283967	0.00593221	-0.278035	WT	spc
TCONS_00090845	Capzb	353	FALSE	88	2	263	0.0298255	0.0157576	-0.0140678	WT	spc
TCONS_00090848	Capzb	632	FALSE	20	214	398	0.0289848	0.00677832	-0.0222065	WT	spc
TCONS_00090851	Capzb	730	FALSE	118	1	611	0.198803	0	-0.198803	WT	spc
TCONS_00090870	Ubr4	15798	FALSE	29	299	15470	0.0334954	0.00047294	-0.0330224	WT	spc
TCONS_00090875	Ubr4	612	FALSE	1	0	611	0.0335829	0.0168322	-0.0167507	WT	spc
TCONS_00091044	Pramef8	343	FALSE	167	0	176	0.150577	0	-0.150577	WT	spc
TCONS_00091199	Gm13139	2590	FALSE	179	690	1721	0.0983748	0.0132039	-0.0851708	WT	spc
TCONS_00091236	Mthfr	2652	FALSE	70	618	1964	0.203308	0	-0.203308	WT	spc
TCONS_00091239	Mthfr	847	FALSE	265	1	581	0.210092	0.0341077	-0.175984	WT	spc
TCONS_00091256	Mad2l2	391	FALSE	72	2	317	0.00927987	0.00131177	-0.0079681	WT	spc
TCONS_00091265	Mtor	8595	TRUE	230	6356	2009	0.171389	0.01718	-0.154209	WT	spc
TCONS_00091330	Lzic	1952	FALSE	692	688	572	0.127995	0.0749314	-0.0530639	WT	spc
TCONS_00091480	Icmt	4919	FALSE	148	3917	854	0.35831	0.000357597	-0.357952	WT	spc
TCONS_00091532	Lrrc47	378	FALSE	261	76	41	0.163863	0.163853	-1.0222e-05	WT	spc
TCONS_00091560	Ttc34	3198	FALSE	192	1342	1664	0.169241	0.0319803	-0.137261	WT	spc
TCONS_00091639	Gnb1	3088	FALSE	258	1808	1022	0.0733744	0.0499757	-0.0233987	WT	spc
TCONS_00091708	Ccnl2	992	FALSE	37	281	674	0.280172	0.149944	-0.130228	WT	spc
TCONS_00091719	Aurkaip1	600	FALSE	151	249	200	0.00264724	0.00180025	-0.000846995	WT	spc
TCONS_00091735	Dvl1	3358	FALSE	334	937	2087	0.436036	0.0282557	-0.40778	WT	spc
TCONS_00091769	Ube2j2	3530	FALSE	557	2239	734	0.015237	0	-0.015237	WT	spc
TCONS_00091777	Ube2j2	601	FALSE	242	0	359	0.0103133	0.00905532	-0.00125801	WT	spc
TCONS_00091822	9430015G10Rik	2660	FALSE	312	1749	599	0.0784471	0.0254832	-0.0529639	WT	spc
TCONS_00091872	Penk	1263	FALSE	150	307	806	0.0146814	0	-0.0146814	WT	spc
TCONS_00092330	1700003M02Rik	2040	TRUE	147	853	1040	0.00580086	0	-0.00580086	WT	spc
TCONS_00092332	1700003M02Rik	1422	TRUE	205	495	722	0.0421477	0.00191959	-0.0402281	WT	spc
TCONS_00092342	1810030N24Rik	760	FALSE	143	324	293	0.0113647	0	-0.0113647	WT	spc
TCONS_00092427	Aptx	5250	FALSE	67	4176	1007	0.0431772	0.00613999	-0.0370372	WT	spc
TCONS_00092498	AI464131	3435	TRUE	592	693	2150	0.232709	0	-0.232709	WT	spc
TCONS_00092507	1110017D15Rik	1055	FALSE	173	355	527	0.00273367	0	-0.00273367	WT	spc
TCONS_00092508	1110017D15Rik	1114	FALSE	173	159	782	0.00802572	1.85641e-06	-0.00802387	WT	spc
TCONS_00092511	1110017D15Rik	777	FALSE	168	82	527	0.00684488	0	-0.00684488	WT	spc
TCONS_00092648	Pigo	4587	FALSE	724	939	2924	0.129794	0.125186	-0.00460829	WT	spc
TCONS_00092723	E130306D19Rik	1508	TRUE	55	1079	374	0.104172	0.078736	-0.0254355	WT	spc
TCONS_00092756	Gba2	3544	FALSE	528	260	2756	0.281265	0.119197	-0.162068	WT	spc
TCONS_00092780	4930412F15Rik	3913	FALSE	554	2331	1028	0.0382294	0.000600039	-0.0376294	WT	spc
TCONS_00092839	Rnf38	792	FALSE	134	0	658	0.0732107	9.83014e-06	-0.0732008	WT	spc
TCONS_00092840	Rnf38	753	FALSE	149	0	604	0.086809	0	-0.086809	WT	spc
TCONS_00092843	Rnf38	546	FALSE	309	1	236	0.0312914	0.00272451	-0.0285669	WT	spc
TCONS_00092889	Exosc3	1077	FALSE	40	213	824	0.0238593	1.17834e-05	-0.0238475	WT	spc
TCONS_00092897	Mcart1	5075	FALSE	763	3317	995	0.422296	0.00546779	-0.416828	WT	spc
TCONS_00092957	Trim14	1429	FALSE	63	44	1322	0.133304	0.0442453	-0.0890592	WT	spc
TCONS_00093111	Ikbkap	2708	TRUE	264	1974	470	0.254099	0.111235	-0.142864	WT	spc
TCONS_00093199	Lpar1	454	FALSE	286	1	167	0.167588	0.134615	-0.0329732	WT	spc
TCONS_00093372	Wdr31	2637	FALSE	390	1144	1103	0.0402603	0.0291152	-0.011145	WT	spc
TCONS_00093500	Tle1	2569	FALSE	149	78	2342	0.281917	0.0895629	-0.192354	WT	spc
TCONS_00093625	Zdhhc21	8763	FALSE	376	7590	797	0.42903	0.623478	0.194448	WT	spc
TCONS_00093632	Zdhhc21	515	FALSE	437	1	77	0.57097	0.376522	-0.194448	WT	spc
TCONS_00093662	Psip1	1973	FALSE	321	669	983	0.080017	0.0403041	-0.0397129	WT	spc
TCONS_00093666	Psip1	662	FALSE	392	1	269	0.0721312	0.00276191	-0.0693693	WT	spc
TCONS_00093745	Haus6	443	FALSE	238	0	205	0.528026	0	-0.528026	WT	spc
TCONS_00094037	Itgb3bp	720	TRUE	49	603	68	0.0114848	0.00182971	-0.00965513	WT	spc
TCONS_00094041	Itgb3bp	1101	TRUE	179	860	62	0.0466543	0.00634374	-0.0403106	WT	spc
TCONS_00094058	Jak1	671	FALSE	317	226	128	0.418884	0	-0.418884	WT	spc
TCONS_00094085	Wdr78	4045	FALSE	401	1221	2423	0.0352302	0.0209649	-0.0142653	WT	spc
TCONS_00094106	4921539E11Rik	1636	FALSE	840	248	548	0.403285	0.0282183	-0.375066	WT	spc
TCONS_00094143	Ttc4	1821	FALSE	83	878	860	0.0128169	3.68174e-05	-0.0127801	WT	spc
TCONS_00094161	Heatr8	4600	TRUE	307	4228	65	0.0944869	0.347915	0.253428	WT	spc
TCONS_00094163	Heatr8	4794	TRUE	476	4253	65	0.196894	0.00213244	-0.194761	WT	spc
TCONS_00094170	Heatr8	288	FALSE	79	144	65	0.683293	0.0883526	-0.594941	WT	spc
TCONS_00094250	Cpt2	1015	FALSE	96	248	671	0.0139816	0	-0.0139816	WT	spc
TCONS_00094366	Cdkn2c	1106	FALSE	228	372	506	0.013795	0.0124684	-0.00132662	WT	spc
TCONS_00094485	Nsun4	3920	FALSE	21	1479	2420	0.382269	0.162694	-0.219574	WT	spc
TCONS_00094536	Tmem69	1962	TRUE	160	1065	737	0.141417	0.091146	-0.0502709	WT	spc
TCONS_00094549	Nasp	2520	FALSE	93	106	2321	0.015579	0	-0.015579	WT	spc
TCONS_00094577	Toe1	909	TRUE	31	594	284	0.0188497	0.00450343	-0.0143463	WT	spc
TCONS_00094627	Kif2c	2287	FALSE	247	28	2012	0.0270172	0.0215069	-0.00551039	WT	spc
TCONS_00094650	Rnf220	1949	FALSE	192	831	926	0.0498419	0.0247135	-0.0251284	WT	spc
TCONS_00094665	Dmap1	1780	FALSE	213	161	1406	0.20323	0.0082177	-0.195012	WT	spc
TCONS_00094666	Dmap1	1771	TRUE	98	702	971	0.0607673	0.028727	-0.0320403	WT	spc
TCONS_00094669	Dmap1	604	FALSE	55	202	347	0.0900617	0.00440415	-0.0856576	WT	spc
TCONS_00094670	Dmap1	443	FALSE	276	0	167	0.0567415	3.59255e-05	-0.0567056	WT	spc
TCONS_00094671	Dmap1	454	FALSE	105	152	197	0.0585225	0.0437391	-0.0147835	WT	spc
TCONS_00094688	Ccdc24	643	FALSE	2	366	275	0.104174	0.024805	-0.0793685	WT	spc
TCONS_00094691	Ccdc24	377	FALSE	39	114	224	0.0412132	0.00290468	-0.0383085	WT	spc
TCONS_00094837	AU022252	3689	TRUE	49	3548	92	0.0439301	0.0554003	0.0114702	WT	spc
TCONS_00094852	Ybx1	561	FALSE	129	1	431	0.0126489	0	-0.0126489	WT	spc
TCONS_00094879	Ccdc30	989	FALSE	156	114	719	0.0104019	0.000335882	-0.010066	WT	spc
TCONS_00095014	Macf1	2222	TRUE	2	2200	20	0.615357	0.281926	-0.333431	WT	spc
TCONS_00095035	Ndufs5	350	FALSE	78	0	272	0.0101804	0.000734845	-0.00944552	WT	spc
TCONS_00095092	Dnali1	382	FALSE	114	32	236	0.158462	0.0036392	-0.154823	WT	spc
TCONS_00095113	1700029G01Rik	1426	TRUE	118	1216	92	0.0530597	0.0207639	-0.0322958	WT	spc
TCONS_00095134	Thrap3	378	FALSE	292	0	86	0.0203604	0	-0.0203604	WT	spc
TCONS_00095158	Tekt2	889	TRUE	170	345	374	0.113766	0.0593753	-0.0543909	WT	spc
TCONS_00095159	Tekt2	559	FALSE	183	0	376	0.308776	0.124751	-0.184025	WT	spc
TCONS_00095205	Zmym4	7102	FALSE	283	2170	4649	0.214904	0.0358467	-0.179057	WT	spc
TCONS_00095224	Zmym1	621	FALSE	373	0	248	0.256897	0	-0.256897	WT	spc
TCONS_00095239	CK137956	2319	FALSE	119	410	1790	0.475295	0.00106576	-0.474229	WT	spc
TCONS_00095250	Zscan20	5123	TRUE	251	3883	989	0.541515	0.654155	0.11264	WT	spc
TCONS_00095257	Zscan20	453	FALSE	328	0	125	0.458485	0.345845	-0.11264	WT	spc
TCONS_00095296	S100pbp	4368	FALSE	360	2944	1064	0.219206	0.165342	-0.0538639	WT	spc
TCONS_00095394	Txlna	791	FALSE	31	0	760	0.142944	0.0324369	-0.110507	WT	spc
TCONS_00095563	Trnau1ap	553	TRUE	105	356	92	0.552011	0.0805028	-0.471508	WT	spc
TCONS_00095578	Rcc1	563	FALSE	58	401	104	0.0784373	0.0205641	-0.0578732	WT	spc
TCONS_00095629	Fam76a	1863	FALSE	57	970	836	0.0381708	0.00950143	-0.0286693	WT	spc
TCONS_00095858	Clic4	3093	FALSE	227	2555	311	0.0249815	0.0362895	0.011308	WT	spc
TCONS_00095864	Srrm1	3839	FALSE	206	862	2771	0.14199	0.0570653	-0.0849244	WT	spc
TCONS_00095931	1110049F12Rik	1700	FALSE	131	934	635	0.194685	0	-0.194685	WT	spc
TCONS_00096064	Pla2g5	2610	TRUE	907	1290	413	0.105385	0	-0.105385	WT	spc
TCONS_00096189	Necap2	928	TRUE	55	343	530	0.130804	0.0390034	-0.0918007	WT	spc
TCONS_00096193	Necap2	742	FALSE	55	136	551	0.223625	0.067483	-0.156142	WT	spc
TCONS_00096198	D4Ertd22e	3367	TRUE	45	2897	425	0.27818	0.322552	0.0443727	WT	spc
TCONS_00096278	Efhd2	2892	TRUE	826	1344	722	0.198127	0.079068	-0.119059	WT	spc
TCONS_00096279	Efhd2	1532	FALSE	1125	87	320	0.329241	0.0857219	-0.243519	WT	spc
TCONS_00096380	1700012P22Rik	889	FALSE	199	214	476	0.0552215	0.0153618	-0.0398597	WT	spc
TCONS_00096381	1700012P22Rik	880	FALSE	80	369	431	0.0258144	0.0186637	-0.00715071	WT	spc
TCONS_00096470	Gm13157	578	FALSE	213	81	284	0.581711	0	-0.581711	WT	spc
TCONS_00096493	Mfn2	5507	TRUE	407	4333	767	0.126868	0.0385325	-0.0883352	WT	spc
TCONS_00096513	Clcn6	5012	FALSE	56	2521	2435	0.695106	0.14216	-0.552946	WT	spc
TCONS_00096530	Agtrap	4547	TRUE	676	3689	182	0.137081	0.0487734	-0.0883076	WT	spc
TCONS_00096607	Apitd1	349	FALSE	177	0	172	0.135338	0.0134472	-0.121891	WT	spc
TCONS_00096629	Kif1b	2980	FALSE	336	1733	911	0.352906	0.182586	-0.17032	WT	spc
TCONS_00096665	Pik3cd	4940	FALSE	335	1471	3134	0.254949	0.432537	0.177588	WT	spc
TCONS_00096680	Pik3cd	3132	FALSE	2	0	3130	0.355021	0.182982	-0.172039	WT	spc
TCONS_00096751	Park7	715	FALSE	310	1	404	0.0291482	0.00792004	-0.0212282	WT	spc
TCONS_00096898	Dffb	408	FALSE	94	57	257	0.91495	0.220034	-0.694916	WT	spc
TCONS_00096916	Ccdc27	2089	FALSE	76	94	1919	0.345654	0.245584	-0.10007	WT	spc
TCONS_00096937	Tprgl	2303	TRUE	574	1274	455	0.0746741	0.0450833	-0.0295908	WT	spc
TCONS_00097097	Atad3a	697	FALSE	86	174	437	0.416221	0	-0.416221	WT	spc
TCONS_00097113	Pusl1	909	FALSE	57	1	851	0.393188	0.00120489	-0.391983	WT	spc
TCONS_00097124	Ttll10	1931	FALSE	99	72	1760	0.230723	0.132907	-0.0978165	WT	spc
TCONS_00097125	Ttll10	2588	FALSE	489	72	2027	0.414668	0.240548	-0.17412	WT	spc
TCONS_00097128	Ttll10	2177	FALSE	496	797	884	0.170838	0.261444	0.0906067	WT	spc
TCONS_00097580	4930511M11Rik	1680	FALSE	388	384	908	0.0129878	2.21066e-05	-0.0129657	WT	spc
TCONS_00097689	Gm8897	1099	FALSE	1	553	545	0.156571	0.00251803	-0.154053	WT	spc
TCONS_00097782	Fam185a	1590	FALSE	168	787	635	0.387628	0.116805	-0.270823	WT	spc
TCONS_00097805	Pmpcb	400	TRUE	127	256	17	0.0161518	0.00326598	-0.0128858	WT	spc
TCONS_00097867	Abcb8	3074	FALSE	361	560	2153	0.0540399	0.0256476	-0.0283924	WT	spc
TCONS_00097871	Abcb8	929	FALSE	82	392	455	0.0900717	0.00992092	-0.0801508	WT	spc
TCONS_00097879	Slc4a2	966	FALSE	574	0	392	0.161318	0.0715057	-0.0898121	WT	spc
TCONS_00097883	Slc4a2	332	FALSE	215	46	71	0.0991095	0.019147	-0.0799625	WT	spc
TCONS_00097954	Gm17695	10978	FALSE	7249	232	3497	0.62325	9.36693e-05	-0.623157	WT	spc
TCONS_00098009	Dnajb6	847	TRUE	1	796	50	0.00315501	0.00208542	-0.00106959	WT	spc
TCONS_00098045	4930471M23Rik	3347	TRUE	126	2892	329	0.110603	0.0629769	-0.0476261	WT	spc
TCONS_00098191	Krtcap3	889	FALSE	63	104	722	0.20494	0	-0.20494	WT	spc
TCONS_00098192	Krtcap3	736	TRUE	26	552	158	0.162269	0.00426754	-0.158001	WT	spc
TCONS_00098287	Yes1	4012	FALSE	1803	584	1625	0.361475	0.0471903	-0.314284	WT	spc
TCONS_00098292	Depdc5	585	FALSE	103	0	482	0.0633653	0	-0.0633653	WT	spc
TCONS_00098298	Depdc5	7964	FALSE	187	3002	4775	0.0218904	0.0135695	-0.00832091	WT	spc
TCONS_00098331	4933407H18Rik	7840	FALSE	718	4969	2153	0.499127	0.292951	-0.206176	WT	spc
TCONS_00098389	Whsc1	4633	FALSE	1	535	4097	0.321342	0.000471117	-0.320871	WT	spc
TCONS_00098392	Whsc1	393	FALSE	106	0	287	0.246267	0.0396415	-0.206625	WT	spc
TCONS_00098399	Gm1673	451	FALSE	133	46	272	0.0113442	0.00267988	-0.00866427	WT	spc
TCONS_00098414	Fam193a	5000	FALSE	51	708	4241	0.208429	0.066315	-0.142114	WT	spc
TCONS_00098439	Add1	407	FALSE	1	2	404	0.299283	0.029612	-0.269671	WT	spc
TCONS_00098449	Grk4	3235	TRUE	451	2602	182	0.035332	0.0167685	-0.0185635	WT	spc
TCONS_00098518	Acox3	414	FALSE	165	1	248	0.0758638	0	-0.0758638	WT	spc
TCONS_00098549	Afap1	4816	FALSE	648	3791	377	0.593875	0.342948	-0.250926	WT	spc
TCONS_00098607	Stx18	2934	TRUE	591	2161	182	0.036416	0.0226481	-0.0137679	WT	spc
TCONS_00098610	Stx18	3002	FALSE	591	1407	1004	0.0333125	0.00634938	-0.0269631	WT	spc
TCONS_00098634	Lyar	504	FALSE	358	0	146	0.00260997	0.000568801	-0.00204117	WT	spc
TCONS_00098638	Lyar	722	FALSE	29	283	410	0.000819509	0	-0.000819509	WT	spc
TCONS_00098673	Cpeb2	1802	FALSE	91	146	1565	0.24811	0.0786155	-0.169494	WT	spc
TCONS_00098701	4930431F12Rik	429	FALSE	1	0	428	0.999549	0	-0.999549	WT	spc
TCONS_00098715	Med28	4294	FALSE	106	3802	386	0.000517501	0.000484324	-3.31763e-05	WT	spc
TCONS_00098768	Pacrgl	1517	FALSE	174	597	746	0.117879	0.018546	-0.0993335	WT	spc
TCONS_00098933	Ube2k	774	TRUE	133	468	173	0.101772	0	-0.101772	WT	spc
TCONS_00098944	N4bp2	4767	FALSE	272	2	4493	0.427607	0.00019672	-0.427411	WT	spc
TCONS_00098963	Nsun7	2662	FALSE	396	164	2102	0.045194	0.013726	-0.031468	WT	spc
TCONS_00099010	Slc30a9	2544	TRUE	67	2286	191	0.315139	0.0909574	-0.224182	WT	spc
TCONS_00099097	Dcun1d4	714	FALSE	577	0	137	0.165018	0.0091785	-0.155839	WT	spc
TCONS_00099104	Spata18	1912	FALSE	207	152	1553	0.0802904	0	-0.0802904	WT	spc
TCONS_00099125	Fip1l1	1953	FALSE	184	159	1610	0.214501	0.0330096	-0.181491	WT	spc
TCONS_00099192	C530008M17Rik	583	TRUE	1	268	314	0.0275237	0.01221	-0.0153137	WT	spc
TCONS_00099200	C530008M17Rik	4499	FALSE	602	148	3749	0.0604952	5.51622e-06	-0.0604897	WT	spc
TCONS_00099203	C530008M17Rik	3935	FALSE	92	277	3566	0.045224	4.66009e-06	-0.0452194	WT	spc
TCONS_00099239	1700023E05Rik	1351	FALSE	260	132	959	0.0969488	0.0598615	-0.0370873	WT	spc
TCONS_00099323	Ythdc1	2960	FALSE	1	749	2210	0.455179	0	-0.455179	WT	spc
TCONS_00099379	Mob1b	891	FALSE	132	328	431	0.252933	0	-0.252933	WT	spc
TCONS_00099571	Bmp2k	3240	TRUE	240	2449	551	0.467255	0.000298043	-0.466957	WT	spc
TCONS_00099584	1700007G11Rik	596	FALSE	237	6	353	0.490513	0.000577569	-0.489936	WT	spc
TCONS_00099614	Cops4	1834	TRUE	208	610	1016	0.00875199	0.00494494	-0.00380706	WT	spc
TCONS_00099620	Cops4	632	TRUE	6	516	110	0.244717	0	-0.244717	WT	spc
TCONS_00099737	Lrrc8b	2841	FALSE	316	114	2411	0.0648712	0.0476203	-0.017251	WT	spc
TCONS_00099792	Cdc7	2961	FALSE	190	1077	1694	0.0456062	0.0184115	-0.0271946	WT	spc
TCONS_00099805	Brdt	369	FALSE	365	2	2	0.0350776	0	-0.0350776	WT	spc
TCONS_00099806	Brdt	4663	FALSE	261	1532	2870	0.0115798	0.0106476	-0.000932122	WT	spc
TCONS_00099814	Lpcat2b	2644	FALSE	822	932	890	0.0279146	0.000434621	-0.02748	WT	spc
TCONS_00099820	Btbd8	1185	FALSE	66	364	755	0.55834	0.283159	-0.275181	WT	spc
TCONS_00099834	A830010M20Rik	5632	FALSE	440	1731	3461	0.511848	0.00748372	-0.504365	WT	spc
TCONS_00099852	Rpap2	2268	FALSE	54	370	1844	0.177287	0.118486	-0.058801	WT	spc
TCONS_00099875	Mtf2	2355	TRUE	288	2032	35	0.109123	0.0857325	-0.0233907	WT	spc
TCONS_00099886	Mtf2	3068	TRUE	246	2808	14	0.190291	0.0554069	-0.134884	WT	spc
TCONS_00099920	Pcgf3	688	TRUE	330	188	170	0.688498	0	-0.688498	WT	spc
TCONS_00099987	Chfr	1862	TRUE	107	808	947	0.256064	3.30418e-05	-0.256031	WT	spc
TCONS_00100031	Ddx51	306	FALSE	228	1	77	0.420038	0.181547	-0.238491	WT	spc
TCONS_00100122	Iscu	1395	FALSE	26	740	629	0.0358104	0	-0.0358104	WT	spc
TCONS_00100198	4930519G04Rik	2198	FALSE	1310	475	413	0.10307	0.1213	0.0182297	WT	spc
TCONS_00100257	Srsf9	1162	FALSE	133	361	668	0.262516	0	-0.262516	WT	spc
TCONS_00100333	Gcn1l1	240	FALSE	183	1	56	0.0385674	0.0256141	-0.0129533	WT	spc
TCONS_00100341	Cit	7985	TRUE	841	5660	1484	0.112984	0.0613907	-0.0515933	WT	spc
TCONS_00100345	Cit	571	FALSE	47	0	524	0.223359	0	-0.223359	WT	spc
TCONS_00100507	Ddx54	5578	TRUE	501	2738	2339	0.706449	0.0739375	-0.632512	WT	spc
TCONS_00100513	Ddx54	5346	TRUE	18	3154	2174	0.201965	0.221479	0.0195144	WT	spc
TCONS_00100548	Gm15800	13355	TRUE	718	12578	59	0.1315	0.0294185	-0.102081	WT	spc
TCONS_00100581	Tmem116	1364	FALSE	43	227	1094	0.143202	0.0589302	-0.084272	WT	spc
TCONS_00100609	Atxn2	1202	FALSE	1	2	1199	0.187608	0.0194223	-0.168186	WT	spc
TCONS_00100670	Vps29	720	FALSE	69	217	434	0.142077	0.00554333	-0.136534	WT	spc
TCONS_00100755	Wdr66	3679	FALSE	2030	0	1649	0.150932	0.107744	-0.0431885	WT	spc
TCONS_00100800	Ccdc62	458	FALSE	1	281	176	0.0545899	0.00333989	-0.05125	WT	spc
TCONS_00100855	Snrnp35	1280	FALSE	153	393	734	0.0981445	0.0208306	-0.0773139	WT	spc
TCONS_00100858	Tmed2	2526	FALSE	875	1301	350	0.129851	0.0267869	-0.103064	WT	spc
TCONS_00100883	Tctn2	637	TRUE	127	349	161	0.0175331	0.00843041	-0.00910272	WT	spc
TCONS_00100968	Ran	2375	FALSE	220	1505	650	0.00293794	0	-0.00293794	WT	spc
TCONS_00100969	Ran	2397	FALSE	242	1505	650	0.00260652	0.000827536	-0.00177899	WT	spc
TCONS_00101129	Abhd11	731	TRUE	122	406	203	0.0663712	0	-0.0663712	WT	spc
TCONS_00101153	Tbl2	840	TRUE	53	587	200	0.0207578	0	-0.0207578	WT	spc
TCONS_00101155	Tbl2	766	FALSE	196	1	569	0.0378563	0	-0.0378563	WT	spc
TCONS_00101175	Nsun5	2210	TRUE	32	1276	902	0.271684	0.0585924	-0.213091	WT	spc
TCONS_00101178	Nsun5	385	TRUE	10	100	275	0.466513	0	-0.466513	WT	spc
TCONS_00101190	Rhbdd2	867	FALSE	19	555	293	0.20319	0	-0.20319	WT	spc
TCONS_00101239	2310043J07Rik	896	FALSE	286	155	455	0.0876081	0.0223393	-0.0652688	WT	spc
TCONS_00101269	Myl10	853	FALSE	238	64	551	0.00684005	0	-0.00684005	WT	spc
TCONS_00101348	Lrch4	891	TRUE	65	296	530	0.151147	0.113092	-0.0380548	WT	spc
TCONS_00101411	Cops6	1098	TRUE	14	995	89	0.0270515	0.00934927	-0.0177023	WT	spc
TCONS_00101426	Cnpy4	737	FALSE	257	1	479	0.915838	0.388352	-0.527485	WT	spc
TCONS_00101509	Sun1	643	FALSE	46	517	80	0.0451453	0.0176263	-0.0275191	WT	spc
TCONS_00101522	Sun1	880	TRUE	204	635	41	0.0346035	0.0169312	-0.0176723	WT	spc
TCONS_00101528	Get4	2107	FALSE	142	982	983	0.162556	7.573e-06	-0.162549	WT	spc
TCONS_00101583	Baat1	2200	FALSE	83	714	1403	0.209978	0	-0.209978	WT	spc
TCONS_00101647	Zfp12	4294	FALSE	266	2064	1964	0.524316	0.311468	-0.212848	WT	spc
TCONS_00101652	Zfp12	665	FALSE	524	1	140	0.475684	0.688532	0.212848	WT	spc
TCONS_00101680	Cyth3	3701	FALSE	301	2345	1055	0.114609	0.0286844	-0.0859244	WT	spc
TCONS_00101681	Cyth3	2068	FALSE	662	351	1055	0.0950043	0.0305973	-0.0644071	WT	spc
TCONS_00101826	Cdk8	3896	FALSE	898	1643	1355	0.795735	0.349624	-0.446111	WT	spc
TCONS_00101887	Pan3	522	FALSE	123	106	293	0.0495491	0.00300077	-0.0465483	WT	spc
TCONS_00101889	Pan3	600	FALSE	6	73	521	0.0453856	0.00939724	-0.0359884	WT	spc
TCONS_00101895	Pan3	727	FALSE	404	0	323	0.0897174	0.0187011	-0.0710164	WT	spc
[truncated: 9,341 more rows]

## Sheet: Sheet1
S1 Table. Transcripts primarily expressed in WT and Upf2-null spermatocytes (spc) and WT and Upf2-null round spermatids (rspd).
isoform_id	Gene Name	length	PTC	5'UTR_length	3'UTR_length	ORF_length	Isoform fraction 1	Isoform fraction 1	d Isoform fraction (2-1)	primarily_expressed_in	Cell Type
TCONS_00000308	Gm17684	252	FALSE	1	0	251	1	0	251	WT	rspd
TCONS_00000392	Arid5a	870	FALSE	101	2	767	101	2	767	WT	rspd
TCONS_00000400	Arid5a	441	FALSE	80	2	359	80	2	359	WT	rspd
TCONS_00000010	Lypla1	1184	TRUE	223	335	626	0.0816288	0.00491549	-0.0767133	WT	spc
TCONS_00000013	Tcea1	3118	TRUE	127	2803	188	0.224876	0.0470305	-0.177846	WT	spc
TCONS_00000017	Lypla1	444	FALSE	17	2	425	0.0350267	0	-0.0350267	WT	spc
TCONS_00000018	Lypla1	930	FALSE	4	336	590	0.0733911	0	-0.0733911	WT	spc
TCONS_00000020	Lypla1	660	FALSE	235	0	425	0.0786768	0	-0.0786768	WT	spc
TCONS_00000189	Terf1	2097	FALSE	531	388	1178	0.659847	0.00187651	-0.65797	WT	spc
TCONS_00000351	Dst	6539	FALSE	898	1058	4583	0.284221	0.169554	-0.114667	WT	spc
TCONS_00000355	Imp4	658	TRUE	21	344	293	0.149316	0.0649238	-0.0843921	WT	spc
TCONS_00000446	Vwa3b	2898	FALSE	444	16	2438	0.0788185	0.0690982	-0.00972031	WT	spc
TCONS_00000479	Unc50	808	FALSE	166	1	641	0.0755079	0.0421536	-0.0333543	WT	spc
TCONS_00000494	Mrpl30	980	FALSE	227	271	482	0.0898505	0.00594176	-0.0839088	WT	spc
TCONS_00000524	D1Bwg0212e	3162	FALSE	38	1607	1517	0.447125	0.370962	-0.0761626	WT	spc
TCONS_00000679	Stat1	5087	FALSE	351	2601	2135	0.999723	0.088242	-0.911481	WT	spc
TCONS_00000706	Osgepl1	598	FALSE	226	103	269	0.23953	0	-0.23953	WT	spc
TCONS_00000716	Ccdc150	1204	FALSE	147	86	971	0.203369	0	-0.203369	WT	spc
TCONS_00000884	Fam117b	5532	FALSE	159	3619	1754	0.684135	0.362538	-0.321598	WT	spc
TCONS_00000909	Abi2	5869	FALSE	271	4240	1358	0.317717	0.0881304	-0.229586	WT	spc
TCONS_00001023	Creb1	1087	FALSE	490	1	596	0.0307934	0.00678902	-0.0240044	WT	spc
TCONS_00001216	Pnkd	3054	FALSE	17	1763	1274	0.0276448	0.00468557	-0.0229593	WT	spc
TCONS_00001224	Gm216	803	FALSE	1	2	800	0.250347	0.0755389	-0.174808	WT	spc
TCONS_00001277	Stk36	5510	FALSE	530	1036	3944	0.113809	0.036226	-0.0775831	WT	spc
TCONS_00001279	Stk36	5385	FALSE	399	1036	3950	0.319992	0.000145648	-0.319846	WT	spc
TCONS_00001281	Stk36	5245	FALSE	259	1036	3950	0.162749	0.000405447	-0.162343	WT	spc
TCONS_00001457	Acsl3	502	FALSE	79	1	422	0.171363	0.0462983	-0.125064	WT	spc
TCONS_00001492	Rhbdd1	3687	FALSE	328	2412	947	0.215652	0.103564	-0.112088	WT	spc
TCONS_00001549	Fbxo36	1088	TRUE	21	963	104	0.0092041	0.00356067	-0.00564343	WT	spc
TCONS_00001638	Itm2c	712	FALSE	384	56	272	0.215906	0.00584537	-0.210061	WT	spc
TCONS_00001652	Spata3	704	FALSE	107	328	269	0.237975	8.46639e-06	-0.237966	WT	spc
TCONS_00001674	Armc9	5935	TRUE	404	2670	2861	0.0298189	0	-0.0298189	WT	spc
TCONS_00001696	Armc9	5127	FALSE	72	2602	2453	0.0236693	0.0319677	0.00829834	WT	spc
TCONS_00001738	Eif4e2	1807	FALSE	87	983	737	0.0382428	0.00199347	-0.0362493	WT	spc
TCONS_00001757	Gigyf2	5574	TRUE	203	2003	3368	0.104254	6.37472e-06	-0.104248	WT	spc
TCONS_00001799	Inpp5d	364	FALSE	134	0	230	0.289648	0.00344098	-0.286207	WT	spc
TCONS_00001803	Inpp5d	3854	FALSE	91	371	3392	0.223664	0.114174	-0.109489	WT	spc
TCONS_00001956	Scly	2476	FALSE	246	845	1385	0.0964029	0	-0.0964029	WT	spc
TCONS_00001982	Traf3ip1	3496	FALSE	99	1520	1877	0.122397	0.0188834	-0.103514	WT	spc
TCONS_00002238	Mki67ip	2332	FALSE	642	881	809	0.290006	0.0895314	-0.200475	WT	spc
TCONS_00002347	R3hdm1	4722	TRUE	438	1930	2354	0.14109	0.0495709	-0.0915187	WT	spc
TCONS_00002472	Rbbp5	3632	FALSE	143	1873	1616	0.798375	0.103291	-0.695084	WT	spc
TCONS_00002523	Chit1	1815	FALSE	229	192	1394	0.445644	0.193897	-0.251747	WT	spc
TCONS_00002540	4933406M09Rik	1666	FALSE	175	52	1439	0.608837	0.0210563	-0.587781	WT	spc
TCONS_00002856	Glul	371	FALSE	44	1	326	0.460088	0.00659073	-0.453497	WT	spc
TCONS_00002876	Acbd6	1034	FALSE	519	0	515	0.144661	0.00787124	-0.13679	WT	spc
TCONS_00002884	Tor1aip2	3595	FALSE	1737	1463	395	0.0422781	0.00106869	-0.0412094	WT	spc
TCONS_00002931	4930523C07Rik	694	TRUE	201	320	173	0.458186	0.0992116	-0.358974	WT	spc
TCONS_00002947	Rc3h1	2703	FALSE	571	225	1907	0.365453	0.066246	-0.299207	WT	spc
TCONS_00003026	Pigc	704	FALSE	283	2	419	0.11392	0	-0.11392	WT	spc
TCONS_00003033	Gm10176	1808	TRUE	440	1360	8	0.0321369	0.0141453	-0.0179917	WT	spc
TCONS_00003053	Kifap3	4142	TRUE	486	3192	464	0.0732959	0.0402538	-0.033042	WT	spc
TCONS_00003058	Scyl3	4288	FALSE	448	1672	2168	0.186104	0.0185015	-0.167603	WT	spc
TCONS_00003089	Nme7	1382	FALSE	549	0	833	0.205826	0	-0.205826	WT	spc
TCONS_00003113	Adcy10	1626	FALSE	214	0	1412	0.145536	0	-0.145536	WT	spc
TCONS_00003160	Tada1	783	FALSE	87	49	647	0.217322	0.000200607	-0.217121	WT	spc
TCONS_00003176	Aldh9a1	2833	FALSE	246	1031	1556	0.215527	0.118877	-0.0966502	WT	spc
TCONS_00003481	Sdccag8	2763	FALSE	330	433	2000	0.0859794	0.0479927	-0.0379866	WT	spc
TCONS_00003565	Parp1	3846	FALSE	80	722	3044	0.0972624	0	-0.0972624	WT	spc
TCONS_00003569	Lin9	3147	TRUE	131	2933	83	0.192936	0.110973	-0.0819628	WT	spc
TCONS_00003573	Acbd3	3470	FALSE	60	1833	1577	0.24389	0.0938179	-0.150072	WT	spc
TCONS_00003629	Srp9	1405	FALSE	276	1025	104	0.00584711	0.00166663	-0.00418048	WT	spc
TCONS_00003698	Gpatch2	2411	FALSE	117	1092	1202	0.0426154	0.0250946	-0.0175208	WT	spc
TCONS_00003744	Angel2	1585	FALSE	209	723	653	0.0912389	0.0271403	-0.0640986	WT	spc
TCONS_00003756	1700022P22Rik	655	FALSE	318	44	293	0.22262	0.000416368	-0.222203	WT	spc
TCONS_00003767	Ints7	4336	TRUE	358	3850	128	0.141248	0.0698134	-0.0714344	WT	spc
TCONS_00003780	Nek2	3680	FALSE	785	1693	1202	0.00650314	0.000281847	-0.00622129	WT	spc
TCONS_00003792	Rd3	1336	FALSE	338	411	587	0.091283	0.116728	0.0254446	WT	spc
TCONS_00003950	Ppp1r42	1311	FALSE	203	293	815	0.149934	3.56152e-05	-0.149899	WT	spc
TCONS_00004215	4931428L18Rik	704	FALSE	307	0	397	0.0908103	2.29255e-05	-0.0907874	WT	spc
TCONS_00004230	Prim2	1178	FALSE	2	274	902	0.17038	0	-0.17038	WT	spc
TCONS_00004252	Zfp451	673	TRUE	72	251	350	0.0536935	0.0386238	-0.0150696	WT	spc
TCONS_00004383	Tsga10	2724	FALSE	531	121	2072	0.0836002	0.0119683	-0.0716319	WT	spc
TCONS_00004504	1700029F09Rik	960	FALSE	255	28	677	0.0527375	1.04549e-05	-0.0527271	WT	spc
TCONS_00004507	1700029F09Rik	486	FALSE	273	1	212	0.0457257	0.00803739	-0.0376883	WT	spc
TCONS_00004556	Obfc2a	2828	FALSE	486	1746	596	0.0967061	0.00254704	-0.094159	WT	spc
TCONS_00004557	Obfc2a	2766	FALSE	1468	702	596	0.197445	0	-0.197445	WT	spc
TCONS_00004582	Gls	4628	FALSE	444	2709	1475	0.348882	0.203143	-0.145739	WT	spc
TCONS_00004636	1700019D03Rik	3541	FALSE	237	2984	320	0.0908595	0.0506445	-0.040215	WT	spc
TCONS_00004720	Boll	2216	TRUE	297	1695	224	0.0181217	4.22801e-05	-0.0180794	WT	spc
TCONS_00004730	Boll	147	FALSE	2	0	145	0.413	0	-0.413	WT	spc
TCONS_00004837	Als2cr11	5509	FALSE	2947	139	2423	0.0467021	0.0294457	-0.0172564	WT	spc
TCONS_00004843	Als2cr11	806	FALSE	80	436	290	0.198921	0.00396562	-0.194956	WT	spc
TCONS_00004862	Als2	5379	FALSE	306	118	4955	0.453282	0.249639	-0.203643	WT	spc
TCONS_00004876	Ica1l	2049	FALSE	366	388	1295	0.033618	0.00778189	-0.0258361	WT	spc
TCONS_00004885	Wdr12	2845	FALSE	279	1295	1271	0.00858349	4.93465e-05	-0.00853414	WT	spc
TCONS_00004888	Wdr12	2915	FALSE	349	1295	1271	0.0200003	0.00741461	-0.0125857	WT	spc
TCONS_00004932	Ndufs1	1922	FALSE	89	835	998	0.144431	0	-0.144431	WT	spc
TCONS_00005021	1110028C15Rik	4459	FALSE	204	1412	2843	0.237325	0.00637724	-0.230948	WT	spc
TCONS_00005064	Bard1	5659	FALSE	341	3021	2297	0.351927	0.2916	-0.0603274	WT	spc
TCONS_00005296	Wdfy1	914	FALSE	370	0	544	0.0281977	0.0112947	-0.016903	WT	spc
TCONS_00005299	Wdfy1	460	FALSE	236	0	224	0.135262	0.0124977	-0.122764	WT	spc
TCONS_00005352	Sphkap	3754	FALSE	2	837	2915	0.135699	0.0392908	-0.0964081	WT	spc
TCONS_00005371	Trip12	10069	FALSE	438	3428	6203	0.0427431	0.0172771	-0.0254659	WT	spc
TCONS_00005448	Pde6d	879	FALSE	200	305	374	0.418357	0.0512187	-0.367138	WT	spc
TCONS_00005580	Myeov2	649	TRUE	2	465	182	0.0119381	0.00298058	-0.0089575	WT	spc
TCONS_00005615	Mterfd2	1664	FALSE	36	1065	563	0.0420332	0.0147161	-0.027317	WT	spc
TCONS_00005641	Dtymk	1192	FALSE	298	256	638	0.327174	0.0211187	-0.306055	WT	spc
TCONS_00005662	Slco6c1	2639	TRUE	155	1606	878	0.0133085	0	-0.0133085	WT	spc
TCONS_00005812	Epb4	6534	FALSE	220	4095	2219	0.206842	0.000194773	-0.206647	WT	spc
TCONS_00005820	Ptpn4	2692	TRUE	2	2472	218	0.121721	0	-0.121721	WT	spc
TCONS_00005821	Ptpn4	3596	FALSE	731	85	2780	0.226793	0.0449279	-0.181865	WT	spc
TCONS_00005831	Tmem177	3403	FALSE	347	2121	935	0.258685	0.0981951	-0.16049	WT	spc
TCONS_00005835	Gm101	2871	FALSE	184	177	2510	0.0562285	0.0314838	-0.0247447	WT	spc
TCONS_00005847	Dbi	331	FALSE	63	0	268	0.0562728	0.00611767	-0.0501551	WT	spc
TCONS_00005874	Insig2	362	FALSE	257	1	104	0.566768	0	-0.566768	WT	spc
TCONS_00005879	Ddx18	2424	TRUE	116	2210	98	0.0293797	0.0306067	0.00122703	WT	spc
TCONS_00006004	Mapkapk2	3537	TRUE	68	2558	911	0.744957	0.206551	-0.538406	WT	spc
TCONS_00006027	Srgap2	8040	FALSE	720	4105	3215	0.350387	0.324087	-0.0262996	WT	spc
TCONS_00006068	Mdm4	3490	FALSE	211	1810	1469	0.00837903	0	-0.00837903	WT	spc
TCONS_00006088	Snrpe	669	TRUE	76	522	71	0.00382923	0.00151092	-0.00231831	WT	spc
TCONS_00006191	Timm17a	565	TRUE	11	450	104	0.134518	0.00306191	-0.131457	WT	spc
TCONS_00006192	Timm17a	468	FALSE	179	0	289	0.0148397	0.00471082	-0.0101289	WT	spc
TCONS_00006205	Ipo9	6247	FALSE	71	3054	3122	0.159324	0.00454245	-0.154782	WT	spc
TCONS_00006206	Ipo9	4226	TRUE	30	2229	1967	0.076636	0.0310944	-0.0455416	WT	spc
TCONS_00006207	Ipo9	4189	TRUE	63	3959	167	0.0698534	0.0298752	-0.0399782	WT	spc
TCONS_00006253	5730559C18Rik	2658	FALSE	128	794	1736	0.704229	0.22304	-0.48119	WT	spc
TCONS_00006326	Cfhr3	1312	TRUE	489	410	413	0.487057	0.389859	-0.0971989	WT	spc
TCONS_00006437	1200016B10Rik	3734	FALSE	186	759	2789	0.343308	0.000294992	-0.343013	WT	spc
TCONS_00006558	Cep350	14088	FALSE	1205	3596	9287	0.0827491	0.0291192	-0.0536299	WT	spc
TCONS_00006577	Tor1aip1	1600	FALSE	247	379	974	0.0253813	0.000942125	-0.0244392	WT	spc
TCONS_00006580	Tor1aip1	784	TRUE	236	504	44	0.173669	0.00828579	-0.165383	WT	spc
TCONS_00006676	Rabgap1l	2522	FALSE	272	1	2249	0.126231	0	-0.126231	WT	spc
TCONS_00006677	Rabgap1l	2461	FALSE	288	83	2090	0.171685	0.102114	-0.0695708	WT	spc
TCONS_00006708	Klhl20	3437	FALSE	207	1755	1475	0.587352	0.383807	-0.203545	WT	spc
TCONS_00006775	Prrc2c	8866	FALSE	547	1	8318	0.762525	6.45295e-05	-0.76246	WT	spc
TCONS_00006800	4921528O07Rik	2956	FALSE	141	140	2675	0.387208	3.68814e-05	-0.387171	WT	spc
TCONS_00006811	Gorab	2509	FALSE	60	1343	1106	1	0.325981	-0.674019	WT	spc
TCONS_00006833	Blzf1	1640	FALSE	365	1207	68	0.162373	0.0586754	-0.103697	WT	spc
TCONS_00006888	Pou2f1	2402	FALSE	71	55	2276	0.422714	0.328628	-0.0940856	WT	spc
TCONS_00006894	Pou2f1	626	FALSE	138	0	488	0.282061	0.0815656	-0.200495	WT	spc
TCONS_00007105	Ufc1	914	FALSE	233	178	503	0.143006	0	-0.143006	WT	spc
TCONS_00007120	Nit1	1335	FALSE	78	286	971	0.0150989	0.000160561	-0.0149384	WT	spc
TCONS_00007166	Ncstn	772	FALSE	115	385	272	0.125583	0.038653	-0.0869302	WT	spc
TCONS_00007186	Atp1a4	2499	FALSE	618	1	1880	0.322319	0.0769064	-0.245413	WT	spc
TCONS_00007191	Kcnj9	3847	FALSE	317	2349	1181	0.147347	0.0636623	-0.0836845	WT	spc
TCONS_00007308	Adss	2733	FALSE	81	1282	1370	0.0464116	0	-0.0464116	WT	spc
TCONS_00007322	Hnrnpu	3777	TRUE	243	3319	215	0.0600288	0.0151621	-0.0448667	WT	spc
TCONS_00007336	Smyd3	341	FALSE	2	1	338	0.340628	0	-0.340628	WT	spc
TCONS_00007407	H3f3a	888	FALSE	102	379	407	0.0160234	0.00161931	-0.0144041	WT	spc
TCONS_00007408	H3f3a	724	FALSE	262	52	410	0.01706	0.00185764	-0.0152024	WT	spc
TCONS_00007424	Nvl	4252	FALSE	425	1260	2567	0.357144	0	-0.357144	WT	spc
TCONS_00007438	Wdr26	2467	FALSE	543	95	1829	0.0288817	0	-0.0288817	WT	spc
TCONS_00007439	Wdr26	2548	FALSE	576	95	1877	0.041477	0.011936	-0.029541	WT	spc
TCONS_00007480	4922505E12Rik	1940	FALSE	97	0	1843	0.588454	0.154297	-0.434157	WT	spc
TCONS_00007518	Iars2	2801	FALSE	111	489	2201	0.437543	0.0826248	-0.354918	WT	spc
TCONS_00007536	Spata17	1553	FALSE	182	232	1139	0.095947	1.3554e-05	-0.0959334	WT	spc
TCONS_00007639	Rcor3	5561	TRUE	1669	2801	1091	0.0789114	0.0835133	0.00460185	WT	spc
TCONS_00007642	Rcor3	3566	FALSE	114	2148	1304	0.0771677	0.0865325	0.00936481	WT	spc
TCONS_00007643	Rcor3	495	FALSE	172	27	296	0.415933	0.0243225	-0.391611	WT	spc
TCONS_00007728	Cr1l	1524	FALSE	311	29	1184	0.717172	0	-0.717172	WT	spc
TCONS_00008408	Reps1	2295	FALSE	103	201	1991	0.179623	0.128254	-0.051369	WT	spc
TCONS_00008445	Ifngr1	433	TRUE	56	150	227	0.468198	0	-0.468198	WT	spc
TCONS_00008496	Hbs1l	3042	TRUE	189	2218	635	0.0120952	0.00792452	-0.00417066	WT	spc
TCONS_00008746	Slc22a16	2226	FALSE	32	182	2012	0.0428226	0.0122846	-0.030538	WT	spc
TCONS_00008783	Ppil6	1110	FALSE	142	84	884	0.470552	0.0607552	-0.409797	WT	spc
TCONS_00008858	Rtn4ip1	4079	FALSE	745	2144	1190	1	0.310579	-0.689421	WT	spc
TCONS_00008997	Smpdl3a	849	TRUE	115	576	158	0.255639	0.0112013	-0.244438	WT	spc
TCONS_00009006	Gcc2	502	FALSE	219	2	281	0.112163	0.0285136	-0.0836489	WT	spc
TCONS_00009083	Dnajb12	3041	FALSE	123	1782	1136	0.137316	0.0838552	-0.0534607	WT	spc
TCONS_00009090	Ascc1	1685	FALSE	329	286	1070	0.118192	0.0171255	-0.101067	WT	spc
TCONS_00009094	Ascc1	1443	TRUE	185	932	326	0.117492	0.00692084	-0.110571	WT	spc
TCONS_00009136	Tbata	953	FALSE	223	311	419	0.0490563	0.0425175	-0.00653876	WT	spc
TCONS_00009153	Tysnd1	3231	FALSE	993	673	1565	0.496412	0.196962	-0.29945	WT	spc
TCONS_00009346	4930533K18Rik	544	FALSE	194	15	335	0.996487	0.00114023	-0.995347	WT	spc
TCONS_00009431	Rab36	3359	FALSE	439	2219	701	0.223509	0.117038	-0.10647	WT	spc
TCONS_00009510	Gm5134	2242	FALSE	658	223	1361	0.25959	0.221112	-0.0384779	WT	spc
TCONS_00009512	Gm5134	1339	FALSE	59	0	1280	0.352603	0.24952	-0.103083	WT	spc
TCONS_00009530	Mcm3ap	6423	FALSE	332	113	5978	0.705531	0.166945	-0.538586	WT	spc
TCONS_00009613	Ube2g2	288	TRUE	1	273	14	0.0497542	0	-0.0497542	WT	spc
TCONS_00009724	Ptbp1	2598	FALSE	47	1082	1469	0.0313881	0.00503567	-0.0263524	WT	spc
TCONS_00009752	Wdr18	3083	TRUE	146	2671	266	0.0875633	0.0380888	-0.0494745	WT	spc
TCONS_00009794	Stk11	723	FALSE	1	228	494	0.0363015	0	-0.0363015	WT	spc
TCONS_00009811	Cirbp	423	FALSE	99	1	323	0.113076	0	-0.113076	WT	spc
TCONS_00009838	Ndufs7	983	FALSE	249	60	674	0.0209737	0.00105265	-0.019921	WT	spc
TCONS_00009849	Dazap1	1994	FALSE	77	697	1220	0.0492242	0.0166106	-0.0326136	WT	spc
TCONS_00009854	Rps15	425	FALSE	51	0	374	0.0468917	0	-0.0468917	WT	spc
TCONS_00009871	Reep6	850	FALSE	30	446	374	0.0996898	0.0250307	-0.0746592	WT	spc
TCONS_00009915	Dot1l	4529	FALSE	1	920	3608	0.137801	0.0872574	-0.0505437	WT	spc
TCONS_00009943	Thop1	2832	FALSE	229	540	2063	0.125194	0.00446579	-0.120728	WT	spc
TCONS_00009953	Map2k2	2405	FALSE	233	967	1205	0.372063	0.0694617	-0.302601	WT	spc
TCONS_00009954	Map2k2	1556	FALSE	201	153	1202	0.259549	0.104257	-0.155292	WT	spc
TCONS_00009955	Map2k2	930	FALSE	181	15	734	0.212124	0.0586047	-0.15352	WT	spc
TCONS_00010146	Txnrd1	3310	FALSE	132	1685	1493	0.793859	0	-0.793859	WT	spc
TCONS_00010161	Tcp11l2	2725	FALSE	539	633	1553	0.360894	0.414605	0.0537112	WT	spc
TCONS_00010178	Rfx4	3274	FALSE	38	1311	1925	0.243912	5.87643e-06	-0.243906	WT	spc
TCONS_00010216	Fbxo7	1655	FALSE	106	215	1334	0.068377	0.0185522	-0.0498249	WT	spc
TCONS_00010236	Gm5174	7446	TRUE	726	5248	1472	0.236497	0.164504	-0.0719938	WT	spc
TCONS_00010292	Ccdc53	909	FALSE	146	224	539	0.0945997	0.000102785	-0.094497	WT	spc
TCONS_00010389	Usp44	2824	FALSE	640	190	1994	0.12096	0.085085	-0.0358748	WT	spc
TCONS_00010392	Usp44	2737	FALSE	553	190	1994	0.131965	0.100156	-0.0318084	WT	spc
TCONS_00010407	Ndufa12	617	FALSE	308	22	287	0.0013046	0	-0.0013046	WT	spc
TCONS_00010409	Ndufa12	1105	FALSE	162	740	203	0.00235059	0.00157352	-0.000777068	WT	spc
TCONS_00010414	Tmcc3	629	FALSE	342	207	80	0.288781	0.362557	0.0737757	WT	spc
TCONS_00010416	Tmcc3	670	FALSE	267	2	401	0.413406	0.305738	-0.107668	WT	spc
TCONS_00010476	Poc1b	2862	FALSE	174	1258	1430	0.126642	0.27976	0.153118	WT	spc
TCONS_00010482	Poc1b	999	TRUE	1	702	296	0.229165	0.187392	-0.0417726	WT	spc
TCONS_00010508	Cep290	7736	FALSE	232	548	6956	0.336574	0.16671	-0.169863	WT	spc
TCONS_00010566	Lin7a	6000	TRUE	263	5636	101	0.0465327	0.0374257	-0.00910694	WT	spc
TCONS_00010567	Lin7a	5875	FALSE	19	5155	701	0.0457879	4.9357e-06	-0.045783	WT	spc
TCONS_00010572	Ppp1r12a	3475	FALSE	73	388	3014	0.43634	0.0478455	-0.388495	WT	spc
TCONS_00010594	Csrp2	967	FALSE	51	335	581	0.218659	0.0712918	-0.147367	WT	spc
TCONS_00010596	Csrp2	1019	FALSE	28	335	656	0.125511	0.016448	-0.109063	WT	spc
TCONS_00010605	Nap1l1	3487	FALSE	245	2067	1175	0.0426158	0.00570155	-0.0369143	WT	spc
TCONS_00010610	Nap1l1	1689	FALSE	310	204	1175	0.0950855	0.0163518	-0.0787337	WT	spc
TCONS_00010619	Krr1	1149	FALSE	37	843	269	0.195935	0.168891	-0.0270439	WT	spc
TCONS_00010622	Krr1	972	FALSE	1	0	971	0.432176	0.128141	-0.304035	WT	spc
TCONS_00010628	Caps2	2714	FALSE	105	951	1658	0.125053	0.0692935	-0.0557593	WT	spc
TCONS_00010780	Tmbim4	862	FALSE	207	281	374	0.029955	0.00601397	-0.0239411	WT	spc
TCONS_00010942	R3hdm2	938	TRUE	1	869	68	0.59757	0.345992	-0.251578	WT	spc
TCONS_00011080	Cs	2792	FALSE	51	1347	1394	0.373859	8.77417e-05	-0.373771	WT	spc
TCONS_00011097	Smarcc2	4934	FALSE	92	1201	3641	0.41841	0.142274	-0.276137	WT	spc
TCONS_00011116	Cd63	987	FALSE	195	76	716	0.16587	0.0158682	-0.150002	WT	spc
TCONS_00011118	Cd63	1192	FALSE	400	76	716	0.166672	0.0272104	-0.139461	WT	spc
TCONS_00011293	Pcmt1	1917	TRUE	283	777	857	0.0113815	0.00024655	-0.0111349	WT	spc
TCONS_00011295	Pcmt1	1132	FALSE	2	315	815	0.0282589	0.00783156	-0.0204273	WT	spc
TCONS_00011298	Pcmt1	514	TRUE	189	287	38	0.011585	0.00453763	-0.00704739	WT	spc
TCONS_00011305	BC013529	1748	TRUE	32	1417	299	0.200959	0.0442349	-0.156724	WT	spc
TCONS_00011615	Rnf146	1434	FALSE	205	150	1079	0.0945789	0.0666299	-0.027949	WT	spc
TCONS_00011681	Nt5dc1	1978	TRUE	77	1398	503	0.132935	0.0659135	-0.0670219	WT	spc
TCONS_00011691	1700025K23Rik	769	FALSE	415	112	242	0.00197774	0.000233445	-0.0017443	WT	spc
TCONS_00011759	Amd1	3514	TRUE	407	2829	278	0.394376	0	-0.394376	WT	spc
TCONS_00011764	Cdc40	2094	FALSE	70	285	1739	0.231999	0.138623	-0.0933761	WT	spc
TCONS_00011808	Armc2	2926	TRUE	181	2446	299	0.133711	0.106038	-0.0276734	WT	spc
TCONS_00011811	Armc2	1135	FALSE	228	608	299	0.129165	0.156439	0.0272745	WT	spc
TCONS_00011938	Gm9766	2961	TRUE	519	2368	74	0.0888914	0.0377112	-0.0511802	WT	spc
TCONS_00012063	Pldi	810	FALSE	391	33	386	0.608262	0.128635	-0.479626	WT	spc
TCONS_00012140	Hk1	414	FALSE	268	0	146	0.0113021	0.00365984	-0.00764224	WT	spc
TCONS_00012165	Vps26a	1381	TRUE	147	1115	119	0.032332	0.00696498	-0.025367	WT	spc
TCONS_00012221	Hnrnph3	2213	FALSE	200	973	1040	0.0461608	0.00680947	-0.0393513	WT	spc
TCONS_00012335	Phyhipl	1518	FALSE	99	1051	368	0.183907	0.0190186	-0.164888	WT	spc
TCONS_00012370	Rtdr1	1223	TRUE	15	1140	68	0.0526936	0.0354088	-0.0172848	WT	spc
TCONS_00012500	Pcbp3	1698	TRUE	101	833	764	0.02778	0.000891314	-0.0268887	WT	spc
TCONS_00012510	Pcbp3	1095	TRUE	301	789	5	0.00961706	0	-0.00961706	WT	spc
TCONS_00012610	Agpat3	3439	FALSE	186	2123	1130	0.0333297	0.00192876	-0.0314009	WT	spc
TCONS_00012625	Rrp1	1395	FALSE	17	0	1378	0.12742	0	-0.12742	WT	spc
TCONS_00012676	Polrmt	3651	FALSE	41	110	3500	0.154729	0.116676	-0.0380525	WT	spc
TCONS_00012716	Med16	3818	TRUE	45	3546	227	0.119069	0.0226981	-0.0963713	WT	spc
TCONS_00012739	Polr2e	1313	TRUE	171	654	488	0.0962572	0.019566	-0.0766911	WT	spc
TCONS_00012785	Pcsk4	2750	TRUE	296	1678	776	0.186005	0.0845323	-0.101473	WT	spc
TCONS_00012876	Ap3d1	4730	FALSE	222	909	3599	0.0205907	0	-0.0205907	WT	spc
TCONS_00012877	Ap3d1	3153	TRUE	349	1065	1739	0.0276115	0	-0.0276115	WT	spc
TCONS_00013006	Ncln	3118	FALSE	131	1296	1691	0.200861	0.100156	-0.100705	WT	spc
TCONS_00013092	Slc41a2	620	FALSE	227	1	392	0.511612	0	-0.511612	WT	spc
TCONS_00013147	Fhl4	2578	FALSE	683	1056	839	0.00392307	0.000657516	-0.00326555	WT	spc
TCONS_00013152	Gm6713	3984	TRUE	196	2313	1475	0.174324	0.139866	-0.0344587	WT	spc
TCONS_00013223	4930547N16Rik	3415	FALSE	272	1422	1721	0.236577	0.244441	0.00786318	WT	spc
TCONS_00013226	4930547N16Rik	545	FALSE	115	0	430	0.300624	0.196081	-0.104543	WT	spc
TCONS_00013246	Chpt1	3898	FALSE	115	2587	1196	0.117522	0	-0.117522	WT	spc
TCONS_00013325	Slc25a3	3138	TRUE	162	2698	278	0.0202273	0.00151854	-0.0187087	WT	spc
TCONS_00013328	Slc25a3	1341	FALSE	94	171	1076	0.04497	0.0067274	-0.0382426	WT	spc
TCONS_00013355	4930485B16Rik	9683	TRUE	157	7229	2297	0.154064	0.0742789	-0.0797851	WT	spc
TCONS_00013365	4930485B16Rik	1160	FALSE	24	201	935	0.122457	0	-0.122457	WT	spc
TCONS_00013383	Metap2	5115	FALSE	819	2860	1436	0.0272858	0.0137063	-0.0135795	WT	spc
TCONS_00013388	Vezt	2250	TRUE	148	1272	830	0.489046	0.194671	-0.294375	WT	spc
TCONS_00013394	Vezt	4479	FALSE	45	2092	2342	0.440824	0.186901	-0.253922	WT	spc
TCONS_00013440	Mrpl42	666	FALSE	113	125	428	0.025632	0.000933586	-0.0246984	WT	spc
TCONS_00013629	Cnot2	2120	FALSE	86	412	1622	0.0612561	0.00420245	-0.0570536	WT	spc
TCONS_00013648	Rab3ip	3790	TRUE	546	2507	737	0.0556139	0.0269569	-0.028657	WT	spc
TCONS_00013672	Cpsf6	2227	TRUE	33	428	1766	0.0861408	0	-0.0861408	WT	spc
TCONS_00013863	Dtx3	2072	TRUE	416	1462	194	0.0475946	0.0392547	-0.00833991	WT	spc
TCONS_00013868	Dtx3	2091	TRUE	435	1462	194	0.0491762	0	-0.0491762	WT	spc
TCONS_00013871	Dtx3	624	FALSE	277	0	347	0.0335206	0.00515534	-0.0283653	WT	spc
TCONS_00013952	Obfc2b	929	TRUE	91	764	74	0.0261663	0.0249518	-0.00121452	WT	spc
TCONS_00013954	Obfc2b	614	FALSE	163	0	451	0.021751	0.0129098	-0.00884116	WT	spc
TCONS_00014521	Eif4enif1	3737	FALSE	359	499	2879	0.103901	0	-0.103901	WT	spc
TCONS_00014528	Eif4enif1	2952	FALSE	29	497	2426	0.0729209	8.63363e-05	-0.0728346	WT	spc
TCONS_00014649	Sf3a1	6005	TRUE	774	3249	1982	0.00943987	0.00195305	-0.00748681	WT	spc
TCONS_00014655	Tbc1d10a	1230	TRUE	1	660	569	0.163343	0.0938363	-0.0695068	WT	spc
TCONS_00014685	Zmat5	846	FALSE	119	272	455	0.235963	0.159872	-0.0760911	WT	spc
TCONS_00014687	Zmat5	822	FALSE	95	272	455	0.215685	0.19788	-0.0178048	WT	spc
TCONS_00014792	Ogdh	4391	FALSE	519	996	2876	0.0231288	0.010889	-0.0122398	WT	spc
TCONS_00014803	Ogdh	4114	FALSE	137	918	3059	0.0569649	0.0023427	-0.0546222	WT	spc
TCONS_00014886	4930415F15Rik	1416	FALSE	1	90	1325	0.0473815	0.0432191	-0.00416246	WT	spc
TCONS_00015017	Sertad2	5427	FALSE	212	4286	929	0.0869607	0.0773733	-0.00958735	WT	spc
TCONS_00015044	Wdpcp	3102	FALSE	471	463	2168	0.0460868	0.0170106	-0.0290762	WT	spc
TCONS_00015070	Cct4	1736	FALSE	116	667	953	0.0122617	0.00377335	-0.00848838	WT	spc
TCONS_00015079	Fam161a	545	FALSE	133	2	410	0.158328	0.00768755	-0.150641	WT	spc
TCONS_00015084	Fam161a	1935	FALSE	331	177	1427	0.0967377	0.0389835	-0.0577542	WT	spc
TCONS_00015115	Usp34	10565	FALSE	1	548	10016	0.0658374	1.21026e-06	-0.0658362	WT	spc
TCONS_00015238	Mtif2	3092	FALSE	583	326	2183	0.240812	0.151376	-0.0894358	WT	spc
TCONS_00015297	Asb3	2509	FALSE	165	953	1391	0.235185	0.112364	-0.122821	WT	spc
TCONS_00015308	Cpeb4	2288	FALSE	78	45	2165	0.485025	0.038065	-0.446959	WT	spc
TCONS_00015339	Hba-a2	520	TRUE	1	451	68	0.937646	0.364922	-0.572724	WT	spc
TCONS_00015551	Med7	702	FALSE	232	0	470	0.0310191	0.0074743	-0.0235448	WT	spc
TCONS_00015725	Cby3	703	FALSE	258	23	422	0.999895	0.255946	-0.743948	WT	spc
TCONS_00015726	Hnrnph1	3164	TRUE	1365	1497	302	0.0192924	0.00336972	-0.0159227	WT	spc
TCONS_00015728	Hnrnph1	3575	TRUE	1367	1918	290	0.0328569	0.0114626	-0.0213943	WT	spc
TCONS_00015733	Hnrnph1	581	TRUE	79	182	320	0.0234507	0.00467498	-0.0187757	WT	spc
TCONS_00015738	Hnrnph1	582	FALSE	41	119	422	0.175654	0	-0.175654	WT	spc
TCONS_00015839	Cdkl3	2904	TRUE	306	841	1757	0.0100058	0	-0.0100058	WT	spc
TCONS_00015906	Aff4	476	TRUE	1	449	26	0.089267	0.0138668	-0.0754002	WT	spc
TCONS_00016014	Acsl6	5807	FALSE	84	3555	2168	0.276903	2.15178e-05	-0.276881	WT	spc
TCONS_00016030	Acsl6	616	TRUE	1	586	29	0.0770378	0.0151477	-0.0618901	WT	spc
TCONS_00016062	Rapgef6	716	TRUE	1	695	20	0.063607	0.021705	-0.0419019	WT	spc
TCONS_00016099	G3bp1	6862	FALSE	405	5297	1160	0.148915	0.0109446	-0.137971	WT	spc
TCONS_00016121	Mfap3	627	FALSE	296	2	329	0.41785	0	-0.41785	WT	spc
TCONS_00016228	Trim11	2301	FALSE	126	724	1451	0.156797	0.0516919	-0.105105	WT	spc
TCONS_00016236	Mrpl55	729	FALSE	244	81	404	0.00918794	0.0102609	0.00107294	WT	spc
TCONS_00016237	2310033P09Rik	1212	FALSE	109	15	1088	0.664869	0.0669926	-0.597876	WT	spc
TCONS_00016388	B9d1	594	FALSE	131	137	326	0.013281	0	-0.013281	WT	spc
TCONS_00016509	Elac2	2771	FALSE	74	202	2495	0.187176	0.0544337	-0.132743	WT	spc
TCONS_00016627	Ccdc42	1384	FALSE	195	239	950	0.0377078	0.0254197	-0.012288	WT	spc
TCONS_00016637	Myh10	7791	FALSE	300	1561	5930	0.100506	0.0544061	-0.0460997	WT	spc
TCONS_00016639	Myh10	1315	FALSE	134	486	695	0.170935	0.1087	-0.062235	WT	spc
TCONS_00016653	Rpl26	500	FALSE	192	0	308	0.00276969	0	-0.00276969	WT	spc
TCONS_00016718	Per1	4671	FALSE	195	601	3875	0.114467	0.106143	-0.00832393	WT	spc
TCONS_00016740	Trappc1	759	FALSE	96	226	437	0.0291261	2.53934e-06	-0.0291235	WT	spc
TCONS_00016767	Sat2	1166	FALSE	104	688	374	0.243048	0.0666792	-0.176369	WT	spc
TCONS_00016858	Gabarap	1710	TRUE	571	987	152	0.00751816	0.00547976	-0.0020384	WT	spc
TCONS_00016870	Phf23	317	FALSE	192	0	125	0.366049	4.37049e-05	-0.366006	WT	spc
TCONS_00016873	Phf23	2214	TRUE	585	1366	263	0.159899	0.0847514	-0.0751476	WT	spc
TCONS_00017037	Rnf167	1890	TRUE	626	1103	161	0.379868	0.045486	-0.334382	WT	spc
TCONS_00017077	Rpain	282	FALSE	1	0	281	0.130008	0	-0.130008	WT	spc
TCONS_00017125	Xaf1	4731	TRUE	50	4145	536	0.452699	0.0356846	-0.417015	WT	spc
TCONS_00017304	Smg6	5786	TRUE	94	3008	2684	0.237082	0.0525462	-0.184536	WT	spc
TCONS_00017398	Myo1c	4718	FALSE	312	1272	3134	0.138611	0.12915	-0.0094613	WT	spc
TCONS_00017416	Ywhae	738	FALSE	68	89	581	0.0060477	0	-0.0060477	WT	spc
TCONS_00017417	Ywhae	461	TRUE	1	308	152	0.00496394	0.000526844	-0.0044371	WT	spc
TCONS_00017482	Ssh2	4449	FALSE	29	68	4352	0.0382911	0.0154331	-0.022858	WT	spc
TCONS_00017501	Git1	3512	FALSE	22	1178	2312	0.127412	1.87713e-05	-0.127394	WT	spc
TCONS_00017574	Phf12	2967	TRUE	401	452	2114	0.427307	0.00470762	-0.422599	WT	spc
TCONS_00017608	Tlcd1	714	FALSE	102	229	383	0.0521476	0.0314435	-0.0207041	WT	spc
TCONS_00017996	Synrg	3995	FALSE	49	26	3920	0.220055	0.192924	-0.0271308	WT	spc
TCONS_00018031	Myo19	3651	TRUE	131	2660	860	0.532924	0.427246	-0.105678	WT	spc
TCONS_00018059	Bcas3	3590	FALSE	141	708	2741	0.179897	0.0497382	-0.130159	WT	spc
TCONS_00018077	Bcas3	412	FALSE	1	40	371	0.124943	0.0545581	-0.0703848	WT	spc
TCONS_00018148	2004-09-01	666	FALSE	26	2	638	0.276208	0	-0.276208	WT	spc
TCONS_00018223	Mpo	2353	TRUE	157	1720	476	0.340356	0.253271	-0.0870852	WT	spc
TCONS_00018242	Srsf1	1209	FALSE	37	411	761	0.0608392	0.011763	-0.0490763	WT	spc
TCONS_00018244	Srsf1	401	TRUE	1	266	134	0.0614614	0.0025985	-0.0588629	WT	spc
TCONS_00018270	Mrps23	332	FALSE	19	11	302	0.113025	0	-0.113025	WT	spc
TCONS_00018306	Gm525	503	FALSE	1	305	197	0.236845	0.0775715	-0.159274	WT	spc
TCONS_00018345	Mbtd1	2539	FALSE	596	576	1367	0.120445	0	-0.120445	WT	spc
TCONS_00018350	Mbtd1	693	TRUE	99	277	317	0.109975	0	-0.109975	WT	spc
TCONS_00018353	Mbtd1	715	FALSE	308	0	407	0.201247	0.0212969	-0.17995	WT	spc
TCONS_00018392	Ankrd40	1477	FALSE	242	267	968	0.0752611	0.00528342	-0.0699777	WT	spc
TCONS_00018423	Ppp1r9b	4410	FALSE	514	1443	2453	0.507666	0.115435	-0.392231	WT	spc
TCONS_00018455	Spop	2973	TRUE	206	2012	755	0.112866	0.0185397	-0.0943261	WT	spc
TCONS_00018477	Zfp652	10081	FALSE	501	8294	1286	0.498036	0.227343	-0.270692	WT	spc
TCONS_00018782	Psmd3	2952	TRUE	719	1355	878	0.277364	0.168913	-0.108451	WT	spc
TCONS_00018967	Naglu	2388	TRUE	114	1555	719	0.0509354	0.0364192	-0.0145162	WT	spc
TCONS_00019015	Vps25	876	FALSE	21	301	554	0.0966726	0.0403689	-0.0563038	WT	spc
TCONS_00019036	Psme3	2739	FALSE	235	1665	839	0.184406	0	-0.184406	WT	spc
TCONS_00019038	Psme3	653	FALSE	45	0	608	0.163174	0.060449	-0.102725	WT	spc
TCONS_00019161	BC030867	2503	FALSE	239	558	1706	0.471393	0.418276	-0.0531172	WT	spc
TCONS_00019238	Nmt1	4922	FALSE	288	3144	1490	0.0156567	0.00336909	-0.0122876	WT	spc
TCONS_00019274	Hexim2	2080	FALSE	291	848	941	0.33377	0.225213	-0.108557	WT	spc
TCONS_00019286	Fmnl1	2737	FALSE	1967	315	455	0.584113	0.274824	-0.309289	WT	spc
TCONS_00019311	4933407P14Rik	2312	FALSE	96	462	1754	0.0344526	0.0301166	-0.00433599	WT	spc
TCONS_00019372	Efcab3	666	FALSE	235	0	431	0.0722241	0.0378745	-0.0343496	WT	spc
TCONS_00019377	Efcab3	1796	TRUE	375	1368	53	0.0397885	0.013893	-0.0258955	WT	spc
TCONS_00019383	Mettl2	1753	TRUE	73	1345	335	0.205035	0.0296857	-0.175349	WT	spc
TCONS_00019388	Mettl2	2556	TRUE	19	2424	113	0.282368	0.130866	-0.151502	WT	spc
TCONS_00019407	Tlk2	603	TRUE	38	422	143	0.161563	0	-0.161563	WT	spc
TCONS_00019441	Ace	2418	FALSE	1	219	2198	0.151924	9.28969e-06	-0.151914	WT	spc
TCONS_00019498	Ccdc45	2937	FALSE	108	346	2483	0.323305	0.0403186	-0.282986	WT	spc
TCONS_00019583	Ccdc46	938	FALSE	211	419	308	0.0149223	0.00126518	-0.0136571	WT	spc
TCONS_00019633	Prkar1a	962	FALSE	57	390	515	0.0605978	0.00614953	-0.0544483	WT	spc
TCONS_00019715	Dnaic2	2842	FALSE	389	618	1835	0.231594	0.0271665	-0.204427	WT	spc
TCONS_00019723	Kif19a	3874	FALSE	427	478	2969	0.448374	0.404282	-0.0440916	WT	spc
TCONS_00019724	Kif19a	1959	FALSE	127	111	1721	0.551626	0.595718	0.0440916	WT	spc
TCONS_00019838	2310067B10Rik	5139	FALSE	236	1019	3884	0.583934	0.00449327	-0.579441	WT	spc
TCONS_00019843	2310067B10Rik	5329	FALSE	228	1019	4082	0.202041	0.242297	0.0402553	WT	spc
TCONS_00019846	2310067B10Rik	376	FALSE	95	0	281	0.198883	0	-0.198883	WT	spc
TCONS_00019980	Gm11744	323	FALSE	1	227	95	0.263886	0.0445244	-0.219362	WT	spc
TCONS_00020009	1110005A03Rik	585	FALSE	47	242	296	0.118807	0.045244	-0.0735628	WT	spc
TCONS_00020010	1110005A03Rik	427	FALSE	23	198	206	0.250829	0.103143	-0.147686	WT	spc
TCONS_00020012	1110005A03Rik	329	TRUE	17	190	122	0.127683	0	-0.127683	WT	spc
TCONS_00020021	Mfsd11	3559	TRUE	542	2685	332	0.238795	0.0252425	-0.213552	WT	spc
TCONS_00020026	Mfsd11	419	FALSE	250	2	167	0.0328259	0.00786066	-0.0249652	WT	spc
TCONS_00020049	Sec14l1	4654	FALSE	145	2362	2147	0.155192	0.102826	-0.0523661	WT	spc
TCONS_00020212	A730011L01Rik	1223	FALSE	58	314	851	0.408616	0.293892	-0.114724	WT	spc
TCONS_00020220	A730011L01Rik	1184	TRUE	16	1079	89	0.389828	0.23474	-0.155088	WT	spc
TCONS_00020231	Rptor	3727	FALSE	972	197	2558	0.998493	0.233827	-0.764666	WT	spc
TCONS_00020261	Baiap2	2442	FALSE	433	444	1565	0.207647	0.00506755	-0.20258	WT	spc
TCONS_00020286	Ccdc137	1251	TRUE	68	458	725	0.588754	0.391412	-0.197341	WT	spc
TCONS_00020316	Slc25a10	813	FALSE	73	42	698	0.155313	0	-0.155313	WT	spc
TCONS_00020327	Anapc11	3229	FALSE	203	2772	254	0.017026	0.0126228	-0.00440318	WT	spc
TCONS_00020330	Anapc11	4049	TRUE	203	3592	254	0.0263955	0.0125041	-0.0138914	WT	spc
TCONS_00020347	Aspscr1	1690	FALSE	14	87	1589	0.0211258	4.2162e-06	-0.0211216	WT	spc
TCONS_00020434	Foxk2	3465	FALSE	1	1719	1745	0.236935	0.0931004	-0.143835	WT	spc
TCONS_00020508	Drg1	488	TRUE	84	213	191	0.0892094	0.0056238	-0.0835856	WT	spc
TCONS_00020521	Limk2	382	FALSE	35	0	347	0.211383	0.00702565	-0.204357	WT	spc
TCONS_00020614	Ccdc157	4612	FALSE	197	2565	1850	0.191405	0.125169	-0.0662362	WT	spc
TCONS_00020650	Nf2	4765	TRUE	553	2437	1775	0.0748235	0.0297634	-0.04506	WT	spc
TCONS_00020652	Nf2	4450	FALSE	544	2374	1532	0.156746	9.99456e-06	-0.156736	WT	spc
TCONS_00020653	Nf2	2107	FALSE	427	619	1061	0.094786	0.0314143	-0.0633717	WT	spc
TCONS_00020667	Nf2	341	FALSE	94	0	247	0.058616	0	-0.058616	WT	spc
TCONS_00020684	Ewsr1	2269	FALSE	48	365	1856	0.00211374	0.000784291	-0.00132945	WT	spc
TCONS_00020695	Ewsr1	1320	FALSE	77	902	341	0.00255586	0.00142439	-0.00113147	WT	spc
TCONS_00020696	Ewsr1	185	FALSE	48	0	137	0.202073	0	-0.202073	WT	spc
TCONS_00020698	Emid1	1248	TRUE	2	1130	116	0.320214	0.172615	-0.147599	WT	spc
TCONS_00020744	Urgcp	394	TRUE	38	285	71	0.305911	0.15287	-0.153042	WT	spc
TCONS_00020760	Pold2	864	FALSE	142	0	722	0.103635	0.0174154	-0.0862193	WT	spc
TCONS_00020762	Pold2	342	FALSE	80	38	224	0.0531616	0.0335294	-0.0196322	WT	spc
TCONS_00020922	Sun3	1176	FALSE	32	182	962	0.112626	0	-0.112626	WT	spc
TCONS_00020936	4930512M02Rik	732	FALSE	27	193	512	0.993028	0.0920953	-0.900932	WT	spc
TCONS_00021186	Ahsa2	651	FALSE	53	0	598	0.348367	0.00725107	-0.341116	WT	spc
TCONS_00021252	Vrk2	1889	FALSE	338	40	1511	0.705625	0.483785	-0.22184	WT	spc
TCONS_00021351	Erlec1	1827	FALSE	329	350	1148	0.268294	0.107501	-0.160793	WT	spc
TCONS_00021482	Ccdc99	2966	TRUE	640	1637	689	0.572569	0.516967	-0.0556012	WT	spc
TCONS_00021542	Hmmr	4058	TRUE	207	3279	572	0.497911	0.326552	-0.171359	WT	spc
TCONS_00021586	Pttg1	954	FALSE	313	273	368	0.0082605	0.00467962	-0.00358087	WT	spc
TCONS_00021629	Thg1l	1021	FALSE	2	303	716	0.143741	0.0159335	-0.127807	WT	spc
TCONS_00021760	Sqstm1	2823	FALSE	72	1423	1328	0.396572	0	-0.396572	WT	spc
TCONS_00021777	Canx	4295	FALSE	757	1814	1724	0.0238144	0	-0.0238144	WT	spc
TCONS_00021818	Zfp354b	2455	FALSE	183	467	1805	0.343996	0.215627	-0.128369	WT	spc
TCONS_00021826	4933414I15Rik	1336	TRUE	121	1117	98	0.0155913	0.0100808	-0.00551049	WT	spc
TCONS_00021860	0610009B22Rik	750	FALSE	68	260	422	0.0121732	0	-0.0121732	WT	spc
TCONS_00021874	Sec24a	2744	FALSE	990	369	1385	0.663222	0.39343	-0.269792	WT	spc
TCONS_00021890	Ube2b	408	FALSE	113	167	128	0.0143541	0.00472099	-0.00963316	WT	spc
TCONS_00021975	Slc22a21	1098	FALSE	600	85	413	0.0318848	0.00746485	-0.0244199	WT	spc
TCONS_00022080	Fam114a2	2557	FALSE	61	1024	1472	0.174207	1.04268e-05	-0.174197	WT	spc
TCONS_00022111	Zfp672	3665	FALSE	1287	972	1406	0.174509	0.026267	-0.148242	WT	spc
TCONS_00022221	Zkscan17	3771	TRUE	762	2899	110	0.176154	0.0925567	-0.0835976	WT	spc
TCONS_00022243	Flcn	842	FALSE	596	1	245	0.448838	0.165307	-0.283531	WT	spc
TCONS_00022267	Pemt	953	TRUE	44	799	110	0.122326	0.0861446	-0.0361814	WT	spc
TCONS_00022272	Pemt	669	FALSE	60	10	599	0.0896758	0	-0.0896758	WT	spc
TCONS_00022314	Atpaf2	1813	FALSE	143	774	896	0.153087	0.0137316	-0.139356	WT	spc
TCONS_00022354	Flii	3172	FALSE	932	399	1841	0.249933	0	-0.249933	WT	spc
TCONS_00022381	Shmt1	565	FALSE	433	46	86	0.0947136	0.0623036	-0.0324099	WT	spc
TCONS_00022483	Prpsap2	1971	TRUE	422	1313	236	0.653979	0.196111	-0.457868	WT	spc
TCONS_00022523	Ncor1	5353	FALSE	2	1152	4199	0.15169	0.00507073	-0.146619	WT	spc
TCONS_00022545	Ncor1	2815	FALSE	443	0	2372	0.236943	0.0501938	-0.186749	WT	spc
TCONS_00022552	Ncor1	646	FALSE	159	0	487	0.34487	0.126525	-0.218345	WT	spc
TCONS_00022561	Cenpv	273	FALSE	2	104	167	0.0174885	0	-0.0174885	WT	spc
TCONS_00022580	Zfp286	1175	FALSE	615	276	284	0.0960274	0.0299734	-0.066054	WT	spc
TCONS_00022587	Zfp286	1979	FALSE	155	1354	470	0.0778155	0.0288335	-0.0489819	WT	spc
TCONS_00022588	Zfp286	679	TRUE	149	234	296	0.0751383	0.0496137	-0.0255246	WT	spc
TCONS_00022590	Zfp286	1199	FALSE	615	207	377	0.138293	0.0642923	-0.0740012	WT	spc
TCONS_00022628	1700086D15Rik	1092	FALSE	52	585	455	0.663438	0.150006	-0.513433	WT	spc
TCONS_00022647	Map2k4	3376	TRUE	60	3044	272	0.408592	4.99469e-05	-0.408542	WT	spc
TCONS_00022720	Ndel1	2417	FALSE	208	1223	986	0.0490391	0.012284	-0.0367551	WT	spc
TCONS_00022732	Odf4	1078	FALSE	84	122	872	0.00199973	0.000922462	-0.00107726	WT	spc
TCONS_00022752	Rangrf	967	FALSE	73	454	440	0.00135119	0.0005335	-0.000817691	WT	spc
TCONS_00022754	Rangrf	879	TRUE	127	312	440	0.000868296	0.000424944	-0.000443352	WT	spc
TCONS_00022767	Pfas	2584	FALSE	777	1502	305	0.0521273	1.35744e-06	-0.052126	WT	spc
TCONS_00022807	Chd3	7991	TRUE	159	7794	38	0.341606	0.12952	-0.212085	WT	spc
TCONS_00022872	Mpdu1	971	TRUE	18	591	362	0.0842847	0.0420353	-0.0422494	WT	spc
TCONS_00022940	4933402P03Rik	1692	FALSE	125	59	1508	0.129906	0.0623019	-0.0676037	WT	spc
TCONS_00022984	Eif5a	1286	TRUE	190	632	464	0.00415165	0.00136403	-0.00278762	WT	spc
TCONS_00023092	Chrne	1616	FALSE	43	89	1484	0.0557773	0.0321645	-0.0236128	WT	spc
TCONS_00023121	Spag7	474	FALSE	11	0	463	0.13006	0.0708418	-0.0592181	WT	spc
TCONS_00023140	Inca1	645	FALSE	198	1	446	0.161344	0.0724912	-0.0888525	WT	spc
TCONS_00023169	Dhx33	5130	TRUE	135	3520	1475	0.589834	0.0779122	-0.511922	WT	spc
TCONS_00023182	Derl2	1466	FALSE	582	387	497	0.0588895	0.0136853	-0.0452042	WT	spc
TCONS_00023185	Derl2	676	TRUE	41	495	140	0.0757792	0	-0.0757792	WT	spc
TCONS_00023252	Slc13a5	640	FALSE	298	1	341	0.244374	0.0964465	-0.147928	WT	spc
TCONS_00023511	Glod4	317	FALSE	27	90	200	0.108328	0.0108729	-0.097455	WT	spc
TCONS_00023514	Nxn	852	FALSE	10	324	518	0.108787	0.0389791	-0.0698075	WT	spc
TCONS_00023773	Rffl	4862	FALSE	213	3558	1091	0.100821	0.0467803	-0.0540411	WT	spc
TCONS_00023828	Pex12	2389	FALSE	345	965	1079	0.44655	0.172972	-0.273579	WT	spc
TCONS_00023996	Rps6kb1	1994	TRUE	230	1021	743	0.0464051	0.00308991	-0.0433151	WT	spc
TCONS_00024040	Dhx40	2409	FALSE	540	205	1664	0.0500526	0.0214451	-0.0286075	WT	spc
TCONS_00024117	Akap1	2673	FALSE	2	0	2671	0.0593406	0.00934027	-0.0500003	WT	spc
TCONS_00024163	Stxbp4	1782	FALSE	183	1	1598	0.599805	0	-0.599805	WT	spc
TCONS_00024216	Luc7l3	2050	TRUE	202	550	1298	0.410473	0.118391	-0.292083	WT	spc
TCONS_00024222	Luc7l3	397	FALSE	346	1	50	0.205132	0.039598	-0.165534	WT	spc
TCONS_00024323	Sgca	610	TRUE	2	186	422	0.28003	0	-0.28003	WT	spc
TCONS_00024325	Sgca	1428	FALSE	255	10	1163	0.306458	0.161729	-0.14473	WT	spc
TCONS_00024361	Myst2	1954	FALSE	161	1710	83	0.0210991	0.0146549	-0.00644425	WT	spc
TCONS_00024441	Nfe2l1	851	FALSE	408	0	443	0.209186	0	-0.209186	WT	spc
TCONS_00024524	4933428G20Rik	1425	FALSE	895	225	305	0.398203	0.360701	-0.0375017	WT	spc
TCONS_00024567	Rpl23	1354	FALSE	387	554	413	0.0140705	0.00272971	-0.0113408	WT	spc
TCONS_00024670	Med24	416	FALSE	146	1	269	0.118703	0.0394602	-0.0792432	WT	spc
TCONS_00024716	Smarce1	456	FALSE	288	1	167	0.0298178	0.00456209	-0.0252557	WT	spc
TCONS_00024841	Hap1	3157	TRUE	66	1205	1886	0.125853	0.0490777	-0.0767754	WT	spc
TCONS_00024941	Rab5c	412	FALSE	165	0	247	0.247467	0	-0.247467	WT	spc
TCONS_00025043	Becn1	684	FALSE	354	1	329	0.0459719	0.0184598	-0.0275121	WT	spc
TCONS_00025044	Becn1	725	FALSE	122	286	317	0.100341	0.020966	-0.0793745	WT	spc
TCONS_00025164	Hdac5	1008	FALSE	526	198	284	0.347587	0.0657078	-0.281879	WT	spc
TCONS_00025170	Hdac5	851	FALSE	737	1	113	0.313799	0.147145	-0.166654	WT	spc
TCONS_00025302	Eftud2	3324	FALSE	79	327	2918	0.0382275	0.0350324	-0.0031951	WT	spc
TCONS_00025350	1700023F06Rik	1086	TRUE	45	466	575	0.128471	0.098247	-0.0302244	WT	spc
TCONS_00025387	Lrrc37a	13504	FALSE	647	2961	9896	0.194439	0.144002	-0.0504379	WT	spc
TCONS_00025389	Lrrc37a	9601	FALSE	646	1	8954	0.294478	0.140147	-0.154331	WT	spc
TCONS_00025399	Lyzl6	903	TRUE	116	410	377	0.0359272	0.0194333	-0.016494	WT	spc
TCONS_00025466	2010-03-01	1311	FALSE	701	71	539	0.0144298	0	-0.0144298	WT	spc
TCONS_00025489	Strada	2167	FALSE	267	716	1184	0.102681	1.72771e-05	-0.102664	WT	spc
TCONS_00025493	Ccdc47	3517	TRUE	215	1926	1376	0.17269	0	-0.17269	WT	spc
TCONS_00025581	Ddx5	496	FALSE	153	68	275	0.00236854	0.000382023	-0.00198651	WT	spc
TCONS_00025591	Smurf2	5304	FALSE	460	2598	2246	0.473342	0.065356	-0.407986	WT	spc
TCONS_00025631	Nol11	3098	FALSE	126	861	2111	0.250217	0.000195802	-0.250021	WT	spc
TCONS_00025795	D11Wsu99e	2727	FALSE	180	1990	557	0.0685303	0.0369879	-0.0315424	WT	spc
TCONS_00025880	Nat9	965	FALSE	62	193	710	0.0199745	0.0135734	-0.0064011	WT	spc
TCONS_00025883	Nat9	593	FALSE	195	111	287	0.0217024	0.014792	-0.00691041	WT	spc
TCONS_00025884	Nat9	450	FALSE	53	110	287	0.031229	0.00906657	-0.0221624	WT	spc
TCONS_00025928	Atp5h	468	FALSE	54	1	413	0.0113318	0.00228456	-0.0090472	WT	spc
TCONS_00025943	Hn1	696	FALSE	98	224	374	0.00518542	0.00374253	-0.00144289	WT	spc
TCONS_00025946	Sumo2	911	FALSE	149	604	158	0.0131044	0.00100007	-0.0121043	WT	spc
TCONS_00025973	Mif4gd	1545	FALSE	467	467	611	0.0124551	0.00341918	-0.00903591	WT	spc
TCONS_00025978	Mif4gd	869	TRUE	167	589	113	0.0302018	0.00732096	-0.0228808	WT	spc
TCONS_00025987	Slc25a19	1055	FALSE	69	303	683	0.153761	0.000400846	-0.15336	WT	spc
TCONS_00025988	Slc25a19	826	FALSE	151	1	674	0.0585147	0	-0.0585147	WT	spc
TCONS_00025994	Slc25a19	455	FALSE	325	0	130	0.0900732	0.0400652	-0.050008	WT	spc
TCONS_00026113	Srp68	1979	FALSE	113	460	1406	0.712962	0.000904035	-0.712058	WT	spc
TCONS_00026153	Qrich2	4351	TRUE	2099	2223	29	0.0230079	3.40493e-05	-0.0229739	WT	spc
TCONS_00026204	Jmjd6	1437	TRUE	164	461	812	0.321175	0.00220484	-0.31897	WT	spc
TCONS_00026312	BC100451	1789	FALSE	134	54	1601	0.141254	0	-0.141254	WT	spc
TCONS_00026325	Cant1	2873	FALSE	228	1434	1211	0.320072	0.174261	-0.145811	WT	spc
TCONS_00026328	Cant1	3170	FALSE	414	1434	1322	0.191416	0.155912	-0.035504	WT	spc
TCONS_00026462	Actg1	876	FALSE	59	356	461	0.00874779	0.00192993	-0.00681786	WT	spc
TCONS_00026469	Actg1	449	FALSE	79	239	131	0.00451345	0.00330938	-0.00120407	WT	spc
TCONS_00026478	2310003H01Rik	747	FALSE	31	282	434	0.207384	0.0982469	-0.109137	WT	spc
TCONS_00026584	Stra13	700	FALSE	15	320	365	0.00539816	0	-0.00539816	WT	spc
TCONS_00026628	Csnk1d	2075	FALSE	49	740	1286	0.0553658	0.0293362	-0.0260295	WT	spc
TCONS_00027252	Asxl2	9074	TRUE	237	8832	5	0.0873095	0.0902458	0.00293624	WT	spc
TCONS_00027278	Dtnb	2381	FALSE	180	321	1880	0.138509	7.8912e-05	-0.13843	WT	spc
TCONS_00027353	Pfn4	1497	FALSE	513	595	389	0.352992	6.55529e-06	-0.352985	WT	spc
TCONS_00027406	Pum2	518	FALSE	241	104	173	0.220012	0.0814287	-0.138584	WT	spc
TCONS_00027449	Ttc32	1000	FALSE	61	493	446	0.321067	0.255568	-0.0654985	WT	spc
TCONS_00027458	Nt5c1b	2071	TRUE	91	430	1550	0.00461585	0	-0.00461585	WT	spc
TCONS_00027492	Nbas	443	FALSE	46	2	395	0.534466	0.000913716	-0.533552	WT	spc
TCONS_00027530	Odc1	2547	FALSE	411	751	1385	0.00346721	0.00145128	-0.00201594	WT	spc
TCONS_00027606	Kidins220	7423	TRUE	194	5301	1928	0.358138	0.218456	-0.139682	WT	spc
TCONS_00027610	Kidins220	4363	TRUE	194	2241	1928	0.231707	0.108258	-0.123449	WT	spc
TCONS_00027710	Sypl	646	TRUE	45	362	239	0.0308917	0	-0.0308917	WT	spc
TCONS_00027761	Ankmy2	382	FALSE	235	1	146	0.798308	0.175937	-0.622371	WT	spc
TCONS_00027827	Immp2l	1147	FALSE	132	488	527	0.01594	0.000520567	-0.0154195	WT	spc
TCONS_00027839	Pnpla8	5080	FALSE	1611	1139	2330	0.462999	0.027095	-0.435904	WT	spc
TCONS_00027843	Pnpla8	394	FALSE	171	2	221	0.337917	0.146314	-0.191603	WT	spc
TCONS_00027901	Nubpl	461	FALSE	39	0	422	0.187253	1.26791e-05	-0.18724	WT	spc
TCONS_00027966	Brms1l	2321	TRUE	180	1692	449	0.392559	4.0876e-05	-0.392518	WT	spc
TCONS_00027987	Mipol1	1424	FALSE	240	45	1139	0.591182	0.12355	-0.467631	WT	spc
TCONS_00027997	4921506M07Rik	1484	FALSE	146	13	1325	0.187748	0.0861406	-0.101607	WT	spc
TCONS_00028030	Ctage5	2869	FALSE	108	377	2384	0.131671	0.116463	-0.0152079	WT	spc
TCONS_00028047	Ctage5	2649	FALSE	79	153	2417	0.145179	0	-0.145179	WT	spc
TCONS_00028080	Prpf39	4660	TRUE	181	4027	452	0.662398	0.000126629	-0.662272	WT	spc
TCONS_00028093	Wdr20b	1478	FALSE	327	120	1031	0.24817	0.000144328	-0.248026	WT	spc
TCONS_00028094	Wdr20b	1744	FALSE	327	332	1085	0.0210853	0	-0.0210853	WT	spc
TCONS_00028096	Wdr20b	839	FALSE	319	332	188	0.021766	0.00586786	-0.0158982	WT	spc
TCONS_00028120	Klhdc2	1369	FALSE	315	818	236	0.0493718	0.0025801	-0.0467917	WT	spc
TCONS_00028135	Atl1	2554	TRUE	395	534	1625	0.180642	0.0043577	-0.176284	WT	spc
TCONS_00028143	Tmx1	3143	TRUE	601	2486	56	0.130188	0.0639178	-0.0662698	WT	spc
TCONS_00028209	Lrrc9	2436	FALSE	172	150	2114	0.103844	0.0382884	-0.0655553	WT	spc
TCONS_00028334	Ppp1r36	1465	FALSE	149	168	1148	0.0332083	0.0182362	-0.0149721	WT	spc
TCONS_00028386	Fam71d	1772	FALSE	326	124	1322	0.0374458	0.00150458	-0.0359412	WT	spc
TCONS_00028420	3830431G21Rik	3967	TRUE	479	2562	926	0.239767	0.228627	-0.0111401	WT	spc
TCONS_00028444	Srsf5	547	TRUE	123	284	140	0.00389867	0.00083537	-0.0030633	WT	spc
TCONS_00028531	Dnalc1	5893	TRUE	70	5770	53	0.102163	0.078851	-0.0233117	WT	spc
TCONS_00028539	Dnalc1	637	FALSE	1	391	245	0.134499	0.090634	-0.0438646	WT	spc
TCONS_00028542	Ptgr2	2132	FALSE	415	767	950	0.324498	0.0942087	-0.23029	WT	spc
TCONS_00028553	Ptgr2	628	FALSE	127	1	500	0.405804	0.0144608	-0.391343	WT	spc
TCONS_00028559	Zfp410	1362	FALSE	466	27	869	0.302961	0.134281	-0.16868	WT	spc
TCONS_00028601	Ylpm1	3199	TRUE	170	1302	1727	0.331693	0.00730169	-0.324391	WT	spc
TCONS_00028604	Ylpm1	4893	FALSE	170	422	4301	0.232213	0.168767	-0.0634461	WT	spc
TCONS_00028643	Ttll5	699	FALSE	172	0	527	0.0374667	0.0081271	-0.0293396	WT	spc
TCONS_00028696	2310044G17Rik	4483	FALSE	495	3533	455	0.189095	0.0710451	-0.11805	WT	spc
TCONS_00028799	Spata7	2495	TRUE	459	1962	74	0.127897	0.0340523	-0.0938445	WT	spc
TCONS_00028809	Zc3h14	3088	FALSE	156	1193	1739	0.00449987	0.0012668	-0.00323307	WT	spc
TCONS_00028837	Tdp1	399	FALSE	245	2	152	0.134896	0	-0.134896	WT	spc
TCONS_00028915	Otub2	3228	TRUE	190	2946	92	0.0814956	0.0587074	-0.0227882	WT	spc
TCONS_00028918	Otub2	424	TRUE	1	373	50	0.251373	0.0896484	-0.161725	WT	spc
TCONS_00028930	Ifi27l1	410	FALSE	94	2	314	0.299114	0	-0.299114	WT	spc
TCONS_00028933	Ppp4r4	2285	TRUE	61	1883	341	0.223616	0.0454009	-0.178215	WT	spc
TCONS_00028937	Ppp4r4	3683	FALSE	56	1000	2627	0.29988	0.0462519	-0.253628	WT	spc
TCONS_00029005	Ak7	3093	FALSE	184	738	2171	0.293436	0.138363	-0.155073	WT	spc
TCONS_00029033	Vrk1	3796	FALSE	102	2372	1322	0.432959	0.273218	-0.159741	WT	spc
TCONS_00029058	Ccnk	2463	FALSE	57	658	1748	0.364373	0.0674573	-0.296916	WT	spc
TCONS_00029062	Cyp46a1	804	FALSE	111	334	359	0.491923	0.471041	-0.0208814	WT	spc
TCONS_00029088	Yy1	7464	FALSE	1727	4493	1244	0.419273	9.71507e-06	-0.419263	WT	spc
TCONS_00029252	Wdr20a	1353	FALSE	86	782	485	0.153167	0.0541189	-0.099048	WT	spc
TCONS_00029337	Klc1	2448	FALSE	196	597	1655	0.998621	0.00330186	-0.995319	WT	spc
TCONS_00029377	Zbtb42	3478	FALSE	124	2092	1262	0.0902896	0.0204954	-0.0697943	WT	spc
TCONS_00029411	Crip2	3239	FALSE	1279	1334	626	0.633593	0.26428	-0.369312	WT	spc
TCONS_00029487	Cenpo	2681	TRUE	913	1151	617	0.118672	0.0410909	-0.0775809	WT	spc
TCONS_00029504	4930417G10Rik	3102	FALSE	325	1878	899	0.0421671	0.0199284	-0.0222388	WT	spc
TCONS_00029690	Ywhaq	1970	TRUE	2	1960	8	0.0371298	3.89308e-05	-0.0370909	WT	spc
TCONS_00029691	Ywhaq	802	FALSE	72	0	730	0.0400258	0	-0.0400258	WT	spc
TCONS_00029693	Ywhaq	838	FALSE	2	0	836	0.236138	0.0154493	-0.220689	WT	spc
TCONS_00029788	Cbll1	3481	FALSE	21	1985	1475	0.214718	0	-0.214718	WT	spc
TCONS_00029879	Tspan13	693	TRUE	189	307	197	0.15891	0.000690028	-0.15822	WT	spc
TCONS_00029883	1700108M19Rik	1780	FALSE	1063	241	476	0.0872673	0.000794516	-0.0864727	WT	spc
TCONS_00029884	1700108M19Rik	660	FALSE	150	190	320	0.152891	0	-0.152891	WT	spc
TCONS_00029886	1700108M19Rik	934	FALSE	527	258	149	0.434931	0.0417408	-0.39319	WT	spc
TCONS_00029913	Ifrd1	491	TRUE	2	427	62	0.633673	0.144465	-0.489208	WT	spc
TCONS_00029965	Hectd1	8727	FALSE	244	798	7685	0.135238	0.0224793	-0.112759	WT	spc
TCONS_00029994	Eapp	4088	FALSE	115	3242	731	0.0583174	4.1784e-05	-0.0582756	WT	spc
TCONS_00029997	Eapp	590	FALSE	115	305	170	0.0299959	0.00828316	-0.0217128	WT	spc
TCONS_00029999	Eapp	676	FALSE	80	126	470	0.269938	0.00161296	-0.268325	WT	spc
TCONS_00030004	Snx6	1832	FALSE	52	656	1124	0.535881	0	-0.535881	WT	spc
TCONS_00030005	Snx6	1848	FALSE	52	525	1271	0.452458	0.0160168	-0.436441	WT	spc
TCONS_00030016	Baz1a	6202	TRUE	315	4514	1373	0.0498913	0.00215505	-0.0477363	WT	spc
TCONS_00030082	Sec23a	2786	FALSE	302	316	2168	0.0512347	0.0265571	-0.0246776	WT	spc
TCONS_00030159	Mettl21d	1022	TRUE	44	697	281	0.347835	0.0750782	-0.272757	WT	spc
TCONS_00030168	Cdkl1	1154	FALSE	136	215	803	0.328	0	-0.328	WT	spc
TCONS_00030226	Rtn1	3825	TRUE	592	2793	440	0.458305	0.468209	0.00990425	WT	spc
TCONS_00030333	Max	2038	FALSE	262	1402	374	0.224768	0.0719153	-0.152852	WT	spc
TCONS_00030369	Rdh11	1906	TRUE	362	1446	98	0.159215	0	-0.159215	WT	spc
TCONS_00030390	Dcaf5	3241	TRUE	214	2044	983	0.352627	0.0174334	-0.335193	WT	spc
TCONS_00030527	Tmem90a	2499	FALSE	348	1438	713	0.124719	0.0683414	-0.0563781	WT	spc
TCONS_00030548	1110018G07Rik	706	TRUE	33	374	299	0.217818	0.0878546	-0.129963	WT	spc
TCONS_00030575	Acyp1	448	FALSE	119	3	326	0.00710035	0.000269829	-0.00683052	WT	spc
TCONS_00030598	Angel1	3850	FALSE	69	1778	2003	0.118623	0.0603779	-0.0582453	WT	spc
TCONS_00030750	Galc	3110	FALSE	2	1636	1472	0.549867	0.000764617	-0.549102	WT	spc
TCONS_00030780	Foxn3	566	FALSE	103	0	463	0.472456	0.13392	-0.338535	WT	spc
TCONS_00030783	2610021K21Rik	1518	TRUE	154	876	488	0.084172	0.0234074	-0.0607647	WT	spc
TCONS_00030839	Trip11	1312	FALSE	441	0	871	0.17803	0.0592699	-0.11876	WT	spc
TCONS_00030840	Trip11	1312	FALSE	441	0	871	0.17803	0.0592699	-0.11876	WT	spc
TCONS_00030851	Atxn3	879	FALSE	2	14	863	0.0295054	0.0193166	-0.0101887	WT	spc
TCONS_00030867	Moap1	3683	FALSE	226	2399	1058	0.026258	0.0103272	-0.0159308	WT	spc
TCONS_00031072	Hsp90aa1	1242	FALSE	108	1	1133	0.0516101	0	-0.0516101	WT	spc
TCONS_00031118	Bag5	445	FALSE	268	1	176	0.0253636	0	-0.0253636	WT	spc
TCONS_00031180	Brf1	2963	TRUE	267	2064	632	0.100452	0.0716037	-0.0288483	WT	spc
TCONS_00031346	Wdr60	4419	FALSE	192	1342	2885	0.044677	0.0358945	-0.00878251	WT	spc
TCONS_00031753	Idi1	2166	FALSE	360	1183	623	0.0930375	0.0407214	-0.0523161	WT	spc
TCONS_00031811	Lyst	11806	FALSE	182	261	11363	0.605613	0.342113	-0.263499	WT	spc
TCONS_00031899	Trim27	600	TRUE	1	540	59	0.0435779	0.00939216	-0.0341857	WT	spc
TCONS_00032083	BC005537	3225	FALSE	1211	1412	602	0.356561	0.082753	-0.273808	WT	spc
TCONS_00032168	Agtr1a	2199	FALSE	286	834	1079	0.129782	0.135621	0.00583897	WT	spc
TCONS_00032248	Fam50b	1308	FALSE	238	66	1004	0.00862138	0	-0.00862138	WT	spc
TCONS_00032410	Jarid2	566	TRUE	14	463	89	0.150389	0.0687741	-0.0816154	WT	spc
TCONS_00032434	Cap2	2831	FALSE	123	1278	1430	0.289244	0.0178331	-0.27141	WT	spc
TCONS_00032438	Cap2	2779	FALSE	71	1278	1430	0.204863	0	-0.204863	WT	spc
TCONS_00032441	C78339	4136	FALSE	499	2570	1067	0.528562	0.401312	-0.127251	WT	spc
TCONS_00032585	Secisbp2	1915	FALSE	45	626	1244	0.190768	0	-0.190768	WT	spc
TCONS_00032695	Zfp346	3724	FALSE	48	2795	881	0.0921466	0.019087	-0.0730596	WT	spc
TCONS_00032702	Zfp346	483	FALSE	31	0	452	0.148182	0	-0.148182	WT	spc
TCONS_00032758	Ddx46	4481	TRUE	848	550	3083	0.141166	0.0407045	-0.100461	WT	spc
TCONS_00032762	Ddx46	3472	FALSE	92	282	3098	0.147404	0	-0.147404	WT	spc
TCONS_00032766	Txndc15	1532	FALSE	146	358	1028	0.127169	0.0623378	-0.0648314	WT	spc
TCONS_00032848	Naa35	708	TRUE	1	249	458	0.0853837	0.0289908	-0.0563929	WT	spc
TCONS_00032928	Habp4	1707	FALSE	146	533	1028	0.567471	0.192755	-0.374716	WT	spc
TCONS_00033003	Gm10037	1654	TRUE	503	876	275	0.23257	0.2287	-0.00386998	WT	spc
TCONS_00033007	Gm10037	319	FALSE	1	43	275	0.423172	0.177411	-0.245761	WT	spc
TCONS_00033015	1700001L19Rik	1846	TRUE	80	1473	293	0.00589305	0.00446658	-0.00142647	WT	spc
TCONS_00033096	Zdhhc11	1524	FALSE	75	259	1190	0.384808	0.0381375	-0.346671	WT	spc
TCONS_00033116	Ccdc127	762	FALSE	49	0	713	0.239033	0.131103	-0.10793	WT	spc
TCONS_00033135	Spata9	963	TRUE	127	732	104	0.292116	0.112022	-0.180094	WT	spc
TCONS_00033191	Arrdc3	3942	TRUE	711	2794	437	0.0984448	0.0404668	-0.0579781	WT	spc
TCONS_00033192	Arrdc3	1908	FALSE	430	894	584	0.269435	0.0197737	-0.249662	WT	spc
TCONS_00033306	Homer1	779	FALSE	196	41	542	0.337461	0	-0.337461	WT	spc
TCONS_00033360	Zbed3	1868	FALSE	97	1085	686	0.311868	0	-0.311868	WT	spc
TCONS_00033362	Zbed3	1894	FALSE	123	1085	686	0.126352	0.0330109	-0.0933407	WT	spc
TCONS_00033405	Gfm2	3157	FALSE	104	714	2339	0.241997	0.0844181	-0.157579	WT	spc
TCONS_00033424	Ankra2	1860	FALSE	514	882	464	0.306595	0.123851	-0.182743	WT	spc
TCONS_00033428	Ankra2	2028	FALSE	315	784	929	0.467822	0.364662	-0.10316	WT	spc
TCONS_00033524	Trim23	331	FALSE	21	14	296	0.131144	0.055052	-0.0760915	WT	spc
TCONS_00033560	Ercc8	2395	TRUE	64	2158	173	0.20139	0.00674319	-0.194647	WT	spc
TCONS_00033572	Depdc1b	2377	FALSE	91	883	1403	0.507961	2.14665e-05	-0.507939	WT	spc
TCONS_00033660	Ppap2a	1100	FALSE	952	80	68	0.0124689	0.00360595	-0.00886298	WT	spc
TCONS_00033673	Cdc20b	1284	TRUE	499	624	161	0.187607	0.208788	0.0211809	WT	spc
TCONS_00033702	Mocs2	754	TRUE	30	458	266	0.157569	0.00669268	-0.150876	WT	spc
TCONS_00033711	Emb	1142	FALSE	225	270	647	0.43182	0.0351591	-0.396661	WT	spc
TCONS_00033744	Gm7120	3034	FALSE	233	2454	347	0.0331497	0	-0.0331497	WT	spc
TCONS_00033790	Pfkp	702	TRUE	2	680	20	0.0133263	0.00210629	-0.01122	WT	spc
TCONS_00033793	Pfkp	4663	FALSE	48	3074	1541	0.013201	0.00816733	-0.00503367	WT	spc
TCONS_00033894	Lgals8	2942	TRUE	652	2237	53	0.0480192	0.0195207	-0.0284986	WT	spc
TCONS_00033932	Ggps1	923	FALSE	214	0	709	0.438496	0	-0.438496	WT	spc
TCONS_00033951	Cdk13	7081	FALSE	448	2098	4535	0.194227	0.0664248	-0.127802	WT	spc
TCONS_00033954	1600012F09Rik	3326	FALSE	54	2778	494	0.0672972	0.0273823	-0.0399149	WT	spc
TCONS_00034212	Gmnn	723	FALSE	126	1	596	0.0569279	0.0274884	-0.0294395	WT	spc
TCONS_00034214	Gmnn	387	TRUE	94	171	122	0.0654668	0	-0.0654668	WT	spc
TCONS_00034222	Mrs2	2439	TRUE	208	1923	308	0.245567	0.0854712	-0.160096	WT	spc
TCONS_00034311	Exoc2	4249	FALSE	97	1378	2774	0.142328	0.0616558	-0.0806719	WT	spc
TCONS_00034373	Serpinb6a	1504	FALSE	246	122	1136	0.0200825	0	-0.0200825	WT	spc
TCONS_00034495	Eef1e1	1032	FALSE	37	471	524	0.031838	0	-0.031838	WT	spc
TCONS_00034533	9530008L14Rik	659	FALSE	160	0	499	0.379041	0.1773	-0.201741	WT	spc
TCONS_00034550	Ranbp9	1908	FALSE	47	2	1859	0.0335509	4.72574e-06	-0.0335462	WT	spc
TCONS_00034610	Dek	744	FALSE	140	0	604	0.350741	0.0674736	-0.283268	WT	spc
TCONS_00034656	1110007C09Rik	804	FALSE	85	168	551	0.507283	0.0271546	-0.480129	WT	spc
TCONS_00034755	Auh	492	TRUE	159	316	17	0.785063	0.221327	-0.563736	WT	spc
TCONS_00034770	Sptlc1	2506	FALSE	26	1167	1313	0.325963	0	-0.325963	WT	spc
TCONS_00034791	4833439L19Rik	895	FALSE	392	63	440	0.273898	0.0614737	-0.212424	WT	spc
TCONS_00034801	Nop16	677	TRUE	11	556	110	0.0149702	0.00953432	-0.00543584	WT	spc
TCONS_00034820	Rnf44	1689	TRUE	275	1277	137	0.203164	0.123609	-0.079555	WT	spc
TCONS_00034831	Rnf44	322	FALSE	168	14	140	0.242125	0.120292	-0.121832	WT	spc
TCONS_00034871	Lman2	4507	TRUE	447	3521	539	0.249787	0.073288	-0.1765	WT	spc
TCONS_00034890	Dbn1	573	FALSE	2	0	571	0.263734	0	-0.263734	WT	spc
TCONS_00034931	H2afy	937	FALSE	268	73	596	0.195442	0.0221803	-0.173262	WT	spc
TCONS_00035020	Hnrnpk	723	TRUE	124	366	233	0.0115771	0.00241915	-0.00915797	WT	spc
TCONS_00035045	Agtpbp1	4356	FALSE	102	598	3656	0.0386545	2.99248e-05	-0.0386246	WT	spc
TCONS_00035057	Agtpbp1	1389	TRUE	132	1042	215	0.0379902	0.0205769	-0.0174133	WT	spc
TCONS_00035060	Agtpbp1	921	TRUE	102	604	215	0.0248328	0	-0.0248328	WT	spc
TCONS_00035062	Agtpbp1	600	FALSE	291	1	308	0.109358	0	-0.109358	WT	spc
TCONS_00035063	Agtpbp1	508	FALSE	113	96	299	0.0608442	0.0180752	-0.042769	WT	spc
TCONS_00035119	Gm3604	1677	FALSE	2	0	1675	0.676736	0.0111117	-0.665624	WT	spc
TCONS_00035122	Zfp935	1062	FALSE	2	0	1060	0.163673	0.00115822	-0.162515	WT	spc
TCONS_00035139	Fbp1	1444	TRUE	241	1030	173	0.00239163	0.00142928	-0.000962354	WT	spc
TCONS_00035150	Fancc	3111	FALSE	309	1126	1676	0.0889166	0.11212	0.0232033	WT	spc
TCONS_00035257	Mterfd1	1940	TRUE	717	771	452	0.153943	0.0337736	-0.120169	WT	spc
TCONS_00035432	Exoc3	4642	FALSE	108	2267	2267	0.0890337	4.56378e-05	-0.0889881	WT	spc
TCONS_00035454	Sdha	198	FALSE	29	89	80	0.0116575	0.00933381	-0.00232369	WT	spc
TCONS_00035502	Ankrd32	3834	TRUE	373	2934	527	0.191198	0.0969644	-0.0942338	WT	spc
TCONS_00035572	Cox7c	709	FALSE	447	113	149	0.00363891	0.00130709	-0.00233182	WT	spc
TCONS_00035636	Fam151b	1040	FALSE	285	39	716	0.160507	0.0186672	-0.14184	WT	spc
TCONS_00035728	Polk	1644	FALSE	2	0	1642	0.223949	0.152136	-0.0718139	WT	spc
TCONS_00035731	Polk	1305	FALSE	2	0	1303	0.333048	0.146525	-0.186523	WT	spc
TCONS_00035849	Gtf2h2	450	FALSE	132	55	263	0.146821	0	-0.146821	WT	spc
TCONS_00035875	Mrps36	469	TRUE	22	373	74	0.273049	0.034275	-0.238774	WT	spc
TCONS_00035895	Slc30a5	3208	TRUE	286	1342	1580	0.99972	0.0780561	-0.921664	WT	spc
TCONS_00035977	Rnf180	2318	FALSE	595	0	1723	0.43662	0.429009	-0.00761044	WT	spc
TCONS_00035989	Ipo11	4048	TRUE	276	1133	2639	0.327489	0.182381	-0.145108	WT	spc
TCONS_00035991	Kif2a	5313	FALSE	192	3142	1979	0.0223081	0.0150551	-0.00725299	WT	spc
TCONS_00036014	Ndufaf2	696	FALSE	164	299	233	0.218412	0	-0.218412	WT	spc
TCONS_00036019	Ndufaf2	251	FALSE	95	22	134	0.295177	0	-0.295177	WT	spc
TCONS_00036035	Gpbp1	2595	TRUE	1423	969	203	0.409021	0.0475723	-0.361449	WT	spc
TCONS_00036625	Gm8297	747	FALSE	64	0	683	0.442793	0.275907	-0.166885	WT	spc
TCONS_00036735	3830406C13Rik	2544	TRUE	303	1969	272	0.0474311	0.0202763	-0.0271548	WT	spc
TCONS_00036889	Myst4	1301	FALSE	609	9	683	0.611418	0.428249	-0.183169	WT	spc
TCONS_00036953	E330034G19Rik	1492	FALSE	56	381	1055	0.235439	0.385956	0.150518	WT	spc
TCONS_00037052	Dnahc12	611	FALSE	3	0	608	0.0977841	0.0147758	-0.0830083	WT	spc
TCONS_00037107	Dcp1a	3403	TRUE	334	1375	1694	0.590231	0.277158	-0.313073	WT	spc
TCONS_00037181	Pbrm1	485	FALSE	211	2	272	0.251801	0	-0.251801	WT	spc
TCONS_00037187	Pbrm1	4937	FALSE	129	0	4808	0.169606	0.101336	-0.0682694	WT	spc
TCONS_00037233	Oxnad1	1672	FALSE	702	377	593	0.102355	0.017803	-0.0845524	WT	spc
TCONS_00037286	Lrrc18	2677	FALSE	446	1443	788	0.00645337	0.0124062	0.00595284	WT	spc
TCONS_00037340	Glud1	432	TRUE	1	375	56	0.547815	0	-0.547815	WT	spc
TCONS_00037358	Wapal	1820	TRUE	1	1814	5	0.194716	0	-0.194716	WT	spc
TCONS_00037397	Dydc1	988	TRUE	152	309	527	0.176584	0	-0.176584	WT	spc
TCONS_00037398	Dydc1	829	FALSE	123	173	533	0.0241279	0	-0.0241279	WT	spc
TCONS_00037539	Lgals3	613	FALSE	230	0	383	0.421895	0.773504	0.351609	WT	spc
TCONS_00037543	Lgals3	679	FALSE	28	118	533	0.578105	0.226496	-0.351609	WT	spc
TCONS_00037552	Fbxo34	3055	TRUE	15	2840	200	0.302891	0.14238	-0.160511	WT	spc
TCONS_00037576	Peli2	1625	FALSE	429	237	959	0.310107	0	-0.310107	WT	spc
TCONS_00037594	Naa30	4427	FALSE	154	3179	1094	0.541755	0.166612	-0.375143	WT	spc
TCONS_00037598	Naa30	486	TRUE	1	483	2	0.302454	0.148371	-0.154083	WT	spc
TCONS_00037622	Parp2	1760	TRUE	78	1173	509	0.188471	0.0508514	-0.13762	WT	spc
TCONS_00037686	Mettl17	1430	TRUE	58	662	710	0.467477	0.000400301	-0.467077	WT	spc
TCONS_00037691	Mettl17	1461	FALSE	1	0	1460	0.12357	0.0186596	-0.104911	WT	spc
TCONS_00037695	Mettl17	840	FALSE	1	0	839	0.0971032	0	-0.0971032	WT	spc
TCONS_00037714	Rpgrip1	3914	FALSE	402	1089	2423	0.114714	0.0377382	-0.0769753	WT	spc
TCONS_00037965	Ngdn	1140	FALSE	124	24	992	0.131196	0.0107839	-0.120413	WT	spc
TCONS_00038001	Dcaf11	694	FALSE	498	2	194	0.13639	0	-0.13639	WT	spc
TCONS_00038106	Ift88	3430	TRUE	575	1647	1208	0.0397103	2.87618e-06	-0.0397074	WT	spc
TCONS_00038124	Sap18	3467	FALSE	47	2902	518	0.0102141	2.14243e-05	-0.0101926	WT	spc
TCONS_00038136	Mrp63	1958	TRUE	435	1215	308	0.278306	0.00114847	-0.277158	WT	spc
TCONS_00038283	Xkr6	2371	FALSE	204	1019	1148	0.339435	0.0445237	-0.294911	WT	spc
TCONS_00038297	Prss51	1069	FALSE	241	4	824	0.283954	0.252431	-0.031523	WT	spc
TCONS_00038302	Prss52	1139	FALSE	77	22	1040	0.195797	0	-0.195797	WT	spc
TCONS_00038345	Clu	811	FALSE	113	0	698	0.101197	0	-0.101197	WT	spc
TCONS_00038402	Kctd9	470	FALSE	351	0	119	0.0422983	0.0232407	-0.0190576	WT	spc
TCONS_00038403	Kctd9	356	FALSE	326	1	29	0.284957	0.025723	-0.259234	WT	spc
TCONS_00038676	Kbtbd7	4881	FALSE	1619	2237	1025	0.2691	0.118366	-0.150734	WT	spc
TCONS_00038719	Tdrd3	2513	FALSE	170	112	2231	0.214198	0.0723055	-0.141893	WT	spc
TCONS_00038751	Pibf1	3085	TRUE	719	1989	377	0.660724	0.0197506	-0.640974	WT	spc
TCONS_00039223	Oxsm	3755	FALSE	365	2011	1379	0.132803	0.0228168	-0.109986	WT	spc
TCONS_00039259	Ube2e2	1523	FALSE	202	716	605	0.345777	0.184362	-0.161415	WT	spc
TCONS_00039318	Ttc18	3688	FALSE	133	130	3425	0.0419038	0.000763753	-0.0411401	WT	spc
TCONS_00039324	Ttc18	916	FALSE	126	0	790	0.037341	0	-0.037341	WT	spc
TCONS_00039347	Usp54	4903	FALSE	1608	2087	1208	0.172149	0.156573	-0.0155761	WT	spc
TCONS_00039377	Ap3m1	673	FALSE	230	0	443	0.0440906	0	-0.0440906	WT	spc
TCONS_00039487	Slmap	5814	FALSE	1685	1826	2303	0.113727	0.0206658	-0.0930613	WT	spc
TCONS_00039507	Appl1	1908	FALSE	780	421	707	0.240745	0.0414719	-0.199273	WT	spc
TCONS_00039541	Prkcd	2215	FALSE	186	272	1757	0.164547	0.0379447	-0.126602	WT	spc
TCONS_00039544	Prkcd	1927	FALSE	186	104	1637	0.381727	0.0516336	-0.330093	WT	spc
TCONS_00039636	Phf7	1976	FALSE	831	339	806	0.0125244	0.00120712	-0.0113172	WT	spc
TCONS_00039691	Dph3	1057	TRUE	94	715	248	0.132832	0.0286902	-0.104142	WT	spc
TCONS_00039708	Timm23	441	FALSE	133	135	173	0.0162632	0	-0.0162632	WT	spc
TCONS_00039735	Mapk8	1528	FALSE	177	68	1283	0.18245	0.0214825	-0.160967	WT	spc
TCONS_00039740	Mapk8	2811	FALSE	193	1980	638	0.125864	0.030654	-0.0952101	WT	spc
TCONS_00039827	Dydc2	592	FALSE	82	91	419	0.307614	0.0589075	-0.248707	WT	spc
TCONS_00039910	Gm10375	899	FALSE	62	283	554	0.572277	0	-0.572277	WT	spc
TCONS_00039942	Gm5930	2161	FALSE	441	926	794	0.0788585	0.00843587	-0.0704227	WT	spc
TCONS_00039947	Gm8257	1749	FALSE	28	927	794	0.00719547	0.00230876	-0.00488671	WT	spc
TCONS_00040007	Ddhd1	796	TRUE	2	729	65	0.130477	0	-0.130477	WT	spc
TCONS_00040061	Atg14	396	FALSE	30	1	365	0.360865	0.0494762	-0.311389	WT	spc
TCONS_00040090	1700011H14Rik	1191	FALSE	100	207	884	0.115873	0.0922561	-0.0236166	WT	spc
TCONS_00040127	Ttc5	1332	FALSE	15	1	1316	0.0789337	5.1069e-05	-0.0788827	WT	spc
TCONS_00040196	Hnrnpc	2696	FALSE	56	1699	941	0.0739995	3.09471e-06	-0.0739964	WT	spc
TCONS_00040255	Mettl3	667	TRUE	2	204	461	0.244508	0.311916	0.0674084	WT	spc
TCONS_00040257	Mettl3	330	FALSE	114	103	113	0.255815	0	-0.255815	WT	spc
TCONS_00040287	Prmt5	811	TRUE	39	659	113	0.238118	0.0327622	-0.205356	WT	spc
TCONS_00040313	Acin1	4326	FALSE	65	566	3695	0.0526276	0.0264466	-0.026181	WT	spc
TCONS_00040330	Acin1	369	TRUE	29	218	122	0.0418294	0.0355164	-0.00631302	WT	spc
TCONS_00040340	Acin1	452	FALSE	1	59	392	0.0745266	0.0418523	-0.0326743	WT	spc
TCONS_00040350	Homez	4705	FALSE	252	2897	1556	0.0387019	0.0573598	0.0186579	WT	spc
TCONS_00040446	Ipo4	3824	TRUE	361	1007	2456	0.0146479	0.00289498	-0.0117529	WT	spc
TCONS_00040514	Gzmn	802	TRUE	133	298	371	0.292718	0.156329	-0.136389	WT	spc
TCONS_00040637	Cdadc1	1572	FALSE	2	0	1570	0.423669	0.225368	-0.198301	WT	spc
TCONS_00040640	Atp8a2	4136	FALSE	395	295	3446	0.0990221	0.0629785	-0.0360436	WT	spc
TCONS_00040650	Atp8a2	1579	FALSE	1300	238	41	0.133207	0.0457487	-0.0874587	WT	spc
TCONS_00040705	Ints6	4993	TRUE	456	1886	2651	0.148729	0.0873328	-0.0613958	WT	spc
TCONS_00040751	Prss55	1195	TRUE	104	939	152	0.309061	0.0440081	-0.265053	WT	spc
TCONS_00040881	Slc25a37	520	FALSE	198	56	266	0.66191	0.342713	-0.319197	WT	spc
TCONS_00040891	R3hcc1	1726	FALSE	657	161	908	0.431869	0	-0.431869	WT	spc
TCONS_00040997	Fndc3a	5439	FALSE	190	2220	3029	0.292979	0.00921247	-0.283766	WT	spc
TCONS_00040998	Fndc3a	6143	FALSE	327	2220	3596	0.0308181	0.000317955	-0.0305001	WT	spc
TCONS_00041001	Fndc3a	4100	TRUE	2	4072	26	0.354077	0	-0.354077	WT	spc
TCONS_00041047	Spert	1534	FALSE	59	216	1259	0.039531	0.028827	-0.0107039	WT	spc
TCONS_00041049	Spert	1926	TRUE	220	1539	167	0.0552585	0.00829351	-0.046965	WT	spc
TCONS_00041199	Dis3	2971	TRUE	69	1202	1700	0.389655	0.224298	-0.165358	WT	spc
TCONS_00041210	1700110M21Rik	1861	FALSE	429	227	1205	0.699623	0.193434	-0.506189	WT	spc
TCONS_00041259	Mycbp2	15589	FALSE	854	708	14027	0.212424	7.79436e-05	-0.212346	WT	spc
TCONS_00041264	Mycbp2	2613	TRUE	2	2468	143	0.169235	0.0676386	-0.101596	WT	spc
TCONS_00041283	Rbm26	7803	FALSE	1891	3030	2882	0.149247	0.0780939	-0.0711529	WT	spc
TCONS_00041352	Dzip1	4156	FALSE	524	1074	2558	0.22143	0.000263505	-0.221166	WT	spc
TCONS_00041785	Ttc33	727	FALSE	238	1	488	0.380485	0.136301	-0.244184	WT	spc
TCONS_00041868	1110020G09Rik	3665	TRUE	161	3280	224	0.446085	7.30578e-05	-0.446011	WT	spc
TCONS_00041909	Rad1	1407	TRUE	316	885	206	0.191121	0	-0.191121	WT	spc
TCONS_00041910	Rad1	1493	TRUE	316	596	581	0.13272	1.9896e-05	-0.1327	WT	spc
TCONS_00041938	Zfr	633	FALSE	53	2	578	0.0525211	0.00252787	-0.0499932	WT	spc
TCONS_00041955	Golph3	3408	FALSE	845	1799	764	0.197249	3.66318e-05	-0.197212	WT	spc
TCONS_00042033	2011-03-01	1365	FALSE	199	399	767	0.0181019	0.0120292	-0.00607266	WT	spc
TCONS_00042093	Mtdh	989	TRUE	1	494	494	0.0178061	0.0174844	-0.000321695	WT	spc
TCONS_00042139	Spag1	3635	FALSE	218	712	2705	0.33388	0.0834317	-0.250448	WT	spc
TCONS_00042214	Oxr1	4251	FALSE	1	1752	2498	0.128885	0	-0.128885	WT	spc
TCONS_00042216	Oxr1	4192	FALSE	101	1755	2336	0.262355	0.0950051	-0.16735	WT	spc
TCONS_00042220	Oxr1	4301	TRUE	95	3922	284	0.159364	0.00350328	-0.155861	WT	spc
TCONS_00042315	Wdr67	3311	FALSE	117	204	2990	0.210254	0.198587	-0.0116669	WT	spc
TCONS_00042318	Wdr67	3513	FALSE	117	211	3185	0.269265	0.114032	-0.155234	WT	spc
TCONS_00042321	Wdr67	3620	FALSE	2636	781	203	0.20667	0.00809646	-0.198574	WT	spc
TCONS_00042481	Khdrbs3	1495	TRUE	372	83	1040	0.260028	0.0207032	-0.239324	WT	spc
TCONS_00042494	Chrac1	2114	FALSE	26	1807	281	0.00286214	0.00092047	-0.00194167	WT	spc
TCONS_00042584	Mapk15	2052	TRUE	131	1334	587	0.076589	0.0161356	-0.0604533	WT	spc
TCONS_00042591	K230010J24Rik	1639	TRUE	1	1384	254	0.135723	0.111068	-0.0246553	WT	spc
TCONS_00042592	K230010J24Rik	1084	FALSE	1	1	1082	0.133149	0.0985859	-0.0345631	WT	spc
TCONS_00042646	Maf1	1537	FALSE	384	512	641	0.0339057	0.0269518	-0.00695392	WT	spc
TCONS_00042648	Maf1	638	FALSE	302	121	215	0.0773536	0	-0.0773536	WT	spc
TCONS_00042665	Heatr7a	536	FALSE	204	0	332	0.0387961	0.0126767	-0.0261194	WT	spc
TCONS_00042685	Hsf1	2084	FALSE	157	350	1577	0.0486967	0.0384344	-0.0102623	WT	spc
TCONS_00042690	Adck5	2040	FALSE	126	166	1748	1	0.00157271	-0.998427	WT	spc
TCONS_00042841	Triobp	2570	FALSE	22	665	1883	0.396464	0.22186	-0.174604	WT	spc
TCONS_00042875	Pick1	1699	FALSE	112	337	1250	0.105014	2.09453e-05	-0.104993	WT	spc
TCONS_00042908	Apobec3	739	FALSE	69	443	227	0.839237	0.307333	-0.531905	WT	spc
TCONS_00042928	Smcr7l	5899	FALSE	1229	3279	1391	0.116901	0.000190737	-0.116711	WT	spc
TCONS_00042929	Smcr7l	5081	FALSE	459	3231	1391	0.178558	0.0121522	-0.166406	WT	spc
TCONS_00042966	Adsl	1410	FALSE	1	0	1409	0.058538	1.34037e-05	-0.0585246	WT	spc
TCONS_00043210	Nup50	1900	FALSE	341	159	1400	0.251671	0.0869474	-0.164724	WT	spc
TCONS_00043256	Trmu	1587	TRUE	66	1021	500	0.295204	1.60138e-05	-0.295188	WT	spc
TCONS_00043281	Tbc1d22a	3930	TRUE	770	2987	173	0.105597	0.047952	-0.0576448	WT	spc
TCONS_00043306	Mov10l1	4135	TRUE	57	1355	2723	0.0219985	1.92349e-05	-0.0219792	WT	spc
TCONS_00043335	Ppp6r2	3439	FALSE	247	340	2852	0.367102	0	-0.367102	WT	spc
TCONS_00043464	Arid2	9029	FALSE	174	3369	5486	0.0255117	0.00539923	-0.0201124	WT	spc
TCONS_00043531	Troap	2582	FALSE	445	77	2060	0.402145	0.00670022	-0.395445	WT	spc
TCONS_00043535	Spats2	740	FALSE	583	11	146	0.470474	0.143685	-0.326789	WT	spc
TCONS_00043613	Dip2b	4323	FALSE	62	236	4025	0.31258	0.117154	-0.195425	WT	spc
TCONS_00043626	Atf1	426	FALSE	143	155	128	0.103322	0	-0.103322	WT	spc
TCONS_00043627	Atf1	604	FALSE	69	2	533	0.130495	0	-0.130495	WT	spc
TCONS_00043657	Slc4a8	11790	FALSE	184	8337	3269	0.0928638	0.0880116	-0.00485217	WT	spc
TCONS_00043659	Slc4a8	421	FALSE	43	169	209	0.0929625	0.0848804	-0.00808206	WT	spc
TCONS_00043700	Acvr1b	1373	FALSE	81	3	1289	0.147721	0.104406	-0.0433148	WT	spc
TCONS_00043750	Espl1	6688	FALSE	191	141	6356	0.115632	0.116477	0.000844342	WT	spc
TCONS_00043752	Espl1	6883	FALSE	386	141	6356	0.144157	0.178617	0.0344607	WT	spc
TCONS_00043758	Myg1	2248	TRUE	100	1927	221	0.100208	1.73182e-05	-0.100191	WT	spc
TCONS_00043768	Pfdn5	330	FALSE	1	0	329	0.0606057	0	-0.0606057	WT	spc
TCONS_00043770	Pfdn5	334	FALSE	154	1	179	0.013166	0	-0.013166	WT	spc
TCONS_00043791	Sp1	222	FALSE	56	2	164	0.287276	0	-0.287276	WT	spc
TCONS_00043828	Tarbp2	1033	FALSE	305	399	329	0.0722254	0.00430053	-0.0679249	WT	spc
TCONS_00043839	Tarbp2	782	FALSE	54	0	728	0.0113335	0.00415555	-0.00717794	WT	spc
TCONS_00043870	Copz1	2159	FALSE	275	1336	548	0.090429	0	-0.090429	WT	spc
TCONS_00043874	Nckap1l	5747	TRUE	65	3523	2159	0.352548	0.0993752	-0.253173	WT	spc
TCONS_00043903	Fbxo4	1951	FALSE	665	819	467	0.257706	0.241402	-0.016304	WT	spc
TCONS_00043958	Nipbl	8815	FALSE	420	0	8395	0.0843533	0.0443958	-0.0399575	WT	spc
TCONS_00043976	Spef2	5595	FALSE	101	68	5426	0.104026	0.228129	0.124103	WT	spc
TCONS_00043979	Spef2	5680	FALSE	267	68	5345	0.157812	0.142377	-0.0154352	WT	spc
TCONS_00043981	Spef2	4247	FALSE	101	1519	2627	0.188841	0.213262	0.0244212	WT	spc
TCONS_00044006	Ttc23l	629	FALSE	2	1	626	0.350455	0.131195	-0.21926	WT	spc
TCONS_00044012	Rai14	4798	FALSE	142	1717	2939	0.0373696	0	-0.0373696	WT	spc
TCONS_00044016	Rai14	4971	FALSE	315	1717	2939	0.0308756	0	-0.0308756	WT	spc
TCONS_00044137	Cct5	2242	TRUE	144	1850	248	0.0024647	0.00228786	-0.000176841	WT	spc
TCONS_00044139	Cct5	1953	TRUE	215	1619	119	0.00403937	0.00179915	-0.00224023	WT	spc
TCONS_00044196	Rgs22	4872	TRUE	50	1172	3650	0.0294386	1.68955e-05	-0.0294217	WT	spc
TCONS_00044197	Rgs22	4920	TRUE	50	1172	3698	0.0258426	0	-0.0258426	WT	spc
TCONS_00044248	Ywhaz	924	FALSE	54	181	689	0.0112289	0.00365265	-0.00757623	WT	spc
TCONS_00044250	Ywhaz	188	FALSE	56	1	131	0.0748124	0	-0.0748124	WT	spc
TCONS_00044340	Dpys	832	TRUE	239	486	107	0.696185	0.624643	-0.0715425	WT	spc
TCONS_00044342	Dpys	820	TRUE	239	474	107	0.303815	0.375357	0.0715425	WT	spc
TCONS_00044452	Dscc1	1324	FALSE	68	57	1199	0.446529	0.38057	-0.0659591	WT	spc
TCONS_00044490	9130401M01Rik	3018	FALSE	2091	820	107	0.473914	0.219352	-0.254562	WT	spc
TCONS_00044565	Fam49b	3617	FALSE	125	2518	974	0.7263	0.144001	-0.582299	WT	spc
TCONS_00044665	Col22a1	6920	FALSE	261	3537	3122	0.0317265	0.0101103	-0.0216162	WT	spc
TCONS_00044702	Slc45a4	7106	FALSE	409	4340	2357	0.76234	0.192285	-0.570055	WT	spc
TCONS_00044755	Gml	850	FALSE	171	149	530	0.0219086	0	-0.0219086	WT	spc
TCONS_00044758	Gml	952	FALSE	276	146	530	0.0313534	0.0064794	-0.024874	WT	spc
TCONS_00044785	Top1mt	1264	FALSE	979	49	236	0.739802	0.227974	-0.511828	WT	spc
TCONS_00044812	Eef1d	713	FALSE	84	0	629	0.0458046	0.0117435	-0.0340611	WT	spc
TCONS_00044818	Eef1d	350	FALSE	49	0	301	0.0200747	0	-0.0200747	WT	spc
TCONS_00044835	Scrib	5545	FALSE	399	233	4913	0.173934	0.0598488	-0.114086	WT	spc
TCONS_00045010	Arhgap39	371	FALSE	88	158	125	0.192395	0.121374	-0.0710211	WT	spc
TCONS_00045083	Txn2	676	FALSE	93	224	359	0.111916	3.49977e-05	-0.111881	WT	spc
TCONS_00045100	1700061J05Rik	828	TRUE	180	241	407	0.101614	0	-0.101614	WT	spc
TCONS_00045240	Dnalc4	1689	FALSE	839	428	422	0.0420013	0	-0.0420013	WT	spc
TCONS_00045245	Dnalc4	896	FALSE	59	418	419	0.0876494	0	-0.0876494	WT	spc
TCONS_00045285	Rpl3	1387	TRUE	116	1179	92	0.0126468	0.00492005	-0.00772673	WT	spc
TCONS_00045297	Enthd1	3181	FALSE	769	556	1856	0.201277	4.02742e-05	-0.201236	WT	spc
TCONS_00045318	St13	1089	FALSE	2	0	1087	0.00435196	0	-0.00435196	WT	spc
TCONS_00045335	Rangap1	3002	FALSE	74	940	1988	0.104321	0.0367548	-0.0675664	WT	spc
TCONS_00045353	Pmm1	391	FALSE	135	0	256	0.327257	0	-0.327257	WT	spc
TCONS_00045357	Pppde2	2934	FALSE	200	2228	506	0.0673226	0.0540855	-0.0132371	WT	spc
TCONS_00045361	Pppde2	1855	TRUE	262	1273	320	0.0783034	0.0333776	-0.0449257	WT	spc
TCONS_00045363	Pppde2	748	TRUE	48	527	173	0.12127	0.0934659	-0.0278044	WT	spc
TCONS_00045366	Nhp2l1	1443	TRUE	275	1154	14	0.0398337	0.0130957	-0.0267379	WT	spc
TCONS_00045377	Naga	1818	TRUE	138	1129	551	0.795724	0.000384115	-0.795339	WT	spc
TCONS_00045418	Poldip3	3228	FALSE	247	1902	1079	0.0701644	0.0378976	-0.0322668	WT	spc
TCONS_00045419	Poldip3	655	FALSE	50	0	605	0.0825351	0	-0.0825351	WT	spc
TCONS_00045479	Sult4a1	2732	TRUE	157	1733	842	0.715447	0.470382	-0.245065	WT	spc
TCONS_00045565	Ttll8	3627	FALSE	548	1082	1997	0.440984	0.435545	-0.005439	WT	spc
TCONS_00045568	Ttll8	2719	TRUE	345	1790	584	0.559016	0.564455	0.005439	WT	spc
TCONS_00045627	Fam116b	4819	TRUE	81	3827	911	0.423643	0.443412	0.0197685	WT	spc
TCONS_00045665	Cpt1b	840	TRUE	2	680	158	0.140625	0	-0.140625	WT	spc
TCONS_00045668	Chkb	1892	TRUE	169	1142	581	0.0460796	1.73132e-05	-0.0460623	WT	spc
TCONS_00045674	Chkb	1416	TRUE	129	1033	254	0.0837225	0.021193	-0.0625295	WT	spc
TCONS_00045678	Chkb	2455	TRUE	310	1726	419	0.0406118	0.0140784	-0.0265334	WT	spc
TCONS_00045681	Arsa	3265	TRUE	1109	1299	857	0.298405	0.000606294	-0.297799	WT	spc
TCONS_00045831	Rpap3	2260	FALSE	90	188	1982	0.308467	0.0680632	-0.240404	WT	spc
TCONS_00045907	Asb8	2588	FALSE	554	1168	866	0.292792	0.000763459	-0.292029	WT	spc
TCONS_00045985	Prkag1	1543	TRUE	87	1337	119	0.0541783	0	-0.0541783	WT	spc
TCONS_00046022	Mcrs1	1795	FALSE	131	315	1349	0.0857327	0.0714609	-0.0142718	WT	spc
TCONS_00046027	Fam186b	2378	FALSE	173	214	1991	0.26604	7.7305e-05	-0.265963	WT	spc
TCONS_00046030	Fmnl3	4506	TRUE	182	3680	644	0.853852	0.289753	-0.564099	WT	spc
TCONS_00046098	1700030F18Rik	1956	FALSE	179	0	1777	0.0349134	0.0231879	-0.0117255	WT	spc
TCONS_00046119	Tfcp2	3164	TRUE	157	2531	476	0.257876	0.00761182	-0.250264	WT	spc
TCONS_00046302	Gtsf1	615	FALSE	235	0	380	0.0175562	0	-0.0175562	WT	spc
TCONS_00046675	Nat15	807	TRUE	146	422	239	0.120086	0.0723997	-0.047686	WT	spc
TCONS_00046689	Cluap1	1951	TRUE	332	1362	257	0.0357347	0.0207351	-0.0149995	WT	spc
TCONS_00046770	4930451G09Rik	2206	FALSE	395	1224	587	0.161579	0.0633674	-0.0982118	WT	spc
TCONS_00046799	Mettl22	2017	TRUE	454	1540	23	0.0293201	0.0131012	-0.0162189	WT	spc
TCONS_00046804	Mettl22	1825	TRUE	72	1730	23	0.103853	0	-0.103853	WT	spc
TCONS_00046849	Nubp1	750	TRUE	29	356	365	0.309947	0.287962	-0.0219844	WT	spc
TCONS_00046864	Clec16a	2385	FALSE	475	48	1862	0.0731633	9.59574e-06	-0.0731537	WT	spc
TCONS_00046877	Clec16a	5056	FALSE	176	3312	1568	0.069904	0.0405945	-0.0293094	WT	spc
TCONS_00046953	Ntan1	958	TRUE	106	721	131	0.136818	0	-0.136818	WT	spc
TCONS_00046972	2900011O08Rik	2257	FALSE	166	1753	338	0.365426	6.82257e-05	-0.365358	WT	spc
TCONS_00046975	2900011O08Rik	954	FALSE	135	481	338	0.145927	0.00615798	-0.139769	WT	spc
TCONS_00046976	2900011O08Rik	493	TRUE	118	232	143	0.286931	0.245494	-0.0414369	WT	spc
TCONS_00047039	Yars2	1412	FALSE	11	139	1262	0.661671	3.00123e-06	-0.661668	WT	spc
TCONS_00047058	Top3b	456	FALSE	248	2	206	0.00726243	0.00901524	0.00175281	WT	spc
TCONS_00047065	Top3b	460	FALSE	295	1	164	0.0758952	0	-0.0758952	WT	spc
TCONS_00047068	Top3b	787	FALSE	207	341	239	0.0276585	0.012228	-0.0154305	WT	spc
TCONS_00047087	Mapk1	6268	TRUE	246	5054	968	0.175368	0.0194414	-0.155926	WT	spc
TCONS_00047126	Tmem191c	1625	TRUE	6	1260	359	0.0824092	0.0533535	-0.0290557	WT	spc
TCONS_00047157	Lztr1	3394	FALSE	341	540	2513	0.0245466	0	-0.0245466	WT	spc
TCONS_00047196	Smpd4	921	TRUE	107	536	278	0.030773	0	-0.030773	WT	spc
TCONS_00047246	Gm7873	1987	FALSE	623	573	791	0.285953	0.172991	-0.112962	WT	spc
TCONS_00047302	Gnb1l	898	FALSE	262	196	440	0.15154	0.0957904	-0.0557495	WT	spc
TCONS_00047334	Ufd1l	2078	FALSE	209	946	923	0.0458774	6.76386e-05	-0.0458098	WT	spc
TCONS_00047335	Ufd1l	323	FALSE	122	55	146	0.109464	0	-0.109464	WT	spc
TCONS_00047674	Hrasls	412	FALSE	181	46	185	0.0055526	0.000122916	-0.00542969	WT	spc
TCONS_00047683	Opa1	2288	FALSE	163	422	1703	0.488924	0.183436	-0.305488	WT	spc
TCONS_00047715	Dlg1	2317	FALSE	78	200	2039	0.546929	3.42064e-05	-0.546895	WT	spc
TCONS_00047780	Tctex1d2	720	FALSE	64	342	314	0.0140247	0.00203083	-0.0119939	WT	spc
TCONS_00047787	Pcyt1a	502	FALSE	286	1	215	0.137538	0.0849512	-0.0525867	WT	spc
TCONS_00047836	Muc4	330	FALSE	192	1	137	0.342524	0	-0.342524	WT	spc
TCONS_00047847	Fyttd1	1015	FALSE	44	306	665	0.00359091	0	-0.00359091	WT	spc
TCONS_00047860	Lrch3	5386	FALSE	43	3157	2186	0.389029	0.152275	-0.236754	WT	spc
TCONS_00047996	Kpna1	4896	TRUE	200	4334	362	0.968832	3.61784e-05	-0.968796	WT	spc
TCONS_00048143	Tmem39a	513	FALSE	320	53	140	0.264203	0	-0.264203	WT	spc
TCONS_00048206	Zbtb20	787	FALSE	395	0	392	0.405953	0.0766825	-0.329271	WT	spc
TCONS_00048267	Wdr52	6574	TRUE	137	4890	1547	0.114429	0.04417	-0.070259	WT	spc
TCONS_00048329	Slc9a10	3583	TRUE	80	3093	410	0.0390204	0	-0.0390204	WT	spc
TCONS_00048393	Cblb	3864	FALSE	95	821	2948	0.461039	0.197892	-0.263148	WT	spc
TCONS_00048415	Rpl24	4999	FALSE	259	1588	3152	0.00658292	0.00265173	-0.00393119	WT	spc
TCONS_00048462	Cldn25	2217	FALSE	402	1192	623	0.264187	0.108384	-0.155804	WT	spc
TCONS_00048467	Cldn25	1540	FALSE	230	549	761	0.254478	0.0583801	-0.196098	WT	spc
TCONS_00048468	Cldn25	805	TRUE	81	425	299	0.403652	0.0807672	-0.322885	WT	spc
TCONS_00048574	Usp25	944	TRUE	16	842	86	0.364592	0	-0.364592	WT	spc
TCONS_00048582	2810055G20Rik	2151	FALSE	637	1353	161	0.64066	0.154559	-0.486101	WT	spc
TCONS_00048754	Ifnar1	415	FALSE	9	2	404	0.373902	0.107523	-0.266379	WT	spc
TCONS_00048756	Ifngr2	534	TRUE	17	377	140	0.280575	0.0920558	-0.188519	WT	spc
TCONS_00048782	Itsn1	12293	TRUE	708	6441	5144	0.117157	0.0912745	-0.0258825	WT	spc
TCONS_00048814	Itsn1	1036	TRUE	1	1012	23	0.172927	0.0688808	-0.104046	WT	spc
TCONS_00049033	Slx4	4838	FALSE	2	697	4139	0.0568983	0.00510818	-0.0517901	WT	spc
TCONS_00049116	Fam100a	4749	FALSE	71	4019	659	0.133939	0.208607	0.0746672	WT	spc
TCONS_00049127	2012-09-01	1285	FALSE	154	259	872	0.00705497	0.00198762	-0.00506735	WT	spc
TCONS_00049149	Fam86	2172	FALSE	51	1114	1007	0.125648	0.04782	-0.0778281	WT	spc
TCONS_00049197	Usp7	411	FALSE	101	83	227	0.0490216	0.0123508	-0.0366708	WT	spc
TCONS_00049232	Litaf	763	FALSE	160	118	485	0.289197	0	-0.289197	WT	spc
TCONS_00049290	Gspt1	727	TRUE	2	690	35	0.431497	0	-0.431497	WT	spc
TCONS_00049360	4921513D23Rik	6158	FALSE	459	1026	4673	0.279168	0.0418749	-0.237293	WT	spc
TCONS_00049386	2310008H04Rik	3373	TRUE	233	2256	884	0.506252	0.163754	-0.342498	WT	spc
TCONS_00049397	Dnm1l	4068	FALSE	167	1751	2150	0.306272	0.0117207	-0.294551	WT	spc
TCONS_00049409	Fgd4	3094	FALSE	312	1268	1514	0.368628	0	-0.368628	WT	spc
TCONS_00049425	Spag6	2471	TRUE	239	865	1367	0.00738516	0	-0.00738516	WT	spc
TCONS_00049467	2610318N02Rik	1265	FALSE	296	52	917	0.0230066	0.0204064	-0.00260016	WT	spc
TCONS_00049539	Med15	3383	FALSE	109	905	2369	0.0574956	0.0743826	0.016887	WT	spc
TCONS_00049553	Dgcr2	4045	FALSE	231	2165	1649	0.0686783	0.0115576	-0.0571208	WT	spc
TCONS_00049640	Cdc45	832	FALSE	424	1	407	0.142202	0.0723787	-0.0698229	WT	spc
TCONS_00049707	Alg3	1359	TRUE	32	701	626	0.110426	0.0301417	-0.0802845	WT	spc
TCONS_00049759	Tra2b	4392	TRUE	621	3655	116	0.119899	3.73642e-05	-0.119861	WT	spc
TCONS_00049798	Rfc4	863	TRUE	163	404	296	0.0670202	0.0223762	-0.044644	WT	spc
TCONS_00049891	Lsg1	2272	TRUE	55	2110	107	0.0591766	0.0167507	-0.0424259	WT	spc
TCONS_00049914	Ppp1r2	4081	TRUE	317	3345	419	0.0273798	0.0211265	-0.00625328	WT	spc
TCONS_00049989	1700021K19Rik	3329	FALSE	621	108	2600	0.218926	0	-0.218926	WT	spc
TCONS_00050197	4930435E12Rik	1368	FALSE	6	217	1145	0.277543	0.200136	-0.0774069	WT	spc
TCONS_00050235	Gramd1c	1470	FALSE	426	1	1043	0.0706138	0.0495621	-0.0210517	WT	spc
TCONS_00050246	Atp6v1a	440	FALSE	211	0	229	0.421714	0	-0.421714	WT	spc
TCONS_00050263	Gtpbp8	739	FALSE	2	33	704	0.057856	0.0217797	-0.0360762	WT	spc
TCONS_00050336	Pvrl3	9685	FALSE	1739	7389	557	0.00810787	0.00125126	-0.00685661	WT	spc
TCONS_00050358	Dzip3	3021	TRUE	671	2318	32	0.627884	0.257372	-0.370512	WT	spc
TCONS_00050384	Bbx	3293	FALSE	171	399	2723	0.098046	0.0147228	-0.0833231	WT	spc
TCONS_00050451	Pcnp	2080	TRUE	75	1934	71	0.0479018	0.0296444	-0.0182574	WT	spc
TCONS_00050461	Tfg	1775	FALSE	315	438	1022	0.192586	0.0633787	-0.129207	WT	spc
TCONS_00050491	2610528E23Rik	327	FALSE	8	0	319	0.030154	0.0150871	-0.015067	WT	spc
TCONS_00050556	Crybg3	8681	FALSE	3830	2821	2030	0.0702769	0.0370852	-0.0331917	WT	spc
TCONS_00050557	Crybg3	11777	FALSE	5636	2821	3320	0.13401	0.044354	-0.0896563	WT	spc
TCONS_00050562	Crybg3	670	FALSE	313	1	356	0.111479	0.0262259	-0.0852532	WT	spc
TCONS_00050601	Csnka2ip	2872	FALSE	2019	23	830	0.357917	0.0911469	-0.26677	WT	spc
TCONS_00050725	Atp5j	672	FALSE	264	193	215	0.000684581	0	-0.000684581	WT	spc
TCONS_00050728	Atp5j	203	FALSE	81	0	122	0.00122346	0	-0.00122346	WT	spc
TCONS_00050737	App	3128	FALSE	205	890	2033	0.293424	0.0627888	-0.230636	WT	spc
TCONS_00050858	2610039C10Rik	788	FALSE	134	40	614	0.253778	0.0546344	-0.199144	WT	spc
TCONS_00050888	Synj1	354	TRUE	2	272	80	0.314841	0.0122281	-0.302613	WT	spc
TCONS_00050924	Tmem50b	732	TRUE	262	360	110	0.0659899	0.0347046	-0.0312853	WT	spc
TCONS_00050946	Donson	1182	TRUE	2	698	482	0.360382	0	-0.360382	WT	spc
TCONS_00051024	Dscr3	2547	FALSE	438	1216	893	0.141987	1.6457e-05	-0.141971	WT	spc
TCONS_00051123	Fam3b	853	FALSE	97	49	707	0.0458179	9.85714e-06	-0.0458081	WT	spc
TCONS_00051491	Gtf2h5	2408	FALSE	328	1865	215	0.159359	0.0329327	-0.126426	WT	spc
TCONS_00051555	Gm10326	2504	FALSE	395	847	1262	0.0428374	0.00188133	-0.040956	WT	spc
TCONS_00051556	Gm10326	2719	FALSE	556	847	1316	0.0236067	0.02277	-0.000836718	WT	spc
TCONS_00051562	Gm10326	371	FALSE	352	2	17	0.0286915	0	-0.0286915	WT	spc
TCONS_00051588	Brp44l	373	FALSE	140	0	233	0.0087356	0	-0.0087356	WT	spc
TCONS_00051594	Brp44l	555	TRUE	40	426	89	0.00795494	0.000711645	-0.0072433	WT	spc
TCONS_00051631	Pde10a	459	FALSE	90	1	368	0.269229	0	-0.269229	WT	spc
TCONS_00051659	Park2	1392	FALSE	1	0	1391	0.109752	0.177883	0.0681309	WT	spc
TCONS_00051734	Mllt4	798	FALSE	134	2	662	0.350021	0	-0.350021	WT	spc
TCONS_00051760	Smoc2	1647	FALSE	1	1278	368	0.227575	0.153052	-0.0745228	WT	spc
TCONS_00051785	Tbp	685	FALSE	300	2	383	0.00354391	0.000270303	-0.00327361	WT	spc
TCONS_00051825	Gm6712	474	FALSE	1	0	473	0.70691	0	-0.70691	WT	spc
TCONS_00051837	Ncrna00085	1602	TRUE	576	649	377	0.250034	0.0597687	-0.190266	WT	spc
TCONS_00051895	Ppp2r1a	1869	FALSE	257	149	1463	0.136116	0.00310966	-0.133006	WT	spc
TCONS_00051928	Zfp54	822	FALSE	123	1	698	0.235722	0.0213994	-0.214323	WT	spc
TCONS_00052007	Hcfc1r1	1165	FALSE	298	505	362	0.145036	0.00823896	-0.136797	WT	spc
TCONS_00052012	Pkmyt1	2039	FALSE	444	123	1472	0.232302	0.0195096	-0.212793	WT	spc
TCONS_00052076	Pkd1	14170	FALSE	314	975	12881	0.996559	0.417478	-0.579081	WT	spc
TCONS_00052112	4930528F23Rik	2378	FALSE	803	250	1325	0.260226	0.055092	-0.205134	WT	spc
TCONS_00052121	Hagh	1278	TRUE	104	1085	89	0.0158099	0.000471823	-0.0153381	WT	spc
TCONS_00052122	Hagh	1191	FALSE	104	158	929	0.0278395	0.000204681	-0.0276348	WT	spc
TCONS_00052140	Spsb3	1947	FALSE	332	446	1169	0.0213246	0.00341314	-0.0179115	WT	spc
TCONS_00052239	Wdr24	1773	TRUE	580	705	488	0.231983	0.01405	-0.217933	WT	spc
TCONS_00052285	Axin1	3577	FALSE	221	750	2606	0.424627	5.28725e-05	-0.424574	WT	spc
TCONS_00052337	A930001N09Rik	7435	FALSE	285	5228	1922	0.0939968	0.000276925	-0.0937199	WT	spc
TCONS_00052392	Hmga1	1736	FALSE	263	1183	290	0.26888	0.057654	-0.211226	WT	spc
TCONS_00052630	Rnf8	453	FALSE	79	186	188	0.141653	0.0771193	-0.064534	WT	spc
TCONS_00052643	Ftsjd2	367	FALSE	163	1	203	0.0417935	0	-0.0417935	WT	spc
TCONS_00052723	Pknox1	1855	FALSE	188	1485	182	0.0487581	0.0449302	-0.00382789	WT	spc
TCONS_00052755	A530088E08Rik	584	TRUE	159	258	167	0.513964	0.770533	0.256569	WT	spc
TCONS_00052756	A530088E08Rik	1662	FALSE	189	1108	365	0.486036	0.229467	-0.256569	WT	spc
TCONS_00052791	Zfp563	414	TRUE	1	399	14	0.414524	0.243435	-0.171089	WT	spc
TCONS_00052851	Ndufa7	608	TRUE	40	464	104	0.0102627	0.00208097	-0.00818174	WT	spc
TCONS_00052872	Daxx	2389	FALSE	101	180	2108	0.103606	0.0169314	-0.0866751	WT	spc
TCONS_00052892	Rgl2	753	FALSE	544	21	188	0.308826	0	-0.308826	WT	spc
TCONS_00053006	BC051142	1679	FALSE	284	484	911	0.032702	7.93682e-06	-0.0326941	WT	spc
TCONS_00053009	BC051142	1575	FALSE	231	484	860	0.010603	0	-0.010603	WT	spc
TCONS_00053133	Ehmt2	4026	FALSE	4	231	3791	0.0340981	0.002022	-0.0320761	WT	spc
TCONS_00053165	Lsm2	1066	TRUE	382	568	116	0.00181092	0.00206882	0.000257897	WT	spc
TCONS_00053192	Ddah2	682	FALSE	212	0	470	0.694376	0.283081	-0.411295	WT	spc
TCONS_00053206	Abhd16a	574	FALSE	63	161	350	0.0222393	0.00429694	-0.0179424	WT	spc
TCONS_00053221	Gpank1	1295	FALSE	35	142	1118	0.070285	0.049062	-0.021223	WT	spc
TCONS_00053257	Atp6v1g2	524	FALSE	284	7	233	0.29512	0.304766	0.00964554	WT	spc
TCONS_00053258	Atp6v1g2	483	FALSE	96	106	281	0.293334	6.8574e-05	-0.293265	WT	spc
TCONS_00053327	Cchcr1	2166	TRUE	182	1937	47	0.0901555	0.0398911	-0.0502645	WT	spc
TCONS_00053355	Flot1	1643	TRUE	102	1419	122	0.177956	0.103278	-0.0746784	WT	spc
TCONS_00053378	Dhx16	2970	TRUE	170	575	2225	0.0615967	0.00011086	-0.0614859	WT	spc
TCONS_00053380	Dhx16	3195	FALSE	112	123	2960	0.111423	0.0138003	-0.0976232	WT	spc
TCONS_00053461	Znrd1as	1360	TRUE	92	1176	92	0.0173285	0.00258308	-0.0147454	WT	spc
TCONS_00053493	Gabbr1	2319	TRUE	224	1172	923	0.632865	0.469079	-0.163786	WT	spc
TCONS_00053627	Aars2	2249	FALSE	30	0	2219	0.394506	0.200725	-0.193781	WT	spc
TCONS_00053664	Gtpbp2	2587	FALSE	76	697	1814	0.0541398	0.0316032	-0.0225366	WT	spc
TCONS_00053665	Gtpbp2	330	FALSE	31	0	299	0.0559816	0	-0.0559816	WT	spc
TCONS_00053789	Med20	2288	TRUE	95	2176	17	0.147762	0.0942481	-0.0535135	WT	spc
TCONS_00053908	Kif6	933	FALSE	461	2	470	0.239904	0.00643014	-0.233474	WT	spc
TCONS_00053912	Kif6	3528	FALSE	66	1054	2408	0.0612745	0.0568937	-0.00438075	WT	spc
TCONS_00053965	Ccdc94	1700	TRUE	141	1458	101	0.208542	0.00565896	-0.202883	WT	spc
TCONS_00054019	Tmem146	2570	TRUE	737	1780	53	0.0623233	0	-0.0623233	WT	spc
TCONS_00054027	Tmem146	2451	FALSE	47	101	2303	0.178377	0.00809647	-0.170281	WT	spc
TCONS_00054031	Ndufa11	2626	FALSE	84	2312	230	0.0546065	7.93999e-05	-0.0545271	WT	spc
TCONS_00054063	Vav1	2810	FALSE	99	246	2465	0.0606083	0	-0.0606083	WT	spc
TCONS_00054098	Fer	3599	TRUE	286	2045	1268	0.087882	0.018061	-0.069821	WT	spc
TCONS_00054125	Ppp4r1	3846	FALSE	89	902	2855	0.00969396	0.00609744	-0.00359652	WT	spc
TCONS_00054283	Ypel5	3008	FALSE	252	2391	365	0.272945	0.00453016	-0.268415	WT	spc
TCONS_00054315	Birc6	16229	FALSE	401	1390	14438	0.303508	0.12159	-0.181918	WT	spc
TCONS_00054321	Ttc27	3394	TRUE	780	2159	455	0.294198	0.165627	-0.128571	WT	spc
TCONS_00054455	Ppm1b	1591	FALSE	162	257	1172	0.0224913	0.00714484	-0.0153464	WT	spc
TCONS_00054456	Ppm1b	2081	FALSE	604	296	1181	0.0652437	0.0209844	-0.0442593	WT	spc
TCONS_00054462	Ppm1b	1499	FALSE	22	296	1181	0.21883	0	-0.21883	WT	spc
TCONS_00054464	1700106N22Rik	1675	TRUE	380	822	473	0.236809	0	-0.236809	WT	spc
TCONS_00054517	Msh2	3132	TRUE	267	1339	1526	0.999658	0.202297	-0.797361	WT	spc
TCONS_00054589	Serac1	627	TRUE	118	363	146	0.386123	0.222603	-0.16352	WT	spc
TCONS_00054605	Dynlt1c	2589	FALSE	141	2107	341	0.951554	0.00674498	-0.944809	WT	spc
TCONS_00054757	Tcte2	541	TRUE	91	280	170	0.00958344	0.00117586	-0.00840758	WT	spc
TCONS_00054776	Wdr27	2574	FALSE	2	230	2342	0.549938	0.253295	-0.296643	WT	spc
TCONS_00054801	Psmb1	1036	FALSE	16	298	722	0.00721193	0	-0.00721193	WT	spc
TCONS_00054880	Zfp942	3402	FALSE	717	1225	1460	0.537719	0.187986	-0.349734	WT	spc
TCONS_00054930	Zfp13	2240	TRUE	357	345	1538	0.143786	0.0241738	-0.119612	WT	spc
TCONS_00055008	Pdpk1	7161	FALSE	137	5345	1679	0.0493432	0.0247937	-0.0245495	WT	spc
TCONS_00055020	Pdpk1	328	FALSE	161	0	167	0.0491393	0	-0.0491393	WT	spc
TCONS_00055033	Amdhd2	623	FALSE	2	1	620	0.0562536	0.0205408	-0.0357128	WT	spc
TCONS_00055039	Atp6v0c	609	FALSE	159	1	449	0.058418	0.00461411	-0.0538038	WT	spc
TCONS_00055065	Abca17	4759	TRUE	210	4202	347	0.119961	0.122198	0.00223645	WT	spc
TCONS_00055086	Traf7	3003	FALSE	213	781	2009	0.167236	0.123512	-0.0437239	WT	spc
TCONS_00055128	Traf7	428	TRUE	96	198	134	0.195366	0	-0.195366	WT	spc
TCONS_00055131	Traf7	332	FALSE	143	1	188	0.171154	0.00641997	-0.164734	WT	spc
TCONS_00055152	Tsc2	6125	TRUE	238	2216	3671	0.999237	0.313986	-0.685251	WT	spc
TCONS_00055223	Cramp1l	7601	FALSE	191	3553	3857	0.575182	0.0832364	-0.491946	WT	spc
TCONS_00055265	Ube2i	594	FALSE	61	201	332	0.00437717	0.00250972	-0.00186745	WT	spc
TCONS_00055268	Ube2i	508	FALSE	154	49	305	0.00748566	0.00181452	-0.00567115	WT	spc
TCONS_00055291	Cacna1h	1894	TRUE	266	1572	56	0.0862712	0.0301835	-0.0560877	WT	spc
TCONS_00055294	Cacna1h	1472	FALSE	99	1317	56	0.0683181	0.068008	-0.000310107	WT	spc
TCONS_00055317	Haghl	1030	FALSE	181	271	578	0.0571021	0	-0.0571021	WT	spc
TCONS_00055360	Rhot2	423	FALSE	108	55	260	0.165297	0.00117223	-0.164125	WT	spc
TCONS_00055407	Pigq	375	FALSE	59	0	316	0.0831103	0	-0.0831103	WT	spc
TCONS_00055408	Pigq	368	FALSE	181	0	187	0.0680012	0.0833768	0.0153756	WT	spc
TCONS_00055414	Solh	4600	FALSE	350	1185	3065	0.332326	0.157396	-0.17493	WT	spc
TCONS_00055415	Solh	5111	FALSE	639	1185	3287	0.286264	0.277246	-0.00901804	WT	spc
TCONS_00055484	2900010M23Rik	649	TRUE	85	442	122	0.00620194	0.00222168	-0.00398026	WT	spc
TCONS_00055486	2900010M23Rik	452	FALSE	27	42	383	0.00701691	0.000948677	-0.00606824	WT	spc
TCONS_00055514	Nudt3	407	FALSE	80	94	233	0.0586108	0	-0.0586108	WT	spc
TCONS_00055552	Tcp11	2840	TRUE	304	2072	464	0.00455541	0.00413799	-0.000417426	WT	spc
TCONS_00055592	Srpk1	4269	TRUE	129	3277	863	0.0127217	0.00862292	-0.00409883	WT	spc
TCONS_00055677	1110021J02Rik	215	FALSE	3	162	50	0.394807	0	-0.394807	WT	spc
TCONS_00055893	Hnrnpm	2428	FALSE	11	495	1922	0.00646471	0.000698325	-0.00576639	WT	spc
TCONS_00055904	2002-03-01	690	FALSE	2	155	533	0.17992	0.160552	-0.0193677	WT	spc
TCONS_00055913	Rab11b	2351	FALSE	270	1533	548	0.0976866	3.48533e-05	-0.0976517	WT	spc
TCONS_00055918	Rab11b	503	FALSE	224	223	56	0.051533	0	-0.051533	WT	spc
TCONS_00055940	Kifc1	698	FALSE	46	0	652	0.450482	0.234191	-0.216291	WT	spc
TCONS_00055950	H2-Ke2	378	FALSE	17	176	185	0.0163611	0.00411451	-0.0122466	WT	spc
TCONS_00055957	Rps18	526	TRUE	44	159	323	0.000787321	0	-0.000787321	WT	spc
TCONS_00055961	Rps18	691	FALSE	190	43	458	0.00169824	0	-0.00169824	WT	spc
TCONS_00056004	H2-Ke6	716	FALSE	15	0	701	0.365585	0	-0.365585	WT	spc
TCONS_00056253	Csnk2b	829	FALSE	210	0	619	0.262137	0	-0.262137	WT	spc
TCONS_00056278	Aif1	1416	TRUE	233	1019	164	0.0377801	0	-0.0377801	WT	spc
TCONS_00056340	Gtf2h4	367	FALSE	95	0	272	0.153533	0.0154262	-0.138107	WT	spc
TCONS_00056374	2310061I04Rik	1193	TRUE	295	800	98	0.140985	0.01829	-0.122695	WT	spc
TCONS_00056389	Atat1	1903	TRUE	42	1751	110	0.17859	0.140389	-0.038201	WT	spc
TCONS_00056645	Olfr112	1811	FALSE	731	118	962	0.207361	0.0830645	-0.124296	WT	spc
TCONS_00056772	Spats1	921	FALSE	2	0	919	0.307912	3.41882e-05	-0.307877	WT	spc
TCONS_00056775	Spats1	1160	FALSE	126	225	809	0.244833	0	-0.244833	WT	spc
TCONS_00056809	Slc29a1	837	FALSE	359	0	478	0.078442	2.11757e-05	-0.0784208	WT	spc
TCONS_00056810	Slc29a1	543	FALSE	203	0	340	0.0419516	0.0161335	-0.0258181	WT	spc
TCONS_00056821	Capn11	2758	TRUE	190	2044	524	0.35108	8.78268e-06	-0.351071	WT	spc
TCONS_00056869	Polh	2130	TRUE	234	1588	308	0.512653	0.197376	-0.315277	WT	spc
TCONS_00056878	Polr1c	432	FALSE	7	114	311	0.0156711	0.0113229	-0.00434823	WT	spc
TCONS_00056881	Tjap1	3535	FALSE	1215	671	1649	0.581674	0.259014	-0.32266	WT	spc
TCONS_00056901	Cul9	7589	TRUE	154	2417	5018	0.381822	0.264768	-0.117054	WT	spc
TCONS_00056914	Klc4	1206	FALSE	182	0	1024	0.570724	0.149505	-0.421218	WT	spc
TCONS_00056919	Klhdc3	1973	FALSE	290	535	1148	0.216548	0	-0.216548	WT	spc
TCONS_00056922	Ppp2r5d	963	TRUE	57	592	314	0.70415	0	-0.70415	WT	spc
TCONS_00057063	Tbc1d5	4260	FALSE	166	2115	1979	0.0942431	0.0144084	-0.0798347	WT	spc
TCONS_00057064	Tbc1d5	4764	FALSE	293	1940	2531	0.0511382	0	-0.0511382	WT	spc
TCONS_00057101	Efhb	2713	FALSE	58	817	1838	0.2971	1.54572e-05	-0.297085	WT	spc
TCONS_00057104	4921523A10Rik	1429	FALSE	260	1014	155	0.0842084	0.0276797	-0.0565287	WT	spc
TCONS_00057168	Ptprs	6056	TRUE	596	3568	1892	0.159804	0.159378	-0.000425479	WT	spc
TCONS_00057176	Ptprs	2706	TRUE	127	687	1892	0.167329	0.0565415	-0.110787	WT	spc
TCONS_00057210	Lonp1	2944	TRUE	2	2622	320	0.964678	1.83532e-05	-0.96466	WT	spc
TCONS_00057225	Acsbg2	2605	TRUE	299	306	2000	0.121628	1.09326e-05	-0.121617	WT	spc
TCONS_00057231	Mllt1	3633	FALSE	141	1849	1643	0.389961	0.378973	-0.0109884	WT	spc
TCONS_00057341	Txndc2	2971	TRUE	1078	1825	68	0.0678647	0.104268	0.0364032	WT	spc
TCONS_00057351	Ralbp1	3295	FALSE	166	1183	1946	0.707202	0.206995	-0.500207	WT	spc
TCONS_00057371	Ndufv2	927	TRUE	32	839	56	0.0197046	0.000314952	-0.0193896	WT	spc
TCONS_00057440	Tgif1	613	FALSE	2	351	260	0.0697946	0.0199446	-0.04985	WT	spc
TCONS_00057443	Tgif1	522	FALSE	246	220	56	0.184426	0.03541	-0.149016	WT	spc
TCONS_00057455	Myl12a	980	FALSE	145	317	518	0.138871	0.0236056	-0.115265	WT	spc
TCONS_00057518	Fam98a	621	FALSE	5	233	383	0.229534	0	-0.229534	WT	spc
TCONS_00057538	Heatr5b	2255	FALSE	216	126	1913	0.506496	0.0274645	-0.479031	WT	spc
TCONS_00057548	Eif2ak2	574	FALSE	433	22	119	0.185984	0.0520838	-0.1339	WT	spc
TCONS_00057585	Hnrpll	4021	FALSE	1432	997	1592	0.109969	0.036976	-0.0729931	WT	spc
TCONS_00057605	Map4k3	6466	TRUE	3809	1629	1028	0.669658	0.42494	-0.244717	WT	spc
TCONS_00057740	Calm2	890	TRUE	55	545	290	0.000846688	0.00037609	-0.000470599	WT	spc
TCONS_00057805	Mettl4	3566	FALSE	1492	722	1352	0.139921	0.0641258	-0.0757955	WT	spc
TCONS_00057812	Mettl4	2584	FALSE	1792	361	431	0.227111	0	-0.227111	WT	spc
TCONS_00058258	4921524L21Rik	1480	FALSE	117	47	1316	0.147059	0.0243134	-0.122745	WT	spc
TCONS_00058318	Mib1	1665	FALSE	562	0	1103	0.279553	0.0879681	-0.191585	WT	spc
TCONS_00058363	Cabyr	2131	TRUE	81	689	1361	0.0445038	0.0138963	-0.0306074	WT	spc
TCONS_00058526	AW554918	1021	FALSE	19	562	440	0.11128	0.0581372	-0.0531432	WT	spc
TCONS_00058528	AW554918	5351	FALSE	13	3500	1838	0.0859764	0.0216011	-0.0643753	WT	spc
TCONS_00058604	Camk4	13021	FALSE	1046	10566	1409	0.389785	0.460014	0.0702295	WT	spc
TCONS_00058606	Camk4	854	FALSE	222	138	494	0.610215	0.539986	-0.0702295	WT	spc
TCONS_00058628	Srp19	1026	FALSE	373	489	164	0.0546674	0.00125329	-0.0534141	WT	spc
TCONS_00058651	Fam53c	4475	FALSE	392	2902	1181	0.110681	0.0579405	-0.0527401	WT	spc
TCONS_00058679	Matr3	4480	FALSE	307	1615	2558	0.045074	0.0133055	-0.0317685	WT	spc
TCONS_00058687	Paip2	815	FALSE	301	140	374	0.0104867	0	-0.0104867	WT	spc
TCONS_00058696	Ube2d2	2393	TRUE	388	1562	443	0.169642	0	-0.169642	WT	spc
TCONS_00058723	0610010O12Rik	369	FALSE	118	0	251	0.00905045	0.00376668	-0.00528377	WT	spc
TCONS_00059045	Zfp474	2472	FALSE	521	908	1043	0.434631	0	-0.434631	WT	spc
TCONS_00059201	Csnk1a1	2047	FALSE	815	192	1040	0.0150573	0	-0.0150573	WT	spc
TCONS_00059210	Csnk1a1	1484	FALSE	434	46	1004	0.0445435	0	-0.0445435	WT	spc
TCONS_00059341	Psmg2	1300	TRUE	79	1144	77	0.0546655	0.0342544	-0.0204111	WT	spc
TCONS_00059353	D18Ertd653e	1309	FALSE	13	418	878	0.689016	0.387783	-0.301233	WT	spc
TCONS_00059445	Mbd1	2236	FALSE	320	207	1709	0.512224	0.0419877	-0.470236	WT	spc
TCONS_00059448	Mbd1	1922	FALSE	189	0	1733	0.134044	0.172672	0.0386284	WT	spc
TCONS_00059455	Ccdc11	943	TRUE	37	790	116	0.038142	0.00873627	-0.0294057	WT	spc
TCONS_00059546	Pias2	5021	FALSE	289	3011	1721	0.00716759	0	-0.00716759	WT	spc
TCONS_00059547	Pias2	2089	FALSE	226	166	1697	0.0926193	0.00409594	-0.0885234	WT	spc
TCONS_00059694	Fbxo15	1277	FALSE	1	2	1274	0.275882	0.000130987	-0.275751	WT	spc
TCONS_00059731	Crem	2552	TRUE	112	1772	668	0.0153995	0	-0.0153995	WT	spc
TCONS_00059801	Zfp438	3131	FALSE	127	608	2396	0.182186	0.11787	-0.0643158	WT	spc
TCONS_00059856	Ccny	4882	TRUE	1166	3288	428	0.088427	0.0301428	-0.0582842	WT	spc
TCONS_00059951	Osbpl1a	1947	FALSE	259	12	1676	0.239607	0.0127825	-0.226825	WT	spc
TCONS_00059962	Osbpl1a	820	FALSE	304	226	290	0.027895	0	-0.027895	WT	spc
TCONS_00060056	Zfp191	6267	FALSE	548	4613	1106	0.37974	0.175013	-0.204727	WT	spc
TCONS_00060158	Nme5	729	TRUE	107	278	344	0.0751935	0	-0.0751935	WT	spc
TCONS_00060172	Brd8	3325	FALSE	47	2673	605	0.0164678	0.00443102	-0.0120368	WT	spc
TCONS_00060431	Tmed7	7982	FALSE	236	7276	470	0.146628	0.11216	-0.0344683	WT	spc
TCONS_00060433	Tmed7	1348	FALSE	255	419	674	0.396923	0.111652	-0.285271	WT	spc
TCONS_00060530	Fbn2	10091	TRUE	275	1093	8723	0.215179	0.191295	-0.0238843	WT	spc
TCONS_00060749	Poli	2482	FALSE	36	233	2213	0.518165	0.0757357	-0.44243	WT	spc
TCONS_00060836	8030462N17Rik	1501	FALSE	448	1	1052	0.890714	0.280905	-0.609809	WT	spc
TCONS_00060933	1700034H14Rik	818	FALSE	2	352	464	0.199214	0.00595414	-0.193259	WT	spc
TCONS_00061258	Chka	2750	TRUE	304	1931	515	0.0992944	0.0210643	-0.0782301	WT	spc
TCONS_00061264	Chka	2319	FALSE	1	957	1361	0.0549043	0.0211514	-0.0337529	WT	spc
TCONS_00061281	Aldh3b2	2141	FALSE	249	453	1439	0.194415	0.201718	0.00730299	WT	spc
TCONS_00061426	Catsper1	2061	FALSE	1	0	2060	0.12307	0.0611308	-0.0619389	WT	spc
TCONS_00061499	Syvn1	1937	FALSE	362	352	1223	0.372602	0.161799	-0.210803	WT	spc
TCONS_00061500	Syvn1	3363	FALSE	485	1052	1826	0.269279	0.047272	-0.222007	WT	spc
TCONS_00061503	Syvn1	3159	FALSE	269	1052	1838	0.307447	0.29531	-0.0121371	WT	spc
TCONS_00061531	1700123I01Rik	1239	FALSE	212	653	374	0.138004	0.0807577	-0.0572459	WT	spc
TCONS_00061557	Men1	2652	FALSE	91	708	1853	0.301167	0.111517	-0.189649	WT	spc
TCONS_00061603	Sf1	4353	FALSE	399	2035	1919	0.0492906	0	-0.0492906	WT	spc
TCONS_00061610	Sf1	489	FALSE	167	101	221	0.0285787	0.0183877	-0.010191	WT	spc
TCONS_00061623	Sf1	513	TRUE	1	297	215	0.0370645	0.00910957	-0.0279549	WT	spc
TCONS_00061694	Trmt112	485	TRUE	33	267	185	0.00347732	0.00113975	-0.00233757	WT	spc
TCONS_00061696	Bad	1439	TRUE	463	785	191	0.0896039	0.0161707	-0.0734332	WT	spc
TCONS_00061706	Macrod1	934	FALSE	124	130	680	0.394114	0.320266	-0.0738483	WT	spc
TCONS_00061762	Wdr74	2076	TRUE	510	1462	104	0.0849259	0.0518981	-0.0330277	WT	spc
TCONS_00061779	Stx5a	378	FALSE	147	1	230	0.328645	0.0789378	-0.249707	WT	spc
TCONS_00061799	Bscl2	1903	TRUE	533	729	641	0.0884524	0.00602955	-0.0824229	WT	spc
TCONS_00061819	Ganab	3702	FALSE	44	929	2729	0.0776792	0	-0.0776792	WT	spc
TCONS_00061837	Eef1g	909	FALSE	174	166	569	0.097639	0	-0.097639	WT	spc
TCONS_00061867	Rab3il1	1400	FALSE	850	2	548	0.0229163	0.0125293	-0.010387	WT	spc
TCONS_00061868	Rab3il1	2894	TRUE	1084	866	944	0.0788163	0.0285024	-0.0503139	WT	spc
TCONS_00061889	1810006K21Rik	981	TRUE	249	703	29	0.00514178	0.0206161	0.0154743	WT	spc
TCONS_00062110	Gm3443	477	FALSE	1	192	284	0.150349	0	-0.150349	WT	spc
TCONS_00062113	Fam108b	2309	FALSE	123	1320	866	0.0188636	0	-0.0188636	WT	spc
TCONS_00062190	Smarca2	6163	FALSE	4448	951	764	0.111294	0.0135084	-0.0977856	WT	spc
TCONS_00062337	Stambpl1	1251	FALSE	179	260	812	0.291527	0	-0.291527	WT	spc
TCONS_00062367	Pcgf5	1626	FALSE	332	524	770	0.325608	0.0772964	-0.248312	WT	spc
TCONS_00062370	Hectd2	3842	FALSE	117	1398	2327	0.176286	0.200423	0.0241365	WT	spc
TCONS_00062376	Hectd2	1116	FALSE	107	191	818	0.104914	0.215989	0.111075	WT	spc
TCONS_00062401	2005-03-01	1797	FALSE	328	633	836	0.324125	0.13597	-0.188155	WT	spc
TCONS_00062419	Cep55	2596	FALSE	281	927	1388	0.454215	0.182651	-0.271564	WT	spc
TCONS_00062590	Cutc	1301	TRUE	168	1044	89	0.11874	0.00440536	-0.114334	WT	spc
TCONS_00062592	Cutc	788	FALSE	27	0	761	0.207088	0.0200563	-0.187032	WT	spc
TCONS_00062754	As3mt	1775	TRUE	94	1175	506	0.219623	0.0682515	-0.151371	WT	spc
TCONS_00062803	Add3	4834	FALSE	605	2109	2120	0.0510476	0	-0.0510476	WT	spc
TCONS_00062914	Tdrd1	4887	FALSE	59	1310	3518	0.056274	0.00375047	-0.0525235	WT	spc
TCONS_00062919	Fam160b1	3405	TRUE	379	732	2294	0.11338	0.00348883	-0.109891	WT	spc
TCONS_00062977	Fam45a	2511	TRUE	193	2244	74	0.0348673	0.0137316	-0.0211357	WT	spc
TCONS_00062981	Fam45a	521	TRUE	9	231	281	0.0935203	0.0157139	-0.0778064	WT	spc
TCONS_00063002	Ighmbp2	3513	FALSE	195	661	2657	0.200675	0.00145	-0.199225	WT	spc
TCONS_00063014	Ppp6r3	4728	FALSE	128	2066	2534	0.182323	0.0579983	-0.124325	WT	spc
TCONS_00063019	Lrp5	5253	TRUE	124	4290	839	0.969185	0.0258794	-0.943306	WT	spc
TCONS_00063048	Aldh3b1	2111	FALSE	1264	758	89	0.191335	0.0500426	-0.141293	WT	spc
TCONS_00063049	Aldh3b1	1855	FALSE	49	400	1406	0.256043	9.40023e-06	-0.256034	WT	spc
TCONS_00063075	Aip	1351	FALSE	242	144	965	0.13411	2.1671e-05	-0.134088	WT	spc
TCONS_00063168	Rce1	1446	FALSE	2	455	989	0.300949	0.0607786	-0.24017	WT	spc
TCONS_00063267	Drap1	727	FALSE	47	132	548	0.0357924	0	-0.0357924	WT	spc
TCONS_00063271	Drap1	890	TRUE	75	603	212	0.0164044	0.00282219	-0.0135822	WT	spc
TCONS_00063299	Ovol1	2900	FALSE	277	1820	803	0.378049	0.444817	0.0667682	WT	spc
TCONS_00063304	Kat5	2257	TRUE	23	756	1478	0.0389467	0.00535645	-0.0335902	WT	spc
TCONS_00063307	Kat5	1542	FALSE	2	0	1540	0.0361907	0.00765119	-0.0285395	WT	spc
TCONS_00063370	Dpf2	3356	FALSE	101	2038	1217	0.0179736	0.0189894	0.00101573	WT	spc
TCONS_00063385	Pola2	2397	FALSE	304	393	1700	0.102747	0.0623299	-0.0404168	WT	spc
TCONS_00063441	Zfpl1	728	TRUE	2	520	206	0.0527703	0	-0.0527703	WT	spc
TCONS_00063451	Zfpl1	550	FALSE	165	0	385	0.0687205	0.0275667	-0.0411538	WT	spc
TCONS_00063453	Snx15	1599	FALSE	159	463	977	0.356936	0.185386	-0.17155	WT	spc
TCONS_00063490	Rps6ka4	3129	TRUE	80	728	2321	0.478939	0.428009	-0.0509294	WT	spc
TCONS_00063520	Gpr137	1845	FALSE	356	299	1190	0.0487438	0.00832595	-0.0404179	WT	spc
TCONS_00063548	Naa40	3116	FALSE	281	2281	554	0.223921	0	-0.223921	WT	spc
TCONS_00063552	Mark2	4381	FALSE	457	1693	2231	0.351162	0.395352	0.0441901	WT	spc
TCONS_00063569	Mark2	2660	TRUE	2	2614	44	0.648838	0.604648	-0.0441901	WT	spc
TCONS_00063723	Tmem216	927	FALSE	28	474	425	0.254724	1.70322e-05	-0.254707	WT	spc
TCONS_00063776	1700025F22Rik	1095	FALSE	804	22	269	0.0124752	0.00837825	-0.00409691	WT	spc
TCONS_00063895	Vps13a	9656	FALSE	55	101	9500	0.167727	0.0320685	-0.135658	WT	spc
TCONS_00063963	Smc5	4276	FALSE	875	93	3308	0.075755	0.0449658	-0.0307892	WT	spc
TCONS_00064007	D19Bwg1357e	3467	FALSE	43	1478	1946	0.482017	0.000348142	-0.481669	WT	spc
TCONS_00064093	Ermp1	4714	TRUE	2	4200	512	0.146823	0.0784883	-0.0683347	WT	spc
TCONS_00064094	Ermp1	2053	TRUE	2	798	1253	0.182071	0	-0.182071	WT	spc
TCONS_00064159	Atad1	2983	FALSE	215	1683	1085	0.609263	0.000456883	-0.608806	WT	spc
TCONS_00064164	Rnls	1619	TRUE	486	984	149	0.0165538	0.00740248	-0.00915127	WT	spc
TCONS_00064203	Pank1	3460	FALSE	381	1433	1646	0.499677	0.0234109	-0.476266	WT	spc
TCONS_00064407	Avpi1	1645	FALSE	802	415	428	0.161047	0.0685144	-0.0925325	WT	spc
TCONS_00064408	Avpi1	559	FALSE	323	0	236	0.228448	0.067889	-0.160559	WT	spc
TCONS_00064480	Erlin1	332	FALSE	13	110	209	0.0252963	0.00443644	-0.0208599	WT	spc
TCONS_00064484	Erlin1	441	FALSE	121	111	209	0.0930681	0	-0.0930681	WT	spc
TCONS_00064485	Erlin1	172	FALSE	105	0	67	0.0463301	0	-0.0463301	WT	spc
TCONS_00064525	Ndufb8	388	FALSE	2	51	335	0.0218591	1.66127e-05	-0.0218425	WT	spc
TCONS_00064559	Fbxw4	974	FALSE	133	263	578	0.281684	0.0488005	-0.232884	WT	spc
TCONS_00064573	Mgea5	4748	FALSE	2	1882	2864	0.127619	0.0463269	-0.0812922	WT	spc
TCONS_00064619	Cuedc2	1932	FALSE	203	875	854	0.559822	0.223056	-0.336765	WT	spc
TCONS_00064714	Smndc1	2612	TRUE	463	1712	437	0.0840323	0.00566382	-0.0783685	WT	spc
TCONS_00064859	Rab11fip2	6456	FALSE	1528	3339	1589	0.300255	0.0236161	-0.276639	WT	spc
TCONS_00064873	Eif3a	5540	TRUE	679	4574	287	0.331957	0.0633073	-0.26865	WT	spc
TCONS_00065237	Sephs1	583	FALSE	357	2	224	0.639691	0.390673	-0.249018	WT	spc
TCONS_00065263	Upf2	5244	FALSE	180	1261	3803	0.479242	0.0448618	-0.43438	WT	spc
TCONS_00065269	Upf2	5197	FALSE	130	1261	3806	0.520758	0.0229918	-0.497766	WT	spc
TCONS_00065283	Usp6nl	4340	FALSE	60	1752	2528	0.55186	0	-0.55186	WT	spc
TCONS_00065616	Mllt10	651	TRUE	32	350	269	0.0167687	0.00773429	-0.00903442	WT	spc
TCONS_00065630	Commd3	399	TRUE	33	151	215	0.165825	0	-0.165825	WT	spc
TCONS_00065631	Commd3	792	FALSE	31	420	341	0.0280441	0.012128	-0.0159161	WT	spc
TCONS_00065649	Bmi1	359	FALSE	133	2	224	0.309792	0	-0.309792	WT	spc
TCONS_00065655	BC061194	3149	TRUE	344	2533	272	0.0673783	2.05692e-06	-0.0673762	WT	spc
TCONS_00065763	Acbd5	3847	FALSE	433	1993	1421	0.684366	0.2285	-0.455867	WT	spc
TCONS_00065857	Pnpla7	4411	TRUE	252	4079	80	0.111875	0.0522583	-0.0596171	WT	spc
TCONS_00066021	Fbxw5	785	FALSE	590	1	194	0.00414627	0.00224228	-0.00190399	WT	spc
TCONS_00066251	Ppp1r26	5624	FALSE	476	1657	3491	0.262553	0.000207949	-0.262345	WT	spc
TCONS_00066256	Ppp1r26	624	FALSE	318	1	305	0.325552	0.263016	-0.0625353	WT	spc
TCONS_00066273	Ralgds	3590	FALSE	218	814	2558	0.0621242	0.00977327	-0.052351	WT	spc
TCONS_00066282	Ralgds	517	FALSE	1	58	458	0.113348	0.0405668	-0.0727808	WT	spc
TCONS_00066311	Ddx31	3433	TRUE	447	2417	569	0.249673	0	-0.249673	WT	spc
TCONS_00066332	Med27	489	TRUE	1	462	26	0.111164	0	-0.111164	WT	spc
TCONS_00066353	Rapgef1	3910	FALSE	237	260	3413	0.417564	0.101496	-0.316068	WT	spc
TCONS_00066354	Rapgef1	6402	FALSE	234	2908	3260	0.206639	0.350057	0.143418	WT	spc
TCONS_00066443	Spna2	531	FALSE	123	1	407	0.33845	0	-0.33845	WT	spc
TCONS_00066520	Nup188	534	FALSE	13	54	467	0.0115716	0	-0.0115716	WT	spc
TCONS_00066558	Ppp2r4	1255	FALSE	264	428	563	0.0230136	0.0121254	-0.0108882	WT	spc
TCONS_00066564	Ppp2r4	2169	FALSE	161	1163	845	0.0754071	0.0128109	-0.0625961	WT	spc
TCONS_00066597	Mettl11a	453	FALSE	219	1	233	0.0954572	0.0306755	-0.0647816	WT	spc
TCONS_00066607	Tor1b	1070	FALSE	54	0	1016	0.233766	0.0483163	-0.185449	WT	spc
TCONS_00066615	Usp20	5088	FALSE	236	2102	2750	0.0656642	0.0127034	-0.0529608	WT	spc
TCONS_00066667	Fubp3	372	FALSE	80	2	290	0.393096	0	-0.393096	WT	spc
TCONS_00066690	Abl1	2017	FALSE	1271	510	236	0.155761	0.0481558	-0.107605	WT	spc
TCONS_00066723	Nup214	3088	TRUE	129	1877	1082	0.114333	0.0254182	-0.0889144	WT	spc
TCONS_00066768	Pomt1	440	FALSE	64	185	191	0.0101879	0.00179153	-0.00839639	WT	spc
TCONS_00066824	Ciz1	2604	FALSE	6	133	2465	0.040681	3.36339e-05	-0.0406474	WT	spc
TCONS_00066902	Ak1	2034	FALSE	59	1343	632	0.0654098	2.52678e-06	-0.0654073	WT	spc
TCONS_00066960	Rpl12	729	TRUE	64	411	254	0.0111209	0.00280039	-0.00832049	WT	spc
TCONS_00066985	Mapkap1	3359	FALSE	389	1402	1568	0.0660791	0.0214025	-0.0446766	WT	spc
TCONS_00067004	Hspa5	3097	TRUE	271	1552	1274	0.0044938	0.000791262	-0.00370253	WT	spc
TCONS_00067023	Cep110	8473	TRUE	1026	4934	2513	0.504965	0.181856	-0.32311	WT	spc
TCONS_00067146	Rabgap1	4967	FALSE	223	1550	3194	0.232121	0.147359	-0.0847618	WT	spc
TCONS_00067202	Wdr38	2699	TRUE	332	1456	911	0.310514	0.18102	-0.129494	WT	spc
TCONS_00067208	Arpc5l	1181	FALSE	56	757	368	0.014702	0.0118927	-0.00280924	WT	spc
TCONS_00067271	Acvr2a	5555	FALSE	664	3656	1235	0.403965	0.205715	-0.19825	WT	spc
TCONS_00067279	Mbd5	8085	TRUE	1821	1768	4496	0.360438	0.252206	-0.108233	WT	spc
TCONS_00067290	Mbd5	3742	TRUE	1	3718	23	0.410332	0.311052	-0.0992804	WT	spc
TCONS_00067334	Rif1	8403	FALSE	42	1180	7181	0.0284875	0	-0.0284875	WT	spc
TCONS_00067647	Bbs5	1397	FALSE	69	366	962	0.0860038	0.000177533	-0.0858262	WT	spc
TCONS_00067649	Bbs5	425	FALSE	32	97	296	0.158492	0.010817	-0.147675	WT	spc
TCONS_00067656	Ppig	6127	FALSE	239	3630	2258	0.318541	0.301117	-0.0174245	WT	spc
TCONS_00067661	Ppig	658	FALSE	277	1	380	0.681117	0.00138347	-0.679733	WT	spc
TCONS_00067698	Ubr3	8072	FALSE	50	2353	5669	0.284025	0.296166	0.0121415	WT	spc
TCONS_00067702	Ubr3	727	FALSE	1	1	725	0.241332	0.0221231	-0.219209	WT	spc
TCONS_00067791	Metap1d	1160	TRUE	84	432	644	0.494761	0.000121279	-0.49464	WT	spc
TCONS_00067937	Hoxd8	1758	FALSE	397	495	866	0.275701	0.133819	-0.141882	WT	spc
TCONS_00067975	Hnrnpa3	596	FALSE	39	207	350	0.106387	0.0119359	-0.0944515	WT	spc
TCONS_00068108	Fsip2	11673	TRUE	415	10263	995	0.437402	0.0117219	-0.42568	WT	spc
TCONS_00068408	Agbl2	2617	TRUE	112	2413	92	0.0274846	0	-0.0274846	WT	spc
TCONS_00068414	Agbl2	4687	TRUE	97	4498	92	0.0122413	0	-0.0122413	WT	spc
TCONS_00068417	Agbl2	2226	FALSE	92	2	2132	0.104553	0	-0.104553	WT	spc
TCONS_00068418	Agbl2	2666	TRUE	80	2494	92	0.0300782	0.0035022	-0.026576	WT	spc
TCONS_00068422	Agbl2	3838	TRUE	175	3220	443	0.00825367	0.0108954	0.00264176	WT	spc
TCONS_00068470	Rapsn	1458	FALSE	171	208	1079	0.373949	0.000130992	-0.373818	WT	spc
TCONS_00068471	Rapsn	1606	FALSE	157	211	1238	0.23933	0	-0.23933	WT	spc
TCONS_00068474	Psmc3	1731	FALSE	240	70	1421	0.00112071	0.000781142	-0.000339566	WT	spc
TCONS_00068550	Ckap5	6602	FALSE	127	440	6035	0.102737	8.3879e-05	-0.102654	WT	spc
TCONS_00068583	Harbi1	859	FALSE	330	2	527	0.231535	0.108128	-0.123407	WT	spc
TCONS_00068587	Harbi1	2308	FALSE	447	812	1049	0.209507	0.0854652	-0.124042	WT	spc
TCONS_00068620	Phf21a	337	FALSE	310	1	26	0.0952882	0	-0.0952882	WT	spc
TCONS_00068639	Phf21a	692	TRUE	1	632	59	0.0583423	0.00405064	-0.0542917	WT	spc
TCONS_00068646	1700029I15Rik	997	FALSE	592	109	296	0.0827763	0.0612506	-0.0215257	WT	spc
TCONS_00068656	Chst1	2484	FALSE	419	830	1235	0.546575	0.241281	-0.305294	WT	spc
TCONS_00068669	Trp53i11	2703	FALSE	294	1840	569	0.244416	0.164312	-0.080104	WT	spc
TCONS_00068745	Slc1a2	1507	FALSE	627	2	878	0.210255	0.347529	0.137273	WT	spc
TCONS_00068756	Slc1a2	510	FALSE	40	0	470	0.453664	0.260578	-0.193086	WT	spc
TCONS_00068763	Slc1a2	587	TRUE	1	512	74	0.161264	0.244436	0.0831721	WT	spc
TCONS_00068764	Slc1a2	567	TRUE	1	537	29	0.174818	0.147458	-0.0273595	WT	spc
TCONS_00068820	Cd59b	796	FALSE	98	309	389	0.390716	0.106336	-0.28438	WT	spc
TCONS_00069054	Slc12a6	6135	TRUE	1687	1128	3320	0.203874	0.151094	-0.0527801	WT	spc
TCONS_00069090	Fmn1	11817	FALSE	218	7307	4292	0.017327	0.0161157	-0.00121124	WT	spc
TCONS_00069092	Fmn1	2384	FALSE	183	138	2063	0.0133499	0.00913239	-0.00421751	WT	spc
TCONS_00069104	Fmn1	2097	FALSE	1388	392	317	0.014702	0.00518	-0.00952205	WT	spc
TCONS_00069219	D2Ertd750e	653	TRUE	1	581	71	0.21504	0.000129122	-0.214911	WT	spc
TCONS_00069251	Casc5	370	FALSE	97	1	272	0.232602	0.16377	-0.0688328	WT	spc
TCONS_00069445	Snap23	2658	FALSE	112	1914	632	0.0548748	0	-0.0548748	WT	spc
TCONS_00069448	Snap23	791	FALSE	125	586	80	0.0428281	0.0212381	-0.02159	WT	spc
TCONS_00069450	Snap23	751	FALSE	267	2	482	0.0427619	0.0104997	-0.0322623	WT	spc
TCONS_00069503	Adal	706	FALSE	366	71	269	0.999755	0.231536	-0.768219	WT	spc
TCONS_00069583	Casc4	4215	FALSE	236	2672	1307	0.453004	0.0485578	-0.404446	WT	spc
TCONS_00069592	Casc4	918	FALSE	1	114	803	0.287913	0	-0.287913	WT	spc
TCONS_00069671	Pldn	462	TRUE	111	109	242	0.18816	0.103728	-0.0844317	WT	spc
TCONS_00069721	Dut	2335	TRUE	83	1905	347	0.0228975	0.0151749	-0.00772255	WT	spc
TCONS_00069736	Galk2	723	FALSE	177	1	545	0.255189	0.0554939	-0.199695	WT	spc
TCONS_00069751	Dtwd1	1342	FALSE	126	302	914	0.346349	0	-0.346349	WT	spc
TCONS_00069796	Snrnp200	7104	TRUE	191	974	5939	0.0193132	0.00340785	-0.0159054	WT	spc
TCONS_00069808	Stard7	3158	FALSE	480	1653	1025	0.261394	0.0298048	-0.231589	WT	spc
TCONS_00070025	1700020A23Rik	521	FALSE	74	52	395	0.330478	0.300488	-0.02999	WT	spc
TCONS_00070026	1700020A23Rik	702	FALSE	251	56	395	0.493255	0.161925	-0.33133	WT	spc
TCONS_00070028	4933425O20Rik	1258	FALSE	83	720	455	0.0932819	0.00062329	-0.0926586	WT	spc
TCONS_00070056	Atrn	4209	FALSE	134	20	4055	0.633204	0.321583	-0.311621	WT	spc
TCONS_00070161	Prnd	1938	FALSE	62	1337	539	0.442461	0.00058064	-0.441881	WT	spc
TCONS_00070280	Ankrd5	2875	FALSE	411	137	2327	0.0752536	0.00837468	-0.0668789	WT	spc
TCONS_00070339	Macrod2	762	FALSE	235	240	287	0.0613608	0.00988285	-0.0514779	WT	spc
TCONS_00070341	Macrod2	1049	TRUE	217	794	38	0.0291104	0.0100807	-0.0190297	WT	spc
TCONS_00070491	4930529M08Rik	624	FALSE	48	1	575	0.0362475	0	-0.0362475	WT	spc
TCONS_00070543	Gzf1	4622	TRUE	627	2379	1616	0.243326	0.13132	-0.112007	WT	spc
TCONS_00070548	Gzf1	701	FALSE	263	1	437	0.244237	0.16052	-0.0837165	WT	spc
TCONS_00070640	Nsfl1c	1364	FALSE	16	236	1112	0.116232	0.0406269	-0.0756055	WT	spc
TCONS_00070649	Fkbp1a	1545	TRUE	226	1131	188	0.0216059	0.00482446	-0.0167814	WT	spc
TCONS_00070663	Fkbp1a	1588	TRUE	1	1585	2	0.0157212	0.0114345	-0.00428676	WT	spc
TCONS_00070709	6820408C15Rik	1335	FALSE	423	1	911	0.0872953	7.51484e-06	-0.0872878	WT	spc
TCONS_00070713	6820408C15Rik	1684	FALSE	423	197	1064	0.336162	0.0278107	-0.308351	WT	spc
TCONS_00070714	6820408C15Rik	1462	TRUE	121	1087	254	0.044591	0.00407874	-0.0405122	WT	spc
TCONS_00070900	Cbfa2t2	732	FALSE	69	1	662	0.212022	0.0144667	-0.197555	WT	spc
TCONS_00070939	Raly	337	FALSE	164	0	173	0.208579	0	-0.208579	WT	spc
TCONS_00070941	a	705	FALSE	97	213	395	0.596521	0.202353	-0.394168	WT	spc
TCONS_00070952	Itch	1774	FALSE	154	34	1586	0.105571	0.0225583	-0.0830128	WT	spc
TCONS_00070971	Trp53inp2	4521	FALSE	798	3058	665	0.560406	0.539284	-0.0211227	WT	spc
TCONS_00070972	Trp53inp2	991	FALSE	780	2	209	0.439594	0.460716	0.0211227	WT	spc
TCONS_00071031	Ergic3	649	TRUE	269	342	38	0.0150218	0.00453068	-0.0104912	WT	spc
TCONS_00071116	0610011L14Rik	867	FALSE	495	1	371	0.2028	0.0603044	-0.142495	WT	spc
TCONS_00071134	Dlgap4	616	FALSE	413	0	203	0.133285	0.0351977	-0.0980878	WT	spc
TCONS_00071147	Myl9	345	FALSE	109	0	236	0.124808	0.00471726	-0.12009	WT	spc
TCONS_00071169	Rpn2	3284	TRUE	307	2939	38	0.00499948	0.00118287	-0.00381661	WT	spc
TCONS_00071309	Dhx35	3284	FALSE	83	1090	2111	0.751319	0.0494012	-0.701917	WT	spc
TCONS_00071465	Pkig	762	FALSE	277	255	230	0.0678053	0.00782031	-0.059985	WT	spc
TCONS_00071467	Pkig	369	FALSE	202	0	167	0.12553	0.00938417	-0.116146	WT	spc
TCONS_00071489	Stk4	1608	TRUE	915	664	29	0.0795662	0.0125359	-0.0670303	WT	spc
TCONS_00071536	Pigt	2926	TRUE	506	1989	431	0.167006	0.045346	-0.12166	WT	spc
TCONS_00071690	Arfgef2	8770	FALSE	128	3264	5378	0.27365	0.282969	0.00931939	WT	spc
TCONS_00071705	Cse1l	708	TRUE	521	158	29	0.279364	0	-0.279364	WT	spc
TCONS_00071714	Ddx27	955	FALSE	25	1	929	0.25395	0.0355717	-0.218378	WT	spc
TCONS_00071744	Slc9a8	1884	FALSE	23	1307	554	0.088521	0.047859	-0.040662	WT	spc
TCONS_00071883	Spo11	1625	FALSE	46	464	1115	0.0508624	1.97894e-05	-0.0508427	WT	spc
TCONS_00071941	Stx16	4312	TRUE	750	3164	398	0.243688	0.000289287	-0.243398	WT	spc
TCONS_00072158	Osbpl2	2978	FALSE	270	1254	1454	0.410454	0.124522	-0.285931	WT	spc
TCONS_00072178	Rps21	419	TRUE	44	322	53	0.00338456	0.000563987	-0.00282057	WT	spc
TCONS_00072205	Ogfr	2449	FALSE	237	311	1901	0.147367	0.0515443	-0.0958229	WT	spc
TCONS_00072303	Rtel1	606	FALSE	465	100	41	0.165829	0.195213	0.0293846	WT	spc
TCONS_00072304	Rtel1	712	TRUE	72	599	41	0.426567	0.0858954	-0.340671	WT	spc
TCONS_00072308	Zgpat	2293	FALSE	477	281	1535	0.348893	0.042938	-0.305955	WT	spc
TCONS_00072340	Tpd52l2	985	FALSE	84	212	689	0.191651	0.0343649	-0.157287	WT	spc
TCONS_00072434	Meig1	643	FALSE	226	151	266	0.00138078	0	-0.00138078	WT	spc
TCONS_00072439	Meig1	574	FALSE	381	0	193	0.000329991	0	-0.000329991	WT	spc
TCONS_00072481	Prpf18	3641	TRUE	179	3151	311	0.0970524	0.00664248	-0.0904099	WT	spc
TCONS_00072535	Cdc123	618	FALSE	35	0	583	0.174572	0	-0.174572	WT	spc
TCONS_00072627	Taf3	583	FALSE	156	272	155	0.111201	0	-0.111201	WT	spc
TCONS_00072733	Fam188a	468	TRUE	2	335	131	0.274662	0.00102496	-0.273637	WT	spc
TCONS_00072855	4921504E06Rik	1516	FALSE	36	98	1382	0.463894	0.182122	-0.281772	WT	spc
TCONS_00072901	Enkur	708	FALSE	93	148	467	0.0140247	0.001104	-0.0129207	WT	spc
TCONS_00072936	Mastl	1201	FALSE	38	135	1028	0.718324	0.140379	-0.577945	WT	spc
TCONS_00073054	Cobra1	2935	TRUE	558	1973	404	0.231725	0.0130476	-0.218677	WT	spc
TCONS_00073066	4933433C11Rik	1430	FALSE	31	479	920	0.0876765	8.5319e-06	-0.0876679	WT	spc
TCONS_00073071	Tubb4b	831	FALSE	66	541	224	0.00378589	0.000959307	-0.00282659	WT	spc
TCONS_00073157	BC029214	981	FALSE	185	179	617	0.286131	0	-0.286131	WT	spc
TCONS_00073212	B230208H17Rik	2008	TRUE	281	537	1190	0.17177	0.038755	-0.133016	WT	spc
TCONS_00073222	Tmem141	1265	TRUE	409	755	101	0.791088	0.233612	-0.557476	WT	spc
TCONS_00073252	Camsap1	7812	TRUE	314	7487	11	0.015298	0.0084282	-0.00686976	WT	spc
TCONS_00073255	Camsap1	7978	FALSE	346	2887	4745	0.02232	1.19237e-05	-0.0223081	WT	spc
TCONS_00073275	Ubac1	1609	FALSE	215	408	986	0.532671	0.0910408	-0.441631	WT	spc
TCONS_00073317	Dnlz	2766	FALSE	90	2428	248	0.494987	0.278809	-0.216178	WT	spc
TCONS_00073327	Snapc4	4605	TRUE	185	4391	29	0.19222	0.0744436	-0.117777	WT	spc
TCONS_00073341	Sdccag3	2387	TRUE	100	1232	1055	0.0370494	0.030464	-0.00658544	WT	spc
TCONS_00073356	Sdccag3	723	TRUE	51	544	128	0.0634833	0.0348599	-0.0286233	WT	spc
TCONS_00073360	Inpp5e	3911	FALSE	426	1668	1817	0.170057	0	-0.170057	WT	spc
TCONS_00073373	Sec16a	8751	FALSE	225	1453	7073	0.365044	0.0846417	-0.280403	WT	spc
TCONS_00073382	Sec16a	430	FALSE	394	1	35	0.196002	0.0685295	-0.127473	WT	spc
TCONS_00073427	Surf6	894	FALSE	65	203	626	0.400392	0.14264	-0.257752	WT	spc
TCONS_00073430	Surf6	722	FALSE	94	209	419	0.446994	0.307407	-0.139587	WT	spc
TCONS_00073437	Surf1	1151	TRUE	43	833	275	0.353106	0.12922	-0.223887	WT	spc
TCONS_00073446	Surf1	853	TRUE	16	754	83	0.314691	0.0345913	-0.2801	WT	spc
TCONS_00073462	Rexo4	2278	FALSE	70	910	1298	0.0412082	0.000355796	-0.0408524	WT	spc
TCONS_00073526	Brd3	437	FALSE	167	1	269	0.454351	0.093344	-0.361007	WT	spc
TCONS_00073556	Gtf3c5	1099	FALSE	292	403	404	0.0670738	0.0258091	-0.0412648	WT	spc
TCONS_00073569	1700026L06Rik	370	FALSE	107	0	263	0.0165163	0.00640745	-0.0101089	WT	spc
TCONS_00073588	1700101E01Rik	1447	FALSE	287	309	851	0.240525	0.0222205	-0.218305	WT	spc
TCONS_00073669	D2Wsu81e	1805	FALSE	27	621	1157	0.166294	0	-0.166294	WT	spc
TCONS_00073675	Ccbl1	1974	TRUE	223	1698	53	0.442631	0.385167	-0.0574642	WT	spc
TCONS_00073705	Crat	3056	TRUE	260	2713	83	0.00632504	0.00680071	0.000475672	WT	spc
TCONS_00073712	Crat	3036	TRUE	260	2693	83	0.108074	0.00359695	-0.104477	WT	spc
TCONS_00073717	Crat	898	TRUE	212	576	110	0.0117113	0.00675245	-0.00495884	WT	spc
TCONS_00073718	Crat	409	FALSE	182	0	227	0.00822659	0.00289193	-0.00533467	WT	spc
TCONS_00073750	Asb6	784	TRUE	81	587	116	0.31149	0.113804	-0.197686	WT	spc
TCONS_00073770	BC005624	1764	TRUE	601	1008	155	0.0289601	0.0027341	-0.026226	WT	spc
TCONS_00073771	BC005624	2161	FALSE	921	1046	194	0.0212722	0.0167767	-0.00449546	WT	spc
TCONS_00073916	Cdk9	366	FALSE	204	1	161	0.460353	0.0986399	-0.361713	WT	spc
TCONS_00073923	Ttc16	2956	TRUE	287	2310	359	0.0462667	0.00306266	-0.043204	WT	spc
TCONS_00073956	Slc2a8	909	TRUE	8	842	59	0.058788	0	-0.058788	WT	spc
TCONS_00073969	Garnl3	540	FALSE	154	0	386	0.168824	0	-0.168824	WT	spc
TCONS_00074148	Rab14	1108	FALSE	370	364	374	0.142464	0.0307831	-0.111681	WT	spc
TCONS_00074158	4930402F06Rik	965	FALSE	317	49	599	0.431168	0.12725	-0.303918	WT	spc
TCONS_00074187	Ttll11	3077	FALSE	2	991	2084	0.0378777	0.00534651	-0.0325311	WT	spc
TCONS_00074194	Ttll11	839	TRUE	208	611	20	0.826006	0.00936978	-0.816636	WT	spc
TCONS_00074236	Pdcl	685	FALSE	108	0	577	0.513543	5.74186e-05	-0.513485	WT	spc
TCONS_00074258	Strbp	3238	TRUE	401	891	1946	0.0587425	0.0119332	-0.0468093	WT	spc
TCONS_00074266	Strbp	967	FALSE	467	0	500	0.0891961	0.00507005	-0.084126	WT	spc
TCONS_00074310	Nr6a1	817	FALSE	114	0	703	0.125055	0	-0.125055	WT	spc
TCONS_00074369	Gtdc1	2564	FALSE	138	1038	1388	0.308658	0	-0.308658	WT	spc
TCONS_00074445	Mmadhc	1633	TRUE	331	559	743	0.16868	0.0615154	-0.107165	WT	spc
TCONS_00074446	Mmadhc	803	TRUE	96	684	23	0.126727	0.0667545	-0.0599721	WT	spc
TCONS_00074645	Baz2b	759	TRUE	2	734	23	0.255259	0.121214	-0.134045	WT	spc
TCONS_00075062	Chn1	643	TRUE	2	597	44	0.0427936	0.0126563	-0.0301373	WT	spc
TCONS_00075064	Chn1	413	FALSE	171	0	242	0.0949657	0	-0.0949657	WT	spc
TCONS_00075162	Ttc30a1	3191	FALSE	648	549	1994	0.0597471	0.0213477	-0.0383994	WT	spc
TCONS_00075238	Sestd1	1107	FALSE	110	0	997	0.746047	0.0251118	-0.720935	WT	spc
TCONS_00075346	Zswim2	1226	FALSE	52	0	1174	0.273292	6.77062e-05	-0.273224	WT	spc
TCONS_00075407	2700094K13Rik	599	FALSE	92	400	107	0.0421559	0.00756849	-0.0345874	WT	spc
TCONS_00075439	P2rx3	1812	FALSE	190	429	1193	0.233763	0.16583	-0.0679329	WT	spc
TCONS_00075744	Slc39a13	1291	FALSE	139	28	1124	0.25546	0.00768942	-0.24777	WT	spc
TCONS_00076002	Alkbh3	1723	TRUE	618	698	407	0.0435818	0.0264189	-0.0171629	WT	spc
TCONS_00076003	Alkbh3	1395	FALSE	198	334	863	0.0656278	6.39737e-06	-0.0656214	WT	spc
TCONS_00076012	Alkbh3	428	FALSE	145	35	248	0.027965	0.0265811	-0.00138393	WT	spc
TCONS_00076080	B230118H07Rik	895	TRUE	83	162	650	0.0553135	0.0115361	-0.0437774	WT	spc
TCONS_00076233	Hipk3	7454	FALSE	503	3373	3578	0.108537	0.03417	-0.0743672	WT	spc
TCONS_00076236	Hipk3	3651	FALSE	11	0	3640	0.39954	0	-0.39954	WT	spc
TCONS_00076455	Atpbd4	2734	FALSE	113	1818	803	0.999293	0.227648	-0.771645	WT	spc
TCONS_00076524	Srp14	765	TRUE	36	658	71	0.00538061	0.000327184	-0.00505343	WT	spc
TCONS_00076525	Srp14	587	FALSE	23	271	293	0.00279138	0.00147851	-0.00131287	WT	spc
TCONS_00076567	Fam82a2	348	FALSE	134	0	214	0.213689	0	-0.213689	WT	spc
TCONS_00076692	Lrrc57	1848	FALSE	151	978	719	0.0940889	0.119562	0.0254728	WT	spc
TCONS_00076697	Lrrc57	1961	TRUE	149	1723	89	0.0989509	0.089643	-0.0093079	WT	spc
TCONS_00076706	Cdan1	8046	TRUE	142	4299	3605	0.14272	0.114402	-0.0283188	WT	spc
TCONS_00076763	Trp53bp1	6391	FALSE	1500	3581	1310	0.136352	9.50353e-05	-0.136257	WT	spc
TCONS_00076819	Ppip5k1	1214	FALSE	164	250	800	0.303966	0.0905418	-0.213424	WT	spc
TCONS_00076834	Catsper2	466	FALSE	4	52	410	0.0637556	0.0294768	-0.0342788	WT	spc
TCONS_00076927	Slc30a4	3170	FALSE	245	1780	1145	0.728592	0.249885	-0.478707	WT	spc
TCONS_00076942	Myef2	4313	TRUE	535	2126	1652	0.0970746	0.0955708	-0.00150376	WT	spc
TCONS_00076944	Myef2	2071	FALSE	110	186	1775	0.295297	0.0661072	-0.229189	WT	spc
TCONS_00076947	Myef2	2928	FALSE	145	1131	1652	0.10714	0.00541664	-0.101724	WT	spc
TCONS_00076949	Myef2	1337	TRUE	2	1309	26	0.121662	0	-0.121662	WT	spc
TCONS_00077024	Gabpb1	372	FALSE	158	0	214	0.258944	0.000564937	-0.258379	WT	spc
TCONS_00077027	Usp50	2051	TRUE	200	1054	797	0.0613062	0.00342089	-0.0578853	WT	spc
TCONS_00077031	Usp50	1565	FALSE	175	401	989	0.0524121	0.00632886	-0.0460833	WT	spc
TCONS_00077071	Ncaph	283	FALSE	32	90	161	0.196158	0.0405412	-0.155617	WT	spc
TCONS_00077072	Itpripl1	4120	FALSE	680	2829	611	0.527619	0.448704	-0.0789149	WT	spc
TCONS_00077077	1810024B03Rik	1783	FALSE	445	736	602	0.540628	0.478203	-0.0624253	WT	spc
TCONS_00077121	Nphp1	2260	FALSE	2	183	2075	0.00539928	0.00577002	0.000370732	WT	spc
TCONS_00077136	Bub1	1137	FALSE	61	405	671	0.27124	0.076201	-0.195039	WT	spc
TCONS_00077231	Fam113a	3496	FALSE	745	1402	1349	0.291477	0.0807377	-0.210739	WT	spc
TCONS_00077235	Fam113a	3349	FALSE	1168	2050	131	0.196802	0.106546	-0.0902563	WT	spc
TCONS_00077241	Ubox5	5206	FALSE	310	3277	1619	0.438096	0.136423	-0.301674	WT	spc
TCONS_00077274	4930402H24Rik	636	TRUE	2	533	101	0.299872	0.000322379	-0.29955	WT	spc
TCONS_00077282	4930402H24Rik	2156	FALSE	67	986	1103	0.122117	0.106846	-0.0152703	WT	spc
TCONS_00077287	4930402H24Rik	463	TRUE	93	269	101	0.134877	0.0357653	-0.0991113	WT	spc
TCONS_00077334	1700037H04Rik	832	FALSE	229	70	533	0.00207044	0.00026394	-0.0018065	WT	spc
TCONS_00077420	Gpcpd1	710	FALSE	146	1	563	0.176915	0.0266996	-0.150216	WT	spc
TCONS_00077812	Rbck1	3610	TRUE	617	2190	803	0.462785	0.150661	-0.312124	WT	spc
TCONS_00077838	Defb45	290	FALSE	94	0	196	0.445538	0.046462	-0.399076	WT	spc
TCONS_00077844	Bcl2l1	1968	FALSE	1262	0	706	0.120606	0	-0.120606	WT	spc
TCONS_00077846	Bcl2l1	2387	FALSE	206	1480	701	0.222231	8.2646e-06	-0.222223	WT	spc
TCONS_00077854	Bcl2l1	1403	FALSE	841	0	562	0.0708178	0.0594995	-0.0113183	WT	spc
TCONS_00077861	Dusp15	2460	TRUE	600	1645	215	0.0397771	0.0199997	-0.0197774	WT	spc
TCONS_00077962	Ahcy	536	FALSE	57	198	281	0.651397	0.0279822	-0.623415	WT	spc
TCONS_00077978	Ncoa6	4491	FALSE	747	511	3233	0.416254	0.447122	0.0308681	WT	spc
TCONS_00077984	Ncoa6	2379	FALSE	145	675	1559	0.583746	0.552878	-0.0308681	WT	spc
TCONS_00078023	Trpc4ap	1516	FALSE	78	359	1079	0.110994	0	-0.110994	WT	spc
TCONS_00078056	Uqcc	2633	FALSE	276	1470	887	0.0369391	0.0099239	-0.0270152	WT	spc
TCONS_00078057	Uqcc	1234	FALSE	2	444	788	0.0795031	1.24033e-05	-0.0794907	WT	spc
TCONS_00078123	Nfs1	709	FALSE	42	221	446	0.249274	0.058443	-0.190831	WT	spc
TCONS_00078189	Ndrg3	2946	FALSE	465	1354	1127	0.0397705	0.010086	-0.0296845	WT	spc
TCONS_00078206	Dsn1	2080	FALSE	104	930	1046	0.197529	0.0622617	-0.135268	WT	spc
TCONS_00078236	Rbl1	2715	FALSE	81	181	2453	0.310412	0.0549911	-0.255421	WT	spc
TCONS_00078239	Rbl1	989	FALSE	812	7	170	0.292409	0.186201	-0.106208	WT	spc
TCONS_00078489	Ncoa5	622	FALSE	216	338	68	0.082892	0.0206968	-0.0621951	WT	spc
TCONS_00078493	1700025C18Rik	626	FALSE	431	79	116	0.784573	0.485972	-0.298601	WT	spc
TCONS_00078509	Slc35c2	1945	FALSE	255	596	1094	0.816541	0.169908	-0.646632	WT	spc
TCONS_00078655	Stau1	341	FALSE	175	0	166	0.0807912	0.00210085	-0.0786904	WT	spc
TCONS_00078661	Znfx1	2751	FALSE	146	0	2605	0.242504	3.78283e-05	-0.242466	WT	spc
TCONS_00078779	Atp9a	3691	FALSE	41	333	3317	0.29137	0.244458	-0.0469124	WT	spc
TCONS_00078820	Zfp217	5647	TRUE	485	2037	3125	0.0867618	0.00559297	-0.0811689	WT	spc
TCONS_00078822	Zfp217	6069	TRUE	907	2037	3125	0.136372	0.0617642	-0.0746074	WT	spc
TCONS_00078852	4930470P17Rik	1395	FALSE	856	72	467	0.328331	0.0850468	-0.243284	WT	spc
TCONS_00078950	Slmo2	683	TRUE	37	566	80	0.084164	0.0218815	-0.0622824	WT	spc
TCONS_00079171	Dido1	1636	FALSE	333	0	1303	0.211821	0	-0.211821	WT	spc
TCONS_00079184	Ythdf1	2272	FALSE	241	271	1760	0.76258	0.00291469	-0.759665	WT	spc
TCONS_00079259	Arfrp1	1087	TRUE	118	487	482	0.106214	0.021422	-0.0847919	WT	spc
TCONS_00079260	Arfrp1	835	TRUE	116	522	197	0.103535	0.0430312	-0.0605041	WT	spc
TCONS_00079263	Arfrp1	434	FALSE	65	91	278	0.0938448	0	-0.0938448	WT	spc
TCONS_00079320	Samd10	714	FALSE	3	1	710	0.220284	0.0208054	-0.199479	WT	spc
TCONS_00079341	4930526D03Rik	706	FALSE	46	76	584	0.022839	0.0131787	-0.00966025	WT	spc
TCONS_00079852	Ythdf3	2165	TRUE	262	1841	62	0.194212	0.106125	-0.0880862	WT	spc
TCONS_00079865	Mtfr1	2834	FALSE	137	1711	986	0.0236414	0.0104749	-0.0131664	WT	spc
TCONS_00079867	Mtfr1	1367	FALSE	117	264	986	0.0294166	0.0139871	-0.0154296	WT	spc
TCONS_00079882	Dnajc5b	1035	FALSE	325	111	599	0.00493839	0	-0.00493839	WT	spc
TCONS_00079922	Tbl1xr1	7994	FALSE	283	6167	1544	0.497977	0.158776	-0.339201	WT	spc
TCONS_00080006	Gm1527	2120	FALSE	149	19	1952	0.598033	0.147319	-0.450714	WT	spc
TCONS_00080047	Gpr160	2213	FALSE	804	399	1010	0.0285927	5.61779e-06	-0.0285871	WT	spc
TCONS_00080053	Gpr160	754	FALSE	714	2	38	0.0999342	0	-0.0999342	WT	spc
TCONS_00080099	Mfn1	616	FALSE	50	0	566	0.156228	0	-0.156228	WT	spc
TCONS_00080105	Mfn1	1947	FALSE	346	642	959	0.287467	0.0482281	-0.239239	WT	spc
TCONS_00080114	Ndufb5	574	FALSE	12	17	545	0.106456	0	-0.106456	WT	spc
TCONS_00080145	Fxr1	1698	FALSE	82	0	1616	0.222999	0	-0.222999	WT	spc
TCONS_00080196	Atp11b	5323	FALSE	622	1198	3503	0.0472015	0.0316012	-0.0156003	WT	spc
TCONS_00080235	Exosc9	1619	FALSE	81	222	1316	0.150824	0.0449355	-0.105888	WT	spc
TCONS_00080238	Exosc9	647	TRUE	49	509	89	0.101083	0.00255853	-0.098524	WT	spc
TCONS_00080270	Adad1	3101	FALSE	197	1045	1859	0.0332116	0.0143492	-0.0188624	WT	spc
TCONS_00080511	A730037C10Rik	489	TRUE	36	367	86	0.0455108	0.0296159	-0.0158949	WT	spc
TCONS_00080548	2810407C02Rik	781	TRUE	40	595	146	0.264037	0	-0.264037	WT	spc
TCONS_00080655	Rsrc1	3068	FALSE	140	2083	845	0.0728494	0.00343967	-0.0694097	WT	spc
TCONS_00080669	Mlf1	1113	FALSE	69	196	848	0.00435983	0.000891852	-0.00346797	WT	spc
TCONS_00080754	Ppid	3169	TRUE	636	2174	359	0.0858973	0	-0.0858973	WT	spc
TCONS_00080805	Plrg1	1749	TRUE	115	483	1151	0.29958	0.0011705	-0.29841	WT	spc
TCONS_00080833	Fbxw7	3993	FALSE	204	1657	2132	0.681683	0.0239956	-0.657688	WT	spc
TCONS_00080842	Pet112l	650	FALSE	246	33	371	0.196484	0.0176667	-0.178817	WT	spc
TCONS_00080879	Etv3	2358	FALSE	264	1654	440	0.655913	0.490177	-0.165736	WT	spc
TCONS_00080881	Etv3	5127	FALSE	96	3490	1541	0.344087	0.509823	0.165736	WT	spc
TCONS_00080910	Hdgf	377	FALSE	40	2	335	0.335169	0.00391347	-0.331256	WT	spc
TCONS_00081044	Rit1	460	FALSE	134	0	326	0.133944	0.000167091	-0.133777	WT	spc
TCONS_00081078	Ash1l	11268	FALSE	101	2291	8876	0.4604	0.324584	-0.135816	WT	spc
TCONS_00081090	Clk2	2936	FALSE	313	320	2303	0.338763	0.0438865	-0.294876	WT	spc
TCONS_00081092	Clk2	593	FALSE	424	2	167	0.252313	0.0824924	-0.16982	WT	spc
TCONS_00081143	Muc1	2242	FALSE	64	283	1895	0.0930064	0.0981712	0.0051648	WT	spc
TCONS_00081146	Krtcap2	834	FALSE	295	57	482	0.037532	0.0213451	-0.0161869	WT	spc
TCONS_00081179	Pygo2	3027	FALSE	249	1672	1106	0.176529	0.154637	-0.0218923	WT	spc
TCONS_00081185	Pygo2	2867	FALSE	89	1672	1106	0.57431	0	-0.57431	WT	spc
TCONS_00081245	Tpm3	1403	FALSE	461	196	746	0.104206	0.0447538	-0.0594523	WT	spc
TCONS_00081257	Tpm3	302	FALSE	214	2	86	0.0845233	0	-0.0845233	WT	spc
TCONS_00081258	Tpm3	427	FALSE	151	1	275	0.173048	0.0242934	-0.148755	WT	spc
TCONS_00081264	Nup210l	5848	TRUE	87	3929	1832	0.0332544	0.0132307	-0.0200237	WT	spc
TCONS_00081271	Rab13	1415	FALSE	248	802	365	0.676241	0.284428	-0.391813	WT	spc
TCONS_00081296	Dennd4b	5712	TRUE	810	3727	1175	0.531717	0.286982	-0.244735	WT	spc
TCONS_00081313	Ilf2	1916	TRUE	132	1173	611	0.0467351	0	-0.0467351	WT	spc
TCONS_00081616	Hormad1	1477	FALSE	113	240	1124	0.0192412	0	-0.0192412	WT	spc
TCONS_00081617	Hormad1	1511	FALSE	65	322	1124	0.0100462	0	-0.0100462	WT	spc
TCONS_00081634	Ensa	2110	FALSE	503	1233	374	0.0155229	1.4862e-05	-0.015508	WT	spc
TCONS_00081731	Pex11b	367	FALSE	36	179	152	0.0282689	0.0219954	-0.00627349	WT	spc
TCONS_00081841	Spag17	7427	FALSE	76	824	6527	0.0409069	0.00992041	-0.0309865	WT	spc
TCONS_00081898	Csde1	1876	FALSE	925	37	914	0.099197	0	-0.099197	WT	spc
TCONS_00081938	Trim33	8868	FALSE	587	4859	3422	0.290238	6.08365e-05	-0.290177	WT	spc
TCONS_00081969	Ap4b1	2741	FALSE	346	263	2132	0.16175	6.29757e-05	-0.161687	WT	spc
TCONS_00081996	Phtf1	3006	FALSE	374	482	2150	0.167208	0	-0.167208	WT	spc
TCONS_00082006	Ppm1j	1667	FALSE	34	218	1415	0.318604	0.120875	-0.197729	WT	spc
TCONS_00082046	Adora3	792	FALSE	228	103	461	0.0970443	0.0198389	-0.0772054	WT	spc
TCONS_00082097	4933421E11Rik	3630	TRUE	364	1647	1619	0.00671752	0.00240134	-0.00431618	WT	spc
TCONS_00082107	4933421E11Rik	646	TRUE	79	505	62	0.0185096	0	-0.0185096	WT	spc
TCONS_00082129	Gstm5	1083	TRUE	109	765	209	0.00053017	1.91451e-05	-0.000511025	WT	spc
TCONS_00082227	4921515J06Rik	2337	FALSE	714	436	1187	0.165801	0.113105	-0.0526963	WT	spc
TCONS_00082233	4930443G12Rik	2479	TRUE	853	1432	194	0.0408372	0.0390233	-0.00181388	WT	spc
TCONS_00082275	Dph5	1438	TRUE	137	768	533	0.311011	0.182791	-0.12822	WT	spc
TCONS_00082285	Extl2	159	FALSE	123	25	11	0.222854	0	-0.222854	WT	spc
TCONS_00082339	Arhgap29	410	FALSE	162	0	248	0.0834995	0.00751861	-0.0759809	WT	spc
TCONS_00082370	Gclm	648	FALSE	1	186	461	0.198938	0.0807322	-0.118206	WT	spc
TCONS_00082510	Lef1	3398	FALSE	1002	1287	1109	0.0696215	2.54502e-05	-0.069596	WT	spc
TCONS_00082650	Rg9mtd2	4258	FALSE	134	3453	671	0.00596566	0.00447497	-0.00149069	WT	spc
TCONS_00082652	Rg9mtd2	567	FALSE	368	2	197	0.00998598	0.000510723	-0.00947526	WT	spc
TCONS_00082669	Adh4	1383	FALSE	71	143	1169	0.183027	0.104911	-0.0781157	WT	spc
TCONS_00082670	Adh4	1380	TRUE	69	409	902	0.0955556	3.39297e-05	-0.0955217	WT	spc
TCONS_00082672	Adh4	695	FALSE	46	2	647	0.122755	0.126067	0.00331197	WT	spc
TCONS_00082809	Ssx2ip	3693	FALSE	540	1309	1844	0.00640318	0.00107017	-0.00533302	WT	spc
TCONS_00082832	Ttll7	2015	FALSE	977	688	350	0.0764159	0.070411	-0.00600493	WT	spc
TCONS_00082838	Ttll7	2265	FALSE	398	38	1829	0.0561388	0.0716608	0.015522	WT	spc
TCONS_00082879	Usp33	3655	FALSE	175	967	2513	0.377392	0.265752	-0.111641	WT	spc
TCONS_00082950	4922501L14Rik	1830	FALSE	305	2	1523	0.279808	0.0644766	-0.215331	WT	spc
TCONS_00082961	Lrriq3	1429	TRUE	697	187	545	0.0449736	0.000111488	-0.0448621	WT	spc
TCONS_00082998	Lrrc40	2701	TRUE	25	2281	395	0.420448	0.105415	-0.315033	WT	spc
TCONS_00083019	Pxmp3	2029	FALSE	471	641	917	0.367615	1.59174e-05	-0.367599	WT	spc
TCONS_00083076	Fabp12	2527	FALSE	337	1792	398	0.0306771	0.0293193	-0.00135781	WT	spc
TCONS_00083286	Phc3	2633	FALSE	30	456	2147	0.302081	0.00317718	-0.298904	WT	spc
TCONS_00083294	Zmat3	7672	TRUE	176	6624	872	0.416932	0.151143	-0.265789	WT	spc
TCONS_00083296	Zmat3	8068	TRUE	572	6624	872	0.583068	0.235544	-0.347523	WT	spc
TCONS_00083329	Ccdc39	2111	TRUE	118	1052	941	0.0789652	0	-0.0789652	WT	spc
TCONS_00083366	Dcun1d1	3689	TRUE	181	2969	539	0.00884383	0	-0.00884383	WT	spc
TCONS_00083376	Dcun1d1	588	FALSE	243	1	344	0.00635961	0.00452952	-0.00183009	WT	spc
TCONS_00083434	Cetn4	1808	FALSE	89	1342	377	0.0574796	1.50065e-05	-0.0574646	WT	spc
TCONS_00083440	Cetn4	762	FALSE	63	331	368	0.0300822	0	-0.0300822	WT	spc
TCONS_00083489	1700017G19Rik	2420	TRUE	326	1774	320	0.108864	0.0908821	-0.0179818	WT	spc
TCONS_00083510	Sclt1	3211	TRUE	567	1316	1328	0.333568	0.186648	-0.14692	WT	spc
TCONS_00083603	Rfxap	2248	TRUE	118	1633	497	0.680604	0.555338	-0.125267	WT	spc
TCONS_00083643	Commd2	527	FALSE	64	116	347	0.681611	0.178893	-0.502719	WT	spc
TCONS_00083647	Pfn2	1879	FALSE	293	1311	275	0.100755	0.0151221	-0.085633	WT	spc
TCONS_00083660	Fam194a	2195	FALSE	45	9	2141	0.290298	0.141902	-0.148396	WT	spc
TCONS_00083752	Vmn2r7	2299	FALSE	843	32	1424	0.154076	0.198894	0.0448184	WT	spc
TCONS_00083781	Ccnl1	1981	TRUE	2	1539	440	0.101058	0.0632766	-0.0377811	WT	spc
TCONS_00083840	Ift80	705	FALSE	223	0	482	0.439803	0	-0.439803	WT	spc
TCONS_00083982	D930015E06Rik	4997	TRUE	77	868	4052	0.392392	0.0979696	-0.294422	WT	spc
TCONS_00084077	4933430H15Rik	4359	TRUE	163	2820	1376	0.0186889	0.00767776	-0.0110112	WT	spc
TCONS_00084165	1700021C14Rik	600	FALSE	98	395	107	0.00068292	0.000332171	-0.000350749	WT	spc
TCONS_00084185	Slc25a44	3578	FALSE	370	2207	1001	0.228898	0.00141279	-0.227485	WT	spc
TCONS_00084186	Slc25a44	3450	FALSE	370	2394	686	0.163945	0.0003708	-0.163574	WT	spc
TCONS_00084262	Msto1	1411	FALSE	26	51	1334	0.00545591	0.00386255	-0.00159336	WT	spc
TCONS_00084411	Flad1	2238	FALSE	262	498	1478	0.122192	0.059798	-0.0623938	WT	spc
TCONS_00084456	Ubap2l	3501	FALSE	128	0	3373	0.0653411	0.0309279	-0.0344131	WT	spc
TCONS_00084463	Creb3l4	1553	FALSE	211	230	1112	0.053873	0.0311043	-0.0227688	WT	spc
TCONS_00084482	Npr1	4104	TRUE	422	1220	2462	0.119244	0.081469	-0.037775	WT	spc
TCONS_00084492	Snapin	1575	TRUE	52	1353	170	0.034836	0.00562592	-0.0292101	WT	spc
TCONS_00084577	Oaz3	1256	TRUE	184	812	260	0.0157991	4.81944e-06	-0.0157943	WT	spc
TCONS_00084581	Riiad1	973	FALSE	575	120	278	0.0183178	0.00558164	-0.0127362	WT	spc
TCONS_00084764	Rprd2	8287	FALSE	204	3806	4277	0.588863	1.70511e-05	-0.588846	WT	spc
TCONS_00084781	Prpf3	613	FALSE	84	224	305	0.477531	0	-0.477531	WT	spc
TCONS_00084806	Plekho1	1772	FALSE	71	499	1202	0.328648	0.261817	-0.0668308	WT	spc
TCONS_00084812	Vps45	2637	FALSE	694	231	1712	0.169223	0.0562703	-0.112953	WT	spc
TCONS_00084866	Polr3c	662	TRUE	2	613	47	0.111161	0.0311414	-0.0800196	WT	spc
TCONS_00084903	Chd1l	2460	FALSE	43	0	2417	0.152926	0.0837266	-0.0691994	WT	spc
TCONS_00084918	Phgdh	675	TRUE	2	626	47	0.345452	0.00409109	-0.341361	WT	spc
TCONS_00084994	Man1a2	352	FALSE	334	1	17	0.286027	0.0832226	-0.202804	WT	spc
TCONS_00085456	Rtcd1	1508	TRUE	221	1192	95	0.0405833	0	-0.0405833	WT	spc
TCONS_00085459	Rtcd1	1609	TRUE	221	1230	158	0.0337892	0.0389354	0.00514619	WT	spc
TCONS_00085462	Rtcd1	876	TRUE	37	681	158	0.032974	0.00460471	-0.0283693	WT	spc
TCONS_00085546	Tmem56	1226	FALSE	394	137	695	0.119715	0.0187854	-0.10093	WT	spc
TCONS_00085609	Mettl14	1651	FALSE	168	443	1040	0.670132	0.0194111	-0.650721	WT	spc
TCONS_00085629	1700006A11Rik	1711	FALSE	54	0	1657	0.0244924	0.00892202	-0.0155704	WT	spc
TCONS_00085631	1700003H04Rik	359	FALSE	174	18	167	0.234153	0	-0.234153	WT	spc
TCONS_00085632	1700003H04Rik	582	FALSE	169	9	404	0.00430987	0.000746361	-0.00356351	WT	spc
TCONS_00085724	Sec24b	1235	FALSE	2	1	1232	0.214745	0	-0.214745	WT	spc
TCONS_00085726	Sec24b	306	FALSE	133	0	173	0.486377	0	-0.486377	WT	spc
TCONS_00085769	Gstcd	1849	FALSE	222	0	1627	0.450628	0.253064	-0.197564	WT	spc
TCONS_00085927	Wdr63	2994	TRUE	234	2614	146	0.166103	0.0327136	-0.133389	WT	spc
TCONS_00085967	Lphn2	2869	FALSE	563	1587	719	0.195733	0.095409	-0.100324	WT	spc
TCONS_00086031	Rabggtb	2256	TRUE	773	890	593	0.376404	0.0226798	-0.353724	WT	spc
TCONS_00086092	Srsf11	4285	TRUE	36	4088	161	0.0092878	0.00281432	-0.00647348	WT	spc
TCONS_00086102	Srsf11	3106	FALSE	36	1535	1535	0.0127842	0	-0.0127842	WT	spc
TCONS_00086553	Chchd7	2165	TRUE	405	1503	257	0.0315966	0.00240008	-0.0291965	WT	spc
TCONS_00086555	Chchd7	548	FALSE	165	204	179	0.0829855	0.0187258	-0.0642597	WT	spc
TCONS_00086558	Chchd7	711	FALSE	379	174	158	0.284999	0	-0.284999	WT	spc
TCONS_00086560	Chchd7	889	FALSE	620	12	257	0.0184076	0.017725	-0.00068259	WT	spc
TCONS_00086563	Chchd7	417	TRUE	40	258	119	0.0693226	0.0135065	-0.0558162	WT	spc
TCONS_00086658	2610301B20Rik	677	FALSE	91	83	503	0.448256	0.0407593	-0.407497	WT	spc
TCONS_00086694	Rad54b	3069	FALSE	514	345	2210	0.207817	0.0499696	-0.157848	WT	spc
TCONS_00086735	Runx1t1	1314	FALSE	535	0	779	0.421544	0.245027	-0.176517	WT	spc
TCONS_00086820	Ccnc	1453	FALSE	159	494	800	0.325266	0.0031741	-0.322092	WT	spc
TCONS_00086849	Sfrs18	741	FALSE	88	372	281	0.19845	3.61836e-05	-0.198414	WT	spc
TCONS_00086851	Sfrs18	822	FALSE	71	158	593	0.165108	0.0430659	-0.122042	WT	spc
TCONS_00087076	Rars2	326	FALSE	16	2	308	0.188909	0.0207657	-0.168143	WT	spc
TCONS_00087175	Dnaic1	2797	TRUE	513	1877	407	0.063743	0.026722	-0.0370211	WT	spc
TCONS_00087229	Gm13306	347	FALSE	167	4	176	0.0322386	0.00800131	-0.0242373	WT	spc
TCONS_00087230	Gm13306	542	FALSE	118	17	407	0.0505368	0.0173429	-0.0331939	WT	spc
TCONS_00087256	4930578G10Rik	426	FALSE	153	67	206	0.341105	0.0516532	-0.289452	WT	spc
TCONS_00087317	Atp8b5	670	TRUE	75	476	119	0.0135792	0.00135683	-0.0122223	WT	spc
TCONS_00087343	Rusc2	5093	FALSE	1	704	4388	0.129423	0.102426	-0.0269961	WT	spc
TCONS_00087407	Tmem8b	4726	FALSE	1002	2306	1418	0.525219	0.680329	0.155111	WT	spc
TCONS_00087428	Ccin	782	FALSE	151	293	338	0.257993	0	-0.257993	WT	spc
TCONS_00087434	Clta	1710	FALSE	780	274	656	0.109057	7.63441e-05	-0.108981	WT	spc
TCONS_00087453	Zcchc7	280	FALSE	183	2	95	0.079719	0	-0.079719	WT	spc
TCONS_00087480	Polr1e	2986	FALSE	90	1592	1304	0.474598	0.135039	-0.339559	WT	spc
TCONS_00087504	Rg9mtd3	643	FALSE	221	0	422	0.227641	0	-0.227641	WT	spc
TCONS_00087617	Tgfbr1	1829	FALSE	495	30	1304	0.16183	1.46638e-05	-0.161815	WT	spc
TCONS_00087668	Tmeff1	1224	FALSE	106	0	1118	0.187408	0.0466225	-0.140785	WT	spc
TCONS_00087717	Cylc2	1322	TRUE	58	1199	65	0.0549888	0.0709663	0.0159775	WT	spc
TCONS_00087748	Nipsnap3a	2153	TRUE	196	1331	626	0.0904681	0.0232134	-0.0672546	WT	spc
TCONS_00087797	Tmem38b	2989	TRUE	97	2731	161	0.130034	0.0406007	-0.0894331	WT	spc
TCONS_00087848	BC026590	4360	TRUE	261	3974	125	0.105457	0.0678695	-0.0375878	WT	spc
TCONS_00087908	Ugcg	4012	FALSE	388	2440	1184	0.948093	0.349069	-0.599024	WT	spc
TCONS_00087982	Slc31a1	3696	FALSE	136	2970	590	0.394018	0.129428	-0.264591	WT	spc
TCONS_00087989	Bspry	1263	FALSE	43	135	1085	0.200419	0.0388542	-0.161565	WT	spc
TCONS_00087991	Bspry	1794	FALSE	43	705	1046	0.11876	0.0340487	-0.0847109	WT	spc
TCONS_00088225	4930473A06Rik	1431	FALSE	328	0	1103	0.0965995	0.05893	-0.0376695	WT	spc
TCONS_00088502	Usp1	3431	FALSE	501	738	2192	0.0718134	0.0351299	-0.0366834	WT	spc
TCONS_00088503	Usp1	3577	TRUE	427	3130	20	0.0414124	0.0356473	-0.00576515	WT	spc
TCONS_00088539	Efcab7	448	FALSE	262	1	185	0.0603014	0.00201546	-0.0582859	WT	spc
TCONS_00088554	Ube2u	660	TRUE	316	261	83	0.0540429	0.000423973	-0.0536189	WT	spc
TCONS_00088771	Ssbp3	629	TRUE	160	362	107	0.22335	0	-0.22335	WT	spc
TCONS_00088774	Ssbp3	1442	FALSE	14	529	899	0.243466	0.576122	0.332656	WT	spc
TCONS_00088776	Ssbp3	359	FALSE	81	0	278	0.329801	0.132055	-0.197746	WT	spc
TCONS_00088825	Yipf1	1578	FALSE	406	252	920	0.225765	1.22408e-05	-0.225753	WT	spc
TCONS_00088830	Yipf1	937	FALSE	129	2	806	0.104187	0.0329502	-0.0712373	WT	spc
TCONS_00088912	0610037L13Rik	443	FALSE	1	269	173	0.0185247	0.00142174	-0.017103	WT	spc
TCONS_00088969	Orc1	173	FALSE	80	1	92	0.60028	0	-0.60028	WT	spc
TCONS_00089025	Eps15	2612	FALSE	365	298	1949	0.149803	0.0577661	-0.0920365	WT	spc
TCONS_00089030	Eps15	2963	TRUE	110	472	2381	0.179298	0.00203515	-0.177262	WT	spc
TCONS_00089087	Spata6	1630	TRUE	260	840	530	0.105571	0.00361382	-0.101957	WT	spc
TCONS_00089099	Spata6	455	TRUE	145	236	74	0.00608489	0.00354955	-0.00253535	WT	spc
TCONS_00089101	Spata6	600	TRUE	79	282	239	0.00650145	0.00284433	-0.00365712	WT	spc
TCONS_00089211	4732418C07Rik	2792	FALSE	916	422	1454	0.342447	0.100793	-0.241653	WT	spc
TCONS_00089215	4732418C07Rik	2368	FALSE	880	856	632	0.15023	0.0105684	-0.139661	WT	spc
TCONS_00089216	4732418C07Rik	4300	FALSE	587	2124	1589	0.169817	0.133758	-0.0360589	WT	spc
TCONS_00089238	Mknk1	818	FALSE	318	15	485	0.148689	0.0503252	-0.0983642	WT	spc
TCONS_00089242	Mknk1	1500	FALSE	230	359	911	0.157249	0.103429	-0.0538203	WT	spc
TCONS_00089275	Pomgnt1	2953	FALSE	652	319	1982	0.0816163	0.0203594	-0.0612568	WT	spc
TCONS_00089333	Ccdc163	1286	FALSE	509	214	563	0.035005	0.0278436	-0.00716137	WT	spc
TCONS_00089474	Med8	352	TRUE	33	296	23	0.174022	0	-0.174022	WT	spc
TCONS_00089598	Scmh1	3353	FALSE	434	925	1994	0.340928	0.16136	-0.179568	WT	spc
TCONS_00089602	Scmh1	2584	FALSE	170	294	2120	0.238614	0.143795	-0.094819	WT	spc
TCONS_00089615	Slfnl1	2221	FALSE	935	141	1145	0.144838	0.0887795	-0.0560583	WT	spc
TCONS_00089651	9530002B09Rik	803	FALSE	93	303	407	0.406634	0	-0.406634	WT	spc
TCONS_00089742	Sf3a3	788	FALSE	13	266	509	0.0743533	3.70107e-05	-0.0743163	WT	spc
TCONS_00089805	Snip1	632	TRUE	52	374	206	0.238872	0	-0.238872	WT	spc
TCONS_00089854	Stk40	3492	FALSE	184	2001	1307	0.804641	0.326882	-0.47776	WT	spc
TCONS_00089903	AU040320	406	FALSE	211	40	155	0.0518205	0	-0.0518205	WT	spc
TCONS_00090049	Bsdc1	3568	TRUE	951	2396	221	0.0981978	0.0513334	-0.0468644	WT	spc
TCONS_00090076	2510006D16Rik	453	FALSE	26	32	395	0.106123	0.0134607	-0.0926621	WT	spc
TCONS_00090081	2510006D16Rik	418	TRUE	16	217	185	0.104519	0.0247561	-0.0797628	WT	spc
TCONS_00090096	Ptp4a2	3646	FALSE	987	2156	503	0.144164	0.0727801	-0.0713836	WT	spc
TCONS_00090148	Col16a1	3491	TRUE	1260	2175	56	0.0299594	0.0390473	0.00908788	WT	spc
TCONS_00090244	Taf12	4421	FALSE	676	3104	641	0.082433	0.0445836	-0.0378494	WT	spc
TCONS_00090271	Dnajc8	772	FALSE	10	58	704	0.0311642	0.0178659	-0.0132983	WT	spc
TCONS_00090326	Ahdc1	6399	TRUE	1159	5055	185	0.371484	0.493995	0.122511	WT	spc
TCONS_00090460	Pafah2	694	TRUE	101	291	302	0.120768	0.0423272	-0.0784411	WT	spc
TCONS_00090467	Pafah2	414	FALSE	104	2	308	0.179863	0	-0.179863	WT	spc
TCONS_00090477	Paqr7	4730	FALSE	1329	2364	1037	0.36054	0.180279	-0.180261	WT	spc
TCONS_00090481	Paqr7	650	FALSE	209	1	440	0.511935	8.55518e-05	-0.51185	WT	spc
TCONS_00090496	D4Wsu53e	900	FALSE	196	0	704	0.422347	1.69653e-05	-0.42233	WT	spc
TCONS_00090503	Syf2	1775	TRUE	180	1116	479	0.0669328	0.0433028	-0.02363	WT	spc
TCONS_00090525	4930555I21Rik	2629	TRUE	346	2260	23	0.690766	0.370624	-0.320142	WT	spc
TCONS_00090551	Srsf10	3055	FALSE	481	1789	785	0.0072598	0	-0.0072598	WT	spc
TCONS_00090626	Hnrnpr	859	TRUE	72	476	311	0.116812	0.000282708	-0.11653	WT	spc
TCONS_00090629	Hnrnpr	2779	TRUE	223	2245	311	0.0854612	0.0420977	-0.0433635	WT	spc
TCONS_00090651	Luzp1	349	FALSE	150	2	197	0.37599	0.0870634	-0.288927	WT	spc
TCONS_00090749	Eif4g3	3252	FALSE	1041	682	1529	0.217408	0.0467554	-0.170653	WT	spc
TCONS_00090784	Hp1bp3	446	FALSE	190	2	254	0.283967	0.00593221	-0.278035	WT	spc
TCONS_00090845	Capzb	353	FALSE	88	2	263	0.0298255	0.0157576	-0.0140678	WT	spc
TCONS_00090848	Capzb	632	FALSE	20	214	398	0.0289848	0.00677832	-0.0222065	WT	spc
TCONS_00090851	Capzb	730	FALSE	118	1	611	0.198803	0	-0.198803	WT	spc
TCONS_00090870	Ubr4	15798	FALSE	29	299	15470	0.0334954	0.00047294	-0.0330224	WT	spc
TCONS_00090875	Ubr4	612	FALSE	1	0	611	0.0335829	0.0168322	-0.0167507	WT	spc
TCONS_00091044	Pramef8	343	FALSE	167	0	176	0.150577	0	-0.150577	WT	spc
TCONS_00091199	Gm13139	2590	FALSE	179	690	1721	0.0983748	0.0132039	-0.0851708	WT	spc
TCONS_00091236	Mthfr	2652	FALSE	70	618	1964	0.203308	0	-0.203308	WT	spc
TCONS_00091239	Mthfr	847	FALSE	265	1	581	0.210092	0.0341077	-0.175984	WT	spc
TCONS_00091256	Mad2l2	391	FALSE	72	2	317	0.00927987	0.00131177	-0.0079681	WT	spc
TCONS_00091265	Mtor	8595	TRUE	230	6356	2009	0.171389	0.01718	-0.154209	WT	spc
TCONS_00091330	Lzic	1952	FALSE	692	688	572	0.127995	0.0749314	-0.0530639	WT	spc
TCONS_00091480	Icmt	4919	FALSE	148	3917	854	0.35831	0.000357597	-0.357952	WT	spc
TCONS_00091532	Lrrc47	378	FALSE	261	76	41	0.163863	0.163853	-1.0222e-05	WT	spc
TCONS_00091560	Ttc34	3198	FALSE	192	1342	1664	0.169241	0.0319803	-0.137261	WT	spc
TCONS_00091639	Gnb1	3088	FALSE	258	1808	1022	0.0733744	0.0499757	-0.0233987	WT	spc
TCONS_00091708	Ccnl2	992	FALSE	37	281	674	0.280172	0.149944	-0.130228	WT	spc
TCONS_00091719	Aurkaip1	600	FALSE	151	249	200	0.00264724	0.00180025	-0.000846995	WT	spc
TCONS_00091735	Dvl1	3358	FALSE	334	937	2087	0.436036	0.0282557	-0.40778	WT	spc
TCONS_00091769	Ube2j2	3530	FALSE	557	2239	734	0.015237	0	-0.015237	WT	spc
TCONS_00091777	Ube2j2	601	FALSE	242	0	359	0.0103133	0.00905532	-0.00125801	WT	spc
TCONS_00091822	9430015G10Rik	2660	FALSE	312	1749	599	0.0784471	0.0254832	-0.0529639	WT	spc
TCONS_00091872	Penk	1263	FALSE	150	307	806	0.0146814	0	-0.0146814	WT	spc
TCONS_00092330	1700003M02Rik	2040	TRUE	147	853	1040	0.00580086	0	-0.00580086	WT	spc
TCONS_00092332	1700003M02Rik	1422	TRUE	205	495	722	0.0421477	0.00191959	-0.0402281	WT	spc
TCONS_00092342	1810030N24Rik	760	FALSE	143	324	293	0.0113647	0	-0.0113647	WT	spc
TCONS_00092427	Aptx	5250	FALSE	67	4176	1007	0.0431772	0.00613999	-0.0370372	WT	spc
TCONS_00092498	AI464131	3435	TRUE	592	693	2150	0.232709	0	-0.232709	WT	spc
TCONS_00092507	1110017D15Rik	1055	FALSE	173	355	527	0.00273367	0	-0.00273367	WT	spc
TCONS_00092508	1110017D15Rik	1114	FALSE	173	159	782	0.00802572	1.85641e-06	-0.00802387	WT	spc
TCONS_00092511	1110017D15Rik	777	FALSE	168	82	527	0.00684488	0	-0.00684488	WT	spc
TCONS_00092648	Pigo	4587	FALSE	724	939	2924	0.129794	0.125186	-0.00460829	WT	spc
TCONS_00092723	E130306D19Rik	1508	TRUE	55	1079	374	0.104172	0.078736	-0.0254355	WT	spc
TCONS_00092756	Gba2	3544	FALSE	528	260	2756	0.281265	0.119197	-0.162068	WT	spc
TCONS_00092780	4930412F15Rik	3913	FALSE	554	2331	1028	0.0382294	0.000600039	-0.0376294	WT	spc
TCONS_00092839	Rnf38	792	FALSE	134	0	658	0.0732107	9.83014e-06	-0.0732008	WT	spc
TCONS_00092840	Rnf38	753	FALSE	149	0	604	0.086809	0	-0.086809	WT	spc
TCONS_00092843	Rnf38	546	FALSE	309	1	236	0.0312914	0.00272451	-0.0285669	WT	spc
TCONS_00092889	Exosc3	1077	FALSE	40	213	824	0.0238593	1.17834e-05	-0.0238475	WT	spc
TCONS_00092897	Mcart1	5075	FALSE	763	3317	995	0.422296	0.00546779	-0.416828	WT	spc
TCONS_00092957	Trim14	1429	FALSE	63	44	1322	0.133304	0.0442453	-0.0890592	WT	spc
TCONS_00093111	Ikbkap	2708	TRUE	264	1974	470	0.254099	0.111235	-0.142864	WT	spc
TCONS_00093199	Lpar1	454	FALSE	286	1	167	0.167588	0.134615	-0.0329732	WT	spc
TCONS_00093372	Wdr31	2637	FALSE	390	1144	1103	0.0402603	0.0291152	-0.011145	WT	spc
TCONS_00093500	Tle1	2569	FALSE	149	78	2342	0.281917	0.0895629	-0.192354	WT	spc
TCONS_00093625	Zdhhc21	8763	FALSE	376	7590	797	0.42903	0.623478	0.194448	WT	spc
TCONS_00093632	Zdhhc21	515	FALSE	437	1	77	0.57097	0.376522	-0.194448	WT	spc
TCONS_00093662	Psip1	1973	FALSE	321	669	983	0.080017	0.0403041	-0.0397129	WT	spc
TCONS_00093666	Psip1	662	FALSE	392	1	269	0.0721312	0.00276191	-0.0693693	WT	spc
TCONS_00093745	Haus6	443	FALSE	238	0	205	0.528026	0	-0.528026	WT	spc
TCONS_00094037	Itgb3bp	720	TRUE	49	603	68	0.0114848	0.00182971	-0.00965513	WT	spc
TCONS_00094041	Itgb3bp	1101	TRUE	179	860	62	0.0466543	0.00634374	-0.0403106	WT	spc
TCONS_00094058	Jak1	671	FALSE	317	226	128	0.418884	0	-0.418884	WT	spc
TCONS_00094085	Wdr78	4045	FALSE	401	1221	2423	0.0352302	0.0209649	-0.0142653	WT	spc
TCONS_00094106	4921539E11Rik	1636	FALSE	840	248	548	0.403285	0.0282183	-0.375066	WT	spc
TCONS_00094143	Ttc4	1821	FALSE	83	878	860	0.0128169	3.68174e-05	-0.0127801	WT	spc
TCONS_00094161	Heatr8	4600	TRUE	307	4228	65	0.0944869	0.347915	0.253428	WT	spc
TCONS_00094163	Heatr8	4794	TRUE	476	4253	65	0.196894	0.00213244	-0.194761	WT	spc
TCONS_00094170	Heatr8	288	FALSE	79	144	65	0.683293	0.0883526	-0.594941	WT	spc
TCONS_00094250	Cpt2	1015	FALSE	96	248	671	0.0139816	0	-0.0139816	WT	spc
TCONS_00094366	Cdkn2c	1106	FALSE	228	372	506	0.013795	0.0124684	-0.00132662	WT	spc
TCONS_00094485	Nsun4	3920	FALSE	21	1479	2420	0.382269	0.162694	-0.219574	WT	spc
TCONS_00094536	Tmem69	1962	TRUE	160	1065	737	0.141417	0.091146	-0.0502709	WT	spc
TCONS_00094549	Nasp	2520	FALSE	93	106	2321	0.015579	0	-0.015579	WT	spc
TCONS_00094577	Toe1	909	TRUE	31	594	284	0.0188497	0.00450343	-0.0143463	WT	spc
TCONS_00094627	Kif2c	2287	FALSE	247	28	2012	0.0270172	0.0215069	-0.00551039	WT	spc
TCONS_00094650	Rnf220	1949	FALSE	192	831	926	0.0498419	0.0247135	-0.0251284	WT	spc
TCONS_00094665	Dmap1	1780	FALSE	213	161	1406	0.20323	0.0082177	-0.195012	WT	spc
TCONS_00094666	Dmap1	1771	TRUE	98	702	971	0.0607673	0.028727	-0.0320403	WT	spc
TCONS_00094669	Dmap1	604	FALSE	55	202	347	0.0900617	0.00440415	-0.0856576	WT	spc
TCONS_00094670	Dmap1	443	FALSE	276	0	167	0.0567415	3.59255e-05	-0.0567056	WT	spc
TCONS_00094671	Dmap1	454	FALSE	105	152	197	0.0585225	0.0437391	-0.0147835	WT	spc
TCONS_00094688	Ccdc24	643	FALSE	2	366	275	0.104174	0.024805	-0.0793685	WT	spc
TCONS_00094691	Ccdc24	377	FALSE	39	114	224	0.0412132	0.00290468	-0.0383085	WT	spc
TCONS_00094837	AU022252	3689	TRUE	49	3548	92	0.0439301	0.0554003	0.0114702	WT	spc
TCONS_00094852	Ybx1	561	FALSE	129	1	431	0.0126489	0	-0.0126489	WT	spc
TCONS_00094879	Ccdc30	989	FALSE	156	114	719	0.0104019	0.000335882	-0.010066	WT	spc
TCONS_00095014	Macf1	2222	TRUE	2	2200	20	0.615357	0.281926	-0.333431	WT	spc
TCONS_00095035	Ndufs5	350	FALSE	78	0	272	0.0101804	0.000734845	-0.00944552	WT	spc
TCONS_00095092	Dnali1	382	FALSE	114	32	236	0.158462	0.0036392	-0.154823	WT	spc
TCONS_00095113	1700029G01Rik	1426	TRUE	118	1216	92	0.0530597	0.0207639	-0.0322958	WT	spc
TCONS_00095134	Thrap3	378	FALSE	292	0	86	0.0203604	0	-0.0203604	WT	spc
TCONS_00095158	Tekt2	889	TRUE	170	345	374	0.113766	0.0593753	-0.0543909	WT	spc
TCONS_00095159	Tekt2	559	FALSE	183	0	376	0.308776	0.124751	-0.184025	WT	spc
TCONS_00095205	Zmym4	7102	FALSE	283	2170	4649	0.214904	0.0358467	-0.179057	WT	spc
TCONS_00095224	Zmym1	621	FALSE	373	0	248	0.256897	0	-0.256897	WT	spc
TCONS_00095239	CK137956	2319	FALSE	119	410	1790	0.475295	0.00106576	-0.474229	WT	spc
TCONS_00095250	Zscan20	5123	TRUE	251	3883	989	0.541515	0.654155	0.11264	WT	spc
TCONS_00095257	Zscan20	453	FALSE	328	0	125	0.458485	0.345845	-0.11264	WT	spc
TCONS_00095296	S100pbp	4368	FALSE	360	2944	1064	0.219206	0.165342	-0.0538639	WT	spc
TCONS_00095394	Txlna	791	FALSE	31	0	760	0.142944	0.0324369	-0.110507	WT	spc
TCONS_00095563	Trnau1ap	553	TRUE	105	356	92	0.552011	0.0805028	-0.471508	WT	spc
TCONS_00095578	Rcc1	563	FALSE	58	401	104	0.0784373	0.0205641	-0.0578732	WT	spc
TCONS_00095629	Fam76a	1863	FALSE	57	970	836	0.0381708	0.00950143	-0.0286693	WT	spc
TCONS_00095858	Clic4	3093	FALSE	227	2555	311	0.0249815	0.0362895	0.011308	WT	spc
TCONS_00095864	Srrm1	3839	FALSE	206	862	2771	0.14199	0.0570653	-0.0849244	WT	spc
TCONS_00095931	1110049F12Rik	1700	FALSE	131	934	635	0.194685	0	-0.194685	WT	spc
TCONS_00096064	Pla2g5	2610	TRUE	907	1290	413	0.105385	0	-0.105385	WT	spc
TCONS_00096189	Necap2	928	TRUE	55	343	530	0.130804	0.0390034	-0.0918007	WT	spc
TCONS_00096193	Necap2	742	FALSE	55	136	551	0.223625	0.067483	-0.156142	WT	spc
TCONS_00096198	D4Ertd22e	3367	TRUE	45	2897	425	0.27818	0.322552	0.0443727	WT	spc
TCONS_00096278	Efhd2	2892	TRUE	826	1344	722	0.198127	0.079068	-0.119059	WT	spc
TCONS_00096279	Efhd2	1532	FALSE	1125	87	320	0.329241	0.0857219	-0.243519	WT	spc
TCONS_00096380	1700012P22Rik	889	FALSE	199	214	476	0.0552215	0.0153618	-0.0398597	WT	spc
TCONS_00096381	1700012P22Rik	880	FALSE	80	369	431	0.0258144	0.0186637	-0.00715071	WT	spc
TCONS_00096470	Gm13157	578	FALSE	213	81	284	0.581711	0	-0.581711	WT	spc
TCONS_00096493	Mfn2	5507	TRUE	407	4333	767	0.126868	0.0385325	-0.0883352	WT	spc
TCONS_00096513	Clcn6	5012	FALSE	56	2521	2435	0.695106	0.14216	-0.552946	WT	spc
TCONS_00096530	Agtrap	4547	TRUE	676	3689	182	0.137081	0.0487734	-0.0883076	WT	spc
TCONS_00096607	Apitd1	349	FALSE	177	0	172	0.135338	0.0134472	-0.121891	WT	spc
TCONS_00096629	Kif1b	2980	FALSE	336	1733	911	0.352906	0.182586	-0.17032	WT	spc
TCONS_00096665	Pik3cd	4940	FALSE	335	1471	3134	0.254949	0.432537	0.177588	WT	spc
TCONS_00096680	Pik3cd	3132	FALSE	2	0	3130	0.355021	0.182982	-0.172039	WT	spc
TCONS_00096751	Park7	715	FALSE	310	1	404	0.0291482	0.00792004	-0.0212282	WT	spc
TCONS_00096898	Dffb	408	FALSE	94	57	257	0.91495	0.220034	-0.694916	WT	spc
TCONS_00096916	Ccdc27	2089	FALSE	76	94	1919	0.345654	0.245584	-0.10007	WT	spc
TCONS_00096937	Tprgl	2303	TRUE	574	1274	455	0.0746741	0.0450833	-0.0295908	WT	spc
TCONS_00097097	Atad3a	697	FALSE	86	174	437	0.416221	0	-0.416221	WT	spc
TCONS_00097113	Pusl1	909	FALSE	57	1	851	0.393188	0.00120489	-0.391983	WT	spc
TCONS_00097124	Ttll10	1931	FALSE	99	72	1760	0.230723	0.132907	-0.0978165	WT	spc
TCONS_00097125	Ttll10	2588	FALSE	489	72	2027	0.414668	0.240548	-0.17412	WT	spc
TCONS_00097128	Ttll10	2177	FALSE	496	797	884	0.170838	0.261444	0.0906067	WT	spc
TCONS_00097580	4930511M11Rik	1680	FALSE	388	384	908	0.0129878	2.21066e-05	-0.0129657	WT	spc
TCONS_00097689	Gm8897	1099	FALSE	1	553	545	0.156571	0.00251803	-0.154053	WT	spc
TCONS_00097782	Fam185a	1590	FALSE	168	787	635	0.387628	0.116805	-0.270823	WT	spc
TCONS_00097805	Pmpcb	400	TRUE	127	256	17	0.0161518	0.00326598	-0.0128858	WT	spc
TCONS_00097867	Abcb8	3074	FALSE	361	560	2153	0.0540399	0.0256476	-0.0283924	WT	spc
TCONS_00097871	Abcb8	929	FALSE	82	392	455	0.0900717	0.00992092	-0.0801508	WT	spc
TCONS_00097879	Slc4a2	966	FALSE	574	0	392	0.161318	0.0715057	-0.0898121	WT	spc
TCONS_00097883	Slc4a2	332	FALSE	215	46	71	0.0991095	0.019147	-0.0799625	WT	spc
TCONS_00097954	Gm17695	10978	FALSE	7249	232	3497	0.62325	9.36693e-05	-0.623157	WT	spc
TCONS_00098009	Dnajb6	847	TRUE	1	796	50	0.00315501	0.00208542	-0.00106959	WT	spc
TCONS_00098045	4930471M23Rik	3347	TRUE	126	2892	329	0.110603	0.0629769	-0.0476261	WT	spc
TCONS_00098191	Krtcap3	889	FALSE	63	104	722	0.20494	0	-0.20494	WT	spc
TCONS_00098192	Krtcap3	736	TRUE	26	552	158	0.162269	0.00426754	-0.158001	WT	spc
TCONS_00098287	Yes1	4012	FALSE	1803	584	1625	0.361475	0.0471903	-0.314284	WT	spc
TCONS_00098292	Depdc5	585	FALSE	103	0	482	0.0633653	0	-0.0633653	WT	spc
TCONS_00098298	Depdc5	7964	FALSE	187	3002	4775	0.0218904	0.0135695	-0.00832091	WT	spc
TCONS_00098331	4933407H18Rik	7840	FALSE	718	4969	2153	0.499127	0.292951	-0.206176	WT	spc
TCONS_00098389	Whsc1	4633	FALSE	1	535	4097	0.321342	0.000471117	-0.320871	WT	spc
TCONS_00098392	Whsc1	393	FALSE	106	0	287	0.246267	0.0396415	-0.206625	WT	spc
TCONS_00098399	Gm1673	451	FALSE	133	46	272	0.0113442	0.00267988	-0.00866427	WT	spc
TCONS_00098414	Fam193a	5000	FALSE	51	708	4241	0.208429	0.066315	-0.142114	WT	spc
TCONS_00098439	Add1	407	FALSE	1	2	404	0.299283	0.029612	-0.269671	WT	spc
TCONS_00098449	Grk4	3235	TRUE	451	2602	182	0.035332	0.0167685	-0.0185635	WT	spc
TCONS_00098518	Acox3	414	FALSE	165	1	248	0.0758638	0	-0.0758638	WT	spc
TCONS_00098549	Afap1	4816	FALSE	648	3791	377	0.593875	0.342948	-0.250926	WT	spc
TCONS_00098607	Stx18	2934	TRUE	591	2161	182	0.036416	0.0226481	-0.0137679	WT	spc
TCONS_00098610	Stx18	3002	FALSE	591	1407	1004	0.0333125	0.00634938	-0.0269631	WT	spc
TCONS_00098634	Lyar	504	FALSE	358	0	146	0.00260997	0.000568801	-0.00204117	WT	spc
TCONS_00098638	Lyar	722	FALSE	29	283	410	0.000819509	0	-0.000819509	WT	spc
TCONS_00098673	Cpeb2	1802	FALSE	91	146	1565	0.24811	0.0786155	-0.169494	WT	spc
TCONS_00098701	4930431F12Rik	429	FALSE	1	0	428	0.999549	0	-0.999549	WT	spc
TCONS_00098715	Med28	4294	FALSE	106	3802	386	0.000517501	0.000484324	-3.31763e-05	WT	spc
TCONS_00098768	Pacrgl	1517	FALSE	174	597	746	0.117879	0.018546	-0.0993335	WT	spc
TCONS_00098933	Ube2k	774	TRUE	133	468	173	0.101772	0	-0.101772	WT	spc
TCONS_00098944	N4bp2	4767	FALSE	272	2	4493	0.427607	0.00019672	-0.427411	WT	spc
TCONS_00098963	Nsun7	2662	FALSE	396	164	2102	0.045194	0.013726	-0.031468	WT	spc
TCONS_00099010	Slc30a9	2544	TRUE	67	2286	191	0.315139	0.0909574	-0.224182	WT	spc
TCONS_00099097	Dcun1d4	714	FALSE	577	0	137	0.165018	0.0091785	-0.155839	WT	spc
TCONS_00099104	Spata18	1912	FALSE	207	152	1553	0.0802904	0	-0.0802904	WT	spc
TCONS_00099125	Fip1l1	1953	FALSE	184	159	1610	0.214501	0.0330096	-0.181491	WT	spc
TCONS_00099192	C530008M17Rik	583	TRUE	1	268	314	0.0275237	0.01221	-0.0153137	WT	spc
TCONS_00099200	C530008M17Rik	4499	FALSE	602	148	3749	0.0604952	5.51622e-06	-0.0604897	WT	spc
TCONS_00099203	C530008M17Rik	3935	FALSE	92	277	3566	0.045224	4.66009e-06	-0.0452194	WT	spc
TCONS_00099239	1700023E05Rik	1351	FALSE	260	132	959	0.0969488	0.0598615	-0.0370873	WT	spc
TCONS_00099323	Ythdc1	2960	FALSE	1	749	2210	0.455179	0	-0.455179	WT	spc
TCONS_00099379	Mob1b	891	FALSE	132	328	431	0.252933	0	-0.252933	WT	spc
TCONS_00099571	Bmp2k	3240	TRUE	240	2449	551	0.467255	0.000298043	-0.466957	WT	spc
TCONS_00099584	1700007G11Rik	596	FALSE	237	6	353	0.490513	0.000577569	-0.489936	WT	spc
TCONS_00099614	Cops4	1834	TRUE	208	610	1016	0.00875199	0.00494494	-0.00380706	WT	spc
TCONS_00099620	Cops4	632	TRUE	6	516	110	0.244717	0	-0.244717	WT	spc
TCONS_00099737	Lrrc8b	2841	FALSE	316	114	2411	0.0648712	0.0476203	-0.017251	WT	spc
TCONS_00099792	Cdc7	2961	FALSE	190	1077	1694	0.0456062	0.0184115	-0.0271946	WT	spc
TCONS_00099805	Brdt	369	FALSE	365	2	2	0.0350776	0	-0.0350776	WT	spc
TCONS_00099806	Brdt	4663	FALSE	261	1532	2870	0.0115798	0.0106476	-0.000932122	WT	spc
TCONS_00099814	Lpcat2b	2644	FALSE	822	932	890	0.0279146	0.000434621	-0.02748	WT	spc
TCONS_00099820	Btbd8	1185	FALSE	66	364	755	0.55834	0.283159	-0.275181	WT	spc
TCONS_00099834	A830010M20Rik	5632	FALSE	440	1731	3461	0.511848	0.00748372	-0.504365	WT	spc
TCONS_00099852	Rpap2	2268	FALSE	54	370	1844	0.177287	0.118486	-0.058801	WT	spc
TCONS_00099875	Mtf2	2355	TRUE	288	2032	35	0.109123	0.0857325	-0.0233907	WT	spc
TCONS_00099886	Mtf2	3068	TRUE	246	2808	14	0.190291	0.0554069	-0.134884	WT	spc
TCONS_00099920	Pcgf3	688	TRUE	330	188	170	0.688498	0	-0.688498	WT	spc
TCONS_00099987	Chfr	1862	TRUE	107	808	947	0.256064	3.30418e-05	-0.256031	WT	spc
TCONS_00100031	Ddx51	306	FALSE	228	1	77	0.420038	0.181547	-0.238491	WT	spc
TCONS_00100122	Iscu	1395	FALSE	26	740	629	0.0358104	0	-0.0358104	WT	spc
TCONS_00100198	4930519G04Rik	2198	FALSE	1310	475	413	0.10307	0.1213	0.0182297	WT	spc
TCONS_00100257	Srsf9	1162	FALSE	133	361	668	0.262516	0	-0.262516	WT	spc
TCONS_00100333	Gcn1l1	240	FALSE	183	1	56	0.0385674	0.0256141	-0.0129533	WT	spc
TCONS_00100341	Cit	7985	TRUE	841	5660	1484	0.112984	0.0613907	-0.0515933	WT	spc
TCONS_00100345	Cit	571	FALSE	47	0	524	0.223359	0	-0.223359	WT	spc
TCONS_00100507	Ddx54	5578	TRUE	501	2738	2339	0.706449	0.0739375	-0.632512	WT	spc
TCONS_00100513	Ddx54	5346	TRUE	18	3154	2174	0.201965	0.221479	0.0195144	WT	spc
TCONS_00100548	Gm15800	13355	TRUE	718	12578	59	0.1315	0.0294185	-0.102081	WT	spc
TCONS_00100581	Tmem116	1364	FALSE	43	227	1094	0.143202	0.0589302	-0.084272	WT	spc
TCONS_00100609	Atxn2	1202	FALSE	1	2	1199	0.187608	0.0194223	-0.168186	WT	spc
TCONS_00100670	Vps29	720	FALSE	69	217	434	0.142077	0.00554333	-0.136534	WT	spc
TCONS_00100755	Wdr66	3679	FALSE	2030	0	1649	0.150932	0.107744	-0.0431885	WT	spc
TCONS_00100800	Ccdc62	458	FALSE	1	281	176	0.0545899	0.00333989	-0.05125	WT	spc
TCONS_00100855	Snrnp35	1280	FALSE	153	393	734	0.0981445	0.0208306	-0.0773139	WT	spc
TCONS_00100858	Tmed2	2526	FALSE	875	1301	350	0.129851	0.0267869	-0.103064	WT	spc
TCONS_00100883	Tctn2	637	TRUE	127	349	161	0.0175331	0.00843041	-0.00910272	WT	spc
TCONS_00100968	Ran	2375	FALSE	220	1505	650	0.00293794	0	-0.00293794	WT	spc
TCONS_00100969	Ran	2397	FALSE	242	1505	650	0.00260652	0.000827536	-0.00177899	WT	spc
TCONS_00101129	Abhd11	731	TRUE	122	406	203	0.0663712	0	-0.0663712	WT	spc
TCONS_00101153	Tbl2	840	TRUE	53	587	200	0.0207578	0	-0.0207578	WT	spc
TCONS_00101155	Tbl2	766	FALSE	196	1	569	0.0378563	0	-0.0378563	WT	spc
TCONS_00101175	Nsun5	2210	TRUE	32	1276	902	0.271684	0.0585924	-0.213091	WT	spc
TCONS_00101178	Nsun5	385	TRUE	10	100	275	0.466513	0	-0.466513	WT	spc
TCONS_00101190	Rhbdd2	867	FALSE	19	555	293	0.20319	0	-0.20319	WT	spc
TCONS_00101239	2310043J07Rik	896	FALSE	286	155	455	0.0876081	0.0223393	-0.0652688	WT	spc
TCONS_00101269	Myl10	853	FALSE	238	64	551	0.00684005	0	-0.00684005	WT	spc
TCONS_00101348	Lrch4	891	TRUE	65	296	530	0.151147	0.113092	-0.0380548	WT	spc
TCONS_00101411	Cops6	1098	TRUE	14	995	89	0.0270515	0.00934927	-0.0177023	WT	spc
TCONS_00101426	Cnpy4	737	FALSE	257	1	479	0.915838	0.388352	-0.527485	WT	spc
TCONS_00101509	Sun1	643	FALSE	46	517	80	0.0451453	0.0176263	-0.0275191	WT	spc
TCONS_00101522	Sun1	880	TRUE	204	635	41	0.0346035	0.0169312	-0.0176723	WT	spc
TCONS_00101528	Get4	2107	FALSE	142	982	983	0.162556	7.573e-06	-0.162549	WT	spc
TCONS_00101583	Baat1	2200	FALSE	83	714	1403	0.209978	0	-0.209978	WT	spc
TCONS_00101647	Zfp12	4294	FALSE	266	2064	1964	0.524316	0.311468	-0.212848	WT	spc
TCONS_00101652	Zfp12	665	FALSE	524	1	140	0.475684	0.688532	0.212848	WT	spc
TCONS_00101680	Cyth3	3701	FALSE	301	2345	1055	0.114609	0.0286844	-0.0859244	WT	spc
TCONS_00101681	Cyth3	2068	FALSE	662	351	1055	0.0950043	0.0305973	-0.0644071	WT	spc
TCONS_00101826	Cdk8	3896	FALSE	898	1643	1355	0.795735	0.349624	-0.446111	WT	spc
TCONS_00101887	Pan3	522	FALSE	123	106	293	0.0495491	0.00300077	-0.0465483	WT	spc
TCONS_00101889	Pan3	600	FALSE	6	73	521	0.0453856	0.00939724	-0.0359884	WT	spc
TCONS_00101895	Pan3	727	FALSE	404	0	323	0.0897174	0.0187011	-0.0710164	WT	spc
TCONS_00102035	C030048B08Rik	641	FALSE	8	166	467	0.343361	0.174956	-0.168405	WT	spc
[truncated: 9,340 more rows]
