# Supplementary material for: UPF2-Dependent Nonsense-Mediated mRNA Decay Pathway Is Essential for Spermatogenesis by Selectively Eliminating Longer 3'UTR Transcripts
Source: PLoS Genet. 2016 May 5;12(5):e1005863. doi: 10.1371/journal.pgen.1005863 (PMC4858225; doi:10.1371/journal.pgen.1005863)
Supplement: S2 Table — (XLSX) [file pgen.1005863.s007.xlsx]

## Sheet: isoforms and PTC prediction
S2 Table. Differentially expressed transcripts between WT and Stra8-KO whole testes determined through RNA-Seq.
seqnames	start	end	width	strand	spliceR.isoform_id	spliceR.sample_1	spliceR.sample_2	spliceR.gene_id	spliceR.gene_short_name	spliceR.nearest_ref_id	spliceR.length	spliceR.gene_status	spliceR.gene_value_1	spliceR.gene_value_2	spliceR.gene_log2_fold_change	spliceR.gene_p_value	spliceR.gene_q_value	spliceR.gene_significant	spliceR.iso_status	spliceR.iso_value_1	spliceR.iso_value_2	spliceR.iso_log2_fold_change	spliceR.iso_p_value	spliceR.iso_q_value	spliceR.iso_significant	spliceR.cds_pos	spliceR.stop_pos	spliceR.stop_distance	spliceR.junction_index	spliceR.PTC
chr1	3044313	3044814	502	*	TCONS_00000001	WT	Upf2_KO	XLOC_000001	Gm16088	ENSMUST00000160944	501	NOTEST	1.6998	1.52845	-0.153296	1	1	no	NOTEST	1.6998	1.52845	-0.153296	1	1	no	-1	NA	NA	-1	NA
chr1	4712510	4713640	1131	*	TCONS_00000005	WT	Upf2_KO	XLOC_000005	U6	ENSMUST00000157375	729	OK	8.17677	6.56889	-0.315882	0.3481	0.422116	no	OK	8.17677	6.56889	-0.315882	0.3481	0.477872	no	-1	NA	NA	NA	NA
chr1	4797866	4887987	90122	*	TCONS_00000006	WT	Upf2_KO	XLOC_000006	Tcea1	ENSMUST00000081551	3152	OK	188.434	92.6945	-1.0235	5e-05	0.000177583	yes	OK	20.8325	1.08728	-4.26004	0.02805	0.107452	no	4797994	1610	-9	0	FALSE
chr1	4797866	4887987	90122	*	TCONS_00000007	WT	Upf2_KO	XLOC_000006	Lypla1	ENSMUST00000134384	4740	OK	188.434	92.6945	-1.0235	5e-05	0.000177583	yes	NOTEST	0.403336	0.00542461	-6.21632	1	1	no	4797994	315	2553	-2	TRUE
chr1	4797866	4887987	90122	*	TCONS_00000008	WT	Upf2_KO	XLOC_000006	Lypla1	ENSMUST00000115529	2440	OK	188.434	92.6945	-1.0235	5e-05	0.000177583	yes	OK	6.4245	0.194264	-5.0475	0.20275	0.358062	no	4797994	717	-54	0	FALSE
chr1	4797866	4887987	90122	*	TCONS_00000009	WT	Upf2_KO	XLOC_000006	Lypla1	ENSMUST00000134384	1136	OK	188.434	92.6945	-1.0235	5e-05	0.000177583	yes	NOTEST	2.47044	0.350522	-2.81719	1	1	no	4797994	801	64	-1	TRUE
chr1	4797866	4887987	90122	*	TCONS_00000010	WT	Upf2_KO	XLOC_000006	Tcea1	ENSMUST00000081551	3118	OK	188.434	92.6945	-1.0235	5e-05	0.000177583	yes	NOTEST	0	0.000459373	Inf	1	1	no	4797994	315	1252	-12	TRUE
chr1	4797866	4887987	90122	*	TCONS_00000011	WT	Upf2_KO	XLOC_000006	Lypla1	ENSMUST00000027036	2507	OK	188.434	92.6945	-1.0235	5e-05	0.000177583	yes	OK	6.74137	19.9054	1.56204	0.095	0.244016	no	4797994	784	-54	0	FALSE
chr1	4797866	4887987	90122	*	TCONS_00000012	WT	Upf2_KO	XLOC_000006	Lypla1	ENSMUST00000155020	825	OK	188.434	92.6945	-1.0235	5e-05	0.000177583	yes	LOWDATA	58.6918	16.9294	-1.79363	1	1	no	4797994	211	587	-6	TRUE
chr1	4797866	4887987	90122	*	TCONS_00000013	WT	Upf2_KO	XLOC_000006	Lypla1	ENSMUST00000119612	529	OK	188.434	92.6945	-1.0235	5e-05	0.000177583	yes	OK	35.6155	7.60225	-2.22801	0.03125	0.116637	no	4797994	297	20	-1	FALSE
chr1	4797866	4887987	90122	*	TCONS_00000014	WT	Upf2_KO	XLOC_000006	Lypla1	ENSMUST00000137887	444	OK	188.434	92.6945	-1.0235	5e-05	0.000177583	yes	OK	25.0855	2.06422	-3.60318	0.1252	0.27674	no	4797994	442	-12	0	FALSE
chr1	4797866	4887987	90122	*	TCONS_00000015	WT	Upf2_KO	XLOC_000006	Lypla1	ENSMUST00000115529	930	OK	188.434	92.6945	-1.0235	5e-05	0.000177583	yes	LOWDATA	16.107	8.38963	-0.941008	1	1	no	4797994	594	-54	0	FALSE
chr1	4797866	4887987	90122	*	TCONS_00000016	WT	Upf2_KO	XLOC_000006	Lypla1	ENSMUST00000150971	789	OK	188.434	92.6945	-1.0235	5e-05	0.000177583	yes	OK	0	4.70123	Inf	0.1169	0.269461	no	4820355	662	-204	0	FALSE
chr1	4797866	4887987	90122	*	TCONS_00000017	WT	Upf2_KO	XLOC_000006	Lypla1	ENSMUST00000131119	660	OK	188.434	92.6945	-1.0235	5e-05	0.000177583	yes	OK	6.00423	1.45513	-2.04483	0.3476	0.477421	no	4820355	660	-138	0	FALSE
chr1	4797866	4887987	90122	*	TCONS_00000018	WT	Upf2_KO	XLOC_000006	Lypla1	ENSMUST00000141278	4456	OK	188.434	92.6945	-1.0235	5e-05	0.000177583	yes	NOTEST	0.207729	0.57947	1.48003	1	1	no	-1	NA	NA	NA	NA
chr1	4797866	4887987	90122	*	TCONS_00000019	WT	Upf2_KO	XLOC_000006	Tcea1	ENSMUST00000081551	2668	OK	188.434	92.6945	-1.0235	5e-05	0.000177583	yes	OK	9.24055	20.3728	1.14059	0.0116	0.0538213	no	4847994	1126	-9	0	FALSE
chr1	4797866	4887987	90122	*	TCONS_00000020	WT	Upf2_KO	XLOC_000006	Tcea1	ENSMUST00000081551	2439	OK	188.434	92.6945	-1.0235	5e-05	0.000177583	yes	OK	0.000392587	9.05701	14.4937	0.244	0.3884	no	-1	NA	NA	NA	NA
chr1	4797866	4887987	90122	*	TCONS_00000021	WT	Upf2_KO	XLOC_000006	Tcea1	ENSMUST00000165720	2561	OK	188.434	92.6945	-1.0235	5e-05	0.000177583	yes	NOTEST	0.609096	0	#NAME?	1	1	no	4848488	1019	-9	0	FALSE
chr1	4899656	5060366	160711	*	TCONS_00000022	WT	Upf2_KO	XLOC_000007	Gm16041	ENSMUST00000144339	3725	NOTEST	0.0543903	0.0453167	-0.263306	1	1	no	NOTEST	0.0543903	0.0453167	-0.263306	1	1	no	-1	NA	NA	NA	NA
chr1	4899656	5060366	160711	*	TCONS_00000023	WT	Upf2_KO	XLOC_000008	Gm17101	ENSMUST00000169520	1588	NOTEST	0.0702384	0.069235	-0.0207586	1	1	no	NOTEST	0.0702384	0.069235	-0.0207586	1	1	no	-1	NA	NA	-1	NA
chr1	5073253	5152748	79496	*	TCONS_00000024	WT	Upf2_KO	XLOC_000009	Atp6v1h	ENSMUST00000044369	1976	OK	42.3152	43.4954	0.0396868	0.74565	0.791667	no	OK	37.1037	34.9263	-0.0872516	0.55155	0.655819	no	5074531	1592	-61	0	FALSE
chr1	5073253	5152748	79496	*	TCONS_00000025	WT	Upf2_KO	XLOC_000009	Atp6v1h	ENSMUST00000044369	2222	OK	42.3152	43.4954	0.0396868	0.74565	0.791667	no	NOTEST	2.41013	0.328554	-2.87491	1	1	no	5074531	1720	-61	0	FALSE
chr1	5073253	5152748	79496	*	TCONS_00000026	WT	Upf2_KO	XLOC_000009	Atp6v1h	ENSMUST00000044369	2039	OK	42.3152	43.4954	0.0396868	0.74565	0.791667	no	NOTEST	1.85094	0.794956	-1.21931	1	1	no	5074531	1537	-61	0	FALSE
chr1	5073253	5152748	79496	*	TCONS_00000027	WT	Upf2_KO	XLOC_000009	Atp6v1h	ENSMUST00000044369	1841	OK	42.3152	43.4954	0.0396868	0.74565	0.791667	no	OK	0.948572	4.12918	2.12203	0.1109	0.263016	no	-1	NA	NA	NA	NA
chr1	5073253	5152748	79496	*	TCONS_00000029	WT	Upf2_KO	XLOC_000009	Atp6v1h	ENSMUST00000044369	1711	OK	42.3152	43.4954	0.0396868	0.74565	0.791667	no	OK	0.00183932	3.31644	10.8163	0.26615	0.401997	no	-1	NA	NA	NA	NA
chr1	5578573	5596212	17640	*	TCONS_00000030	WT	Upf2_KO	XLOC_000010	Oprk1	ENSMUST00000027038	4705	NOTEST	0	0.0171018	Inf	1	1	no	NOTEST	0	0.0076083	Inf	1	1	no	5579129	1358	-533	0	FALSE
chr1	5578573	5596212	17640	*	TCONS_00000031	WT	Upf2_KO	XLOC_000010	Oprk1	ENSMUST00000160777	4675	NOTEST	0	0.0171018	Inf	1	1	no	NOTEST	0	0.00949327	Inf	1	1	no	5579129	1328	-533	0	FALSE
chr1	5578573	5596212	17640	*	TCONS_00000035	WT	Upf2_KO	XLOC_000010	Oprk1	ENSMUST00000159083	6305	NOTEST	0	0.0171018	Inf	1	1	no	NOTEST	0	2.13196e-07	Inf	1	1	no	-1	NA	NA	NA	NA
chr1	6196277	6266729	70453	*	TCONS_00000036	WT	Upf2_KO	XLOC_000011	Rb1cc1	ENSMUST00000159906	656	OK	224.421	150.665	-0.57486	0.0012	0.00322693	yes	LOWDATA	12.4949	4.62092	-1.43509	1	1	no	6220083	654	-81	0	FALSE
chr1	6196277	6266729	70453	*	TCONS_00000038	WT	Upf2_KO	XLOC_000011	Rb1cc1	ENSMUST00000167867	7401	OK	224.421	150.665	-0.57486	0.0012	0.00322693	yes	NOTEST	0	0.0658081	Inf	1	1	no	6220083	5028	-78	0	FALSE
chr1	6196277	6266729	70453	*	TCONS_00000039	WT	Upf2_KO	XLOC_000011	Rb1cc1	ENSMUST00000167867	7455	OK	224.421	150.665	-0.57486	0.0012	0.00322693	yes	NOTEST	0	2.29896	Inf	1	1	no	6220083	5082	-78	0	FALSE
chr1	6196277	6266729	70453	*	TCONS_00000041	WT	Upf2_KO	XLOC_000011	Rb1cc1	ENSMUST00000160871	690	OK	224.421	150.665	-0.57486	0.0012	0.00322693	yes	LOWDATA	0	3.61593	Inf	1	1	no	6220083	690	-123	0	FALSE
chr1	6196277	6266729	70453	*	TCONS_00000042	WT	Upf2_KO	XLOC_000011	Rb1cc1	ENSMUST00000167867	4975	OK	224.421	150.665	-0.57486	0.0012	0.00322693	yes	OK	56.3594	31.6115	-0.834206	0.13465	0.28685	no	6220083	4973	-84	0	FALSE
chr1	6196277	6266729	70453	*	TCONS_00000043	WT	Upf2_KO	XLOC_000011	Rb1cc1	ENSMUST00000167867	4978	OK	224.421	150.665	-0.57486	0.0012	0.00322693	yes	OK	26.2084	1.63241	-4.00496	0.1739	0.329874	no	6220083	4976	-87	0	FALSE
chr1	6196277	6266729	70453	*	TCONS_00000045	WT	Upf2_KO	XLOC_000011	Rb1cc1	ENSMUST00000027040	7607	OK	224.421	150.665	-0.57486	0.0012	0.00322693	yes	NOTEST	1.44218	0.5046	-1.51504	1	1	no	6220083	5234	-78	0	FALSE
chr1	6196277	6266729	70453	*	TCONS_00000046	WT	Upf2_KO	XLOC_000011	Rb1cc1	ENSMUST00000167867	6926	OK	224.421	150.665	-0.57486	0.0012	0.00322693	yes	NOTEST	1.69801	0	#NAME?	1	1	no	6220083	5103	-78	0	FALSE
chr1	6196277	6266729	70453	*	TCONS_00000047	WT	Upf2_KO	XLOC_000011	Rb1cc1	ENSMUST00000162210	1151	OK	224.421	150.665	-0.57486	0.0012	0.00322693	yes	NOTEST	0.174129	0.103735	-0.747249	1	1	no	6220083	524	-119	0	FALSE
chr1	6196277	6266729	70453	*	TCONS_00000050	WT	Upf2_KO	XLOC_000011	Rb1cc1	ENSMUST00000162795	2712	OK	224.421	150.665	-0.57486	0.0012	0.00322693	yes	LOWDATA	17.6646	19.4449	0.138532	1	1	no	6220083	2711	-753	0	FALSE
chr1	6196277	6266729	70453	*	TCONS_00000051	WT	Upf2_KO	XLOC_000011	Rb1cc1	ENSMUST00000161327	5707	OK	224.421	150.665	-0.57486	0.0012	0.00322693	yes	LOWDATA	16.8193	15.6978	-0.0995471	1	1	no	6224359	18	4309	-20	TRUE
chr1	6196277	6266729	70453	*	TCONS_00000053	WT	Upf2_KO	XLOC_000011	Rb1cc1	ENSMUST00000167867	6273	OK	224.421	150.665	-0.57486	0.0012	0.00322693	yes	NOTEST	0.0616414	0.0997922	0.695028	1	1	no	6239168	4868	1077	-1	TRUE
chr1	6196277	6266729	70453	*	TCONS_00000054	WT	Upf2_KO	XLOC_000011	Rb1cc1	ENSMUST00000162257	2204	OK	224.421	150.665	-0.57486	0.0012	0.00322693	yes	LOWDATA	46.961	40.0612	-0.229257	1	1	no	6239168	3	1908	-8	TRUE
chr1	6196277	6266729	70453	*	TCONS_00000055	WT	Upf2_KO	XLOC_000011	Rb1cc1	ENSMUST00000159206	519	OK	224.421	150.665	-0.57486	0.0012	0.00322693	yes	LOWDATA	6.55818	12.2314	0.899221	1	1	no	-1	NA	NA	NA	NA
chr1	6196277	6266729	70453	*	TCONS_00000056	WT	Upf2_KO	XLOC_000011	Rb1cc1	ENSMUST00000159661	875	OK	224.421	150.665	-0.57486	0.0012	0.00322693	yes	NOTEST	0	2.51487	Inf	1	1	no	6253013	764	-126	0	FALSE
chr1	6196277	6266729	70453	*	TCONS_00000057	WT	Upf2_KO	XLOC_000011	Rb1cc1	ENSMUST00000161183	332	OK	224.421	150.665	-0.57486	0.0012	0.00322693	yes	NOTEST	1.53044	1.14703	-0.416033	1	1	no	-1	NA	NA	NA	NA
chr1	6196277	6266729	70453	*	TCONS_00000059	WT	Upf2_KO	XLOC_000011	Rb1cc1	ENSMUST00000159530	898	OK	224.421	150.665	-0.57486	0.0012	0.00322693	yes	LOWDATA	32.732	14.1314	-1.21179	1	1	no	6253013	684	-78	0	FALSE
chr1	6196277	6266729	70453	*	TCONS_00000060	WT	Upf2_KO	XLOC_000011	Rb1cc1	ENSMUST00000162418	2150	OK	224.421	150.665	-0.57486	0.0012	0.00322693	yes	LOWDATA	0.601577	0.882732	0.553226	1	1	no	-1	NA	NA	NA	NA
chr1	6196277	6266729	70453	*	TCONS_00000061	WT	Upf2_KO	XLOC_000011	Rb1cc1	ENSMUST00000159656	1599	OK	224.421	150.665	-0.57486	0.0012	0.00322693	yes	OK	3.11496	0	#NAME?	0.121	0.273241	no	-1	NA	NA	NA	NA
chr1	6477311	6851021	373711	*	TCONS_00000064	WT	Upf2_KO	XLOC_000013	St18	ENSMUST00000131494	5720	NOTEST	1.76199	0.685106	-1.3628	1	1	no	NOTEST	0	2.01919e-06	Inf	1	1	no	6758978	3380	-141	0	FALSE
chr1	6477311	6851021	373711	*	TCONS_00000065	WT	Upf2_KO	XLOC_000013	St18	ENSMUST00000151281	5711	NOTEST	1.76199	0.685106	-1.3628	1	1	no	NOTEST	0	2.49731e-06	Inf	1	1	no	6758978	3371	-141	0	FALSE
chr1	6477311	6851021	373711	*	TCONS_00000067	WT	Upf2_KO	XLOC_000013	St18	ENSMUST00000140079	5738	NOTEST	1.76199	0.685106	-1.3628	1	1	no	NOTEST	0	1.32423e-06	Inf	1	1	no	6758978	3398	-141	0	FALSE
chr1	6477311	6851021	373711	*	TCONS_00000069	WT	Upf2_KO	XLOC_000013	St18	ENSMUST00000140079	5355	NOTEST	1.76199	0.685106	-1.3628	1	1	no	NOTEST	0	0.0165893	Inf	1	1	no	6758978	1334	2068	-16	TRUE
chr1	6477311	6851021	373711	*	TCONS_00000070	WT	Upf2_KO	XLOC_000013	St18	ENSMUST00000140079	5789	NOTEST	1.76199	0.685106	-1.3628	1	1	no	NOTEST	0	4.15464e-07	Inf	1	1	no	6758978	3449	-141	0	FALSE
chr1	6477311	6851021	373711	*	TCONS_00000071	WT	Upf2_KO	XLOC_000013	St18	ENSMUST00000140079	5785	NOTEST	1.76199	0.685106	-1.3628	1	1	no	NOTEST	0	4.53748e-07	Inf	1	1	no	6758978	3445	-141	0	FALSE
chr1	6477311	6851021	373711	*	TCONS_00000072	WT	Upf2_KO	XLOC_000013	St18	ENSMUST00000150761	5784	NOTEST	1.76199	0.685106	-1.3628	1	1	no	NOTEST	0	4.63902e-07	Inf	1	1	no	6758978	3444	-141	0	FALSE
chr1	6477311	6851021	373711	*	TCONS_00000076	WT	Upf2_KO	XLOC_000013	St18	ENSMUST00000150761	4264	NOTEST	1.76199	0.685106	-1.3628	1	1	no	LOWDATA	0.02733	5.63372e-06	-12.2441	1	1	no	6758978	3394	-141	0	FALSE
chr1	6477311	6851021	373711	*	TCONS_00000077	WT	Upf2_KO	XLOC_000013	St18	ENSMUST00000151281	3533	NOTEST	1.76199	0.685106	-1.3628	1	1	no	LOWDATA	0.029299	0.0627293	1.09829	1	1	no	6758978	3320	-141	0	FALSE
chr1	6477311	6851021	373711	*	TCONS_00000078	WT	Upf2_KO	XLOC_000013	St18	ENSMUST00000139756	324	NOTEST	1.76199	0.685106	-1.3628	1	1	no	LOWDATA	0.426778	0	#NAME?	1	1	no	6758978	324	-19	0	FALSE
chr1	6477311	6851021	373711	*	TCONS_00000080	WT	Upf2_KO	XLOC_000013	St18	ENSMUST00000139838	792	NOTEST	1.76199	0.685106	-1.3628	1	1	no	LOWDATA	0.4345	0.0709363	-2.61476	1	1	no	6758978	791	-368	0	FALSE
chr1	6477311	6851021	373711	*	TCONS_00000081	WT	Upf2_KO	XLOC_000013	St18	ENSMUST00000140079	5624	NOTEST	1.76199	0.685106	-1.3628	1	1	no	NOTEST	0	2.01826e-05	Inf	1	1	no	6758978	3284	-141	0	FALSE
chr1	6477311	6851021	373711	*	TCONS_00000082	WT	Upf2_KO	XLOC_000013	St18	ENSMUST00000163727	5598	NOTEST	1.76199	0.685106	-1.3628	1	1	no	LOWDATA	0	3.80262e-05	Inf	1	1	no	6758978	3264	-141	0	FALSE
chr1	6477311	6851021	373711	*	TCONS_00000084	WT	Upf2_KO	XLOC_000013	St18	ENSMUST00000142304	445	NOTEST	1.76199	0.685106	-1.3628	1	1	no	NOTEST	0.384904	0.317733	-0.276684	1	1	no	-1	NA	NA	NA	NA
chr1	6477311	6851021	373711	*	TCONS_00000085	WT	Upf2_KO	XLOC_000013	St18	ENSMUST00000151015	817	NOTEST	1.76199	0.685106	-1.3628	1	1	no	LOWDATA	0.459078	0.217047	-1.08073	1	1	no	-1	NA	NA	NA	NA
chr1	6477311	6851021	373711	*	TCONS_00000086	WT	Upf2_KO	XLOC_000013	St18	ENSMUST00000126379	595	NOTEST	1.76199	0.685106	-1.3628	1	1	no	LOWDATA	9.68357e-05	0	#NAME?	1	1	no	-1	NA	NA	NA	NA
chr1	7079000	7163736	84737	*	TCONS_00000088	WT	Upf2_KO	XLOC_000014	Pcmtd1	ENSMUST00000061280	5230	OK	6.28322	12.2219	0.959896	0.09025	0.136757	no	OK	2.44574	6.38446	1.38429	5e-05	0.000485642	yes	7110389	1486	-368	0	FALSE
chr1	7079000	7163736	84737	*	TCONS_00000089	WT	Upf2_KO	XLOC_000014	Pcmtd1	ENSMUST00000061280	4837	OK	6.28322	12.2219	0.959896	0.09025	0.136757	no	NOTEST	0.0148975	1.09238	6.19626	1	1	no	-1	NA	NA	NA	NA
chr1	7079000	7163736	84737	*	TCONS_00000090	WT	Upf2_KO	XLOC_000014	Pcmtd1	ENSMUST00000097828	4272	OK	6.28322	12.2219	0.959896	0.09025	0.136757	no	NOTEST	0.650578	2.45694	1.91707	1	1	no	7156541	499	-368	0	FALSE
chr1	7079000	7163736	84737	*	TCONS_00000091	WT	Upf2_KO	XLOC_000014	Pcmtd1	ENSMUST00000097828	431	OK	6.28322	12.2219	0.959896	0.09025	0.136757	no	LOWDATA	3.17201	2.28815	-0.471213	1	1	no	7156541	426	-368	0	FALSE
chr1	7167819	7169118	1300	*	TCONS_00000092	WT	Upf2_KO	XLOC_000015	Gm9826	ENSMUST00000029124	1299	NOTEST	0.274616	0.252943	-0.118604	1	1	no	NOTEST	0.274616	0.252943	-0.118604	1	1	no	-1	NA	NA	-1	NA
chr1	9535488	9537535	2048	*	TCONS_00000096	WT	Upf2_KO	XLOC_000019	Rrs1	ENSMUST00000072079	2047	OK	8.88279	11.3131	0.348915	0.0533	0.0876949	no	OK	8.88279	11.3131	0.348915	0.0533	0.168115	no	-1	NA	NA	-1	NA
chr1	9538028	9621256	83229	*	TCONS_00000098	WT	Upf2_KO	XLOC_000020	Adhfe1	ENSMUST00000144177	3239	OK	2.59991	7.35717	1.50069	5e-05	0.000177583	yes	NOTEST	0.611203	0.848513	0.473286	1	1	no	9538173	1543	-84	0	FALSE
chr1	9538028	9621256	83229	*	TCONS_00000099	WT	Upf2_KO	XLOC_000020	Adhfe1	ENSMUST00000027044	2022	OK	2.59991	7.35717	1.50069	5e-05	0.000177583	yes	LOWDATA	1.98849	5.14611	1.37181	1	1	no	9538173	155	1156	-10	TRUE
chr1	9538028	9621256	83229	*	TCONS_00000100	WT	Upf2_KO	XLOC_000020	Adhfe1	ENSMUST00000130927	459	OK	2.59991	7.35717	1.50069	5e-05	0.000177583	yes	NOTEST	0.000220308	1.36255	12.5945	1	1	no	9538173	205	189	-2	TRUE
chr1	9538028	9621256	83229	*	TCONS_00000103	WT	Upf2_KO	XLOC_000022	3110035E14Rik	ENSMUST00000088666	3256	OK	3.06775	6.14241	1.00162	0.0009	0.00250116	yes	OK	3.06775	6.14241	1.00162	0.0009	0.00643463	yes	9591664	1009	-184	0	FALSE
chr1	9708702	9782003	73302	*	TCONS_00000104	WT	Upf2_KO	XLOC_000023	1700034P13Rik	ENSMUST00000148783	2255	OK	5.96224	4.75024	-0.327856	0.46675	0.538824	no	NOTEST	2.32319	0.71195	-1.70626	1	1	no	-1	NA	NA	NA	NA
chr1	9708702	9782003	73302	*	TCONS_00000105	WT	Upf2_KO	XLOC_000023	1700034P13Rik	ENSMUST00000135143	1996	OK	5.96224	4.75024	-0.327856	0.46675	0.538824	no	OK	2.3924	4.03829	0.755282	0.34325	0.473484	no	-1	NA	NA	NA	NA
chr1	9708702	9782003	73302	*	TCONS_00000106	WT	Upf2_KO	XLOC_000023	1700034P13Rik	ENSMUST00000148783	1291	OK	5.96224	4.75024	-0.327856	0.46675	0.538824	no	LOWDATA	1.24665	0	#NAME?	1	1	no	-1	NA	NA	NA	NA
chr1	9788210	9892637	104428	*	TCONS_00000108	WT	Upf2_KO	XLOC_000024	Sgk3	ENSMUST00000166384	5396	OK	12.0873	21.8457	0.853858	5e-05	0.000177583	yes	NOTEST	0	4.39965e-05	Inf	1	1	no	9855333	1730	-171	0	FALSE
chr1	9788210	9892637	104428	*	TCONS_00000109	WT	Upf2_KO	XLOC_000024	Sgk3	ENSMUST00000168907	5503	OK	12.0873	21.8457	0.853858	5e-05	0.000177583	yes	NOTEST	1.26242	1.24356	-0.0217154	1	1	no	9855333	1837	-171	0	FALSE
chr1	9788210	9892637	104428	*	TCONS_00000110	WT	Upf2_KO	XLOC_000024	Sgk3	ENSMUST00000097825	2337	OK	12.0873	21.8457	0.853858	5e-05	0.000177583	yes	LOWDATA	1.27165	2.89999	1.18934	1	1	no	9855333	1379	-171	0	FALSE
chr1	9788210	9892637	104428	*	TCONS_00000112	WT	Upf2_KO	XLOC_000024	Sgk3	ENSMUST00000171265	5384	OK	12.0873	21.8457	0.853858	5e-05	0.000177583	yes	OK	0.342513	2.94179	3.10246	0.0322	0.119126	no	9855333	1718	-171	0	FALSE
chr1	9788210	9892637	104428	*	TCONS_00000113	WT	Upf2_KO	XLOC_000024	Sgk3	ENSMUST00000097826	2730	OK	12.0873	21.8457	0.853858	5e-05	0.000177583	yes	LOWDATA	9.21069	14.7603	0.68034	1	1	no	9855333	1765	-171	0	FALSE
chr1	9898718	9934208	35491	*	TCONS_00000114	WT	Upf2_KO	XLOC_000025	6030422M02Rik	ENSMUST00000052843	2826	OK	7.11288	9.3299	0.391428	0.04695	0.078655	no	NOTEST	0.315291	0.63188	1.00297	1	1	no	9901799	1141	-13	0	FALSE
chr1	9898718	9934208	35491	*	TCONS_00000115	WT	Upf2_KO	XLOC_000025	6030422M02Rik	ENSMUST00000171802	2553	OK	7.11288	9.3299	0.391428	0.04695	0.078655	no	LOWDATA	6.01334	7.28298	0.276363	1	1	no	9901799	2143	-167	0	FALSE
chr1	9898718	9934208	35491	*	TCONS_00000116	WT	Upf2_KO	XLOC_000025	6030422M02Rik	ENSMUST00000171802	3642	OK	7.11288	9.3299	0.391428	0.04695	0.078655	no	NOTEST	0	0.0258241	Inf	1	1	no	9901799	2101	-167	0	FALSE
chr1	9898718	9934208	35491	*	TCONS_00000117	WT	Upf2_KO	XLOC_000025	6030422M02Rik	ENSMUST00000171802	3536	OK	7.11288	9.3299	0.391428	0.04695	0.078655	no	NOTEST	0.190847	0.342775	0.844843	1	1	no	9901799	814	1014	-5	TRUE
chr1	9898718	9934208	35491	*	TCONS_00000119	WT	Upf2_KO	XLOC_000025	6030422M02Rik	ENSMUST00000171802	3684	OK	7.11288	9.3299	0.391428	0.04695	0.078655	no	NOTEST	0	0.00160754	Inf	1	1	no	9901799	2143	-167	0	FALSE
chr1	9898718	9934208	35491	*	TCONS_00000120	WT	Upf2_KO	XLOC_000025	6030422M02Rik	ENSMUST00000118098	1621	OK	7.11288	9.3299	0.391428	0.04695	0.078655	no	NOTEST	0.593403	0.907934	0.613575	1	1	no	9901799	1482	-242	0	FALSE
chr1	9898718	9934208	35491	*	TCONS_00000121	WT	Upf2_KO	XLOC_000025	6030422M02Rik	ENSMUST00000125294	1917	OK	7.11288	9.3299	0.391428	0.04695	0.078655	no	NOTEST	0	0.133923	Inf	1	1	no	9901799	808	904	-4	TRUE
chr1	9898718	9934208	35491	*	TCONS_00000122	WT	Upf2_KO	XLOC_000025	6030422M02Rik	ENSMUST00000140948	3226	OK	7.11288	9.3299	0.391428	0.04695	0.078655	no	NOTEST	0	0.00297255	Inf	1	1	no	9901799	1097	999	-5	TRUE
chr1	9958704	9999235	40532	*	TCONS_00000123	WT	Upf2_KO	XLOC_000026	Gm15818	ENSMUST00000134692	656	NOTEST	0.432806	0	#NAME?	1	1	no	NOTEST	0.432806	0	#NAME?	1	1	no	-1	NA	NA	NA	NA
chr1	10028298	10126969	98672	*	TCONS_00000125	WT	Upf2_KO	XLOC_000027	Cspp1	ENSMUST00000071087	1388	OK	57.9481	40.5548	-0.51489	0.0389	0.0671606	no	NOTEST	1.33235	0	#NAME?	1	1	no	10035166	1388	-60	0	FALSE
chr1	10028298	10126969	98672	*	TCONS_00000126	WT	Upf2_KO	XLOC_000027	Cspp1	ENSMUST00000071087	4354	OK	57.9481	40.5548	-0.51489	0.0389	0.0671606	no	OK	0.0620119	8.26714	7.0587	0.21225	0.367043	no	10035166	3731	-212	0	FALSE
chr1	10028298	10126969	98672	*	TCONS_00000127	WT	Upf2_KO	XLOC_000027	Cspp1	ENSMUST00000143606	2062	OK	57.9481	40.5548	-0.51489	0.0389	0.0671606	no	NOTEST	0.407835	0.870132	1.09325	1	1	no	10035166	501	-179	0	FALSE
chr1	10028298	10126969	98672	*	TCONS_00000128	WT	Upf2_KO	XLOC_000027	Cspp1	ENSMUST00000117415	1272	OK	57.9481	40.5548	-0.51489	0.0389	0.0671606	no	LOWDATA	0.34217	0	#NAME?	1	1	no	10035166	1029	-450	0	FALSE
chr1	10028298	10126969	98672	*	TCONS_00000129	WT	Upf2_KO	XLOC_000027	Cspp1	ENSMUST00000118263	2162	OK	57.9481	40.5548	-0.51489	0.0389	0.0671606	no	NOTEST	1.13185	0	#NAME?	1	1	no	10035166	1061	-450	0	FALSE
chr1	10028298	10126969	98672	*	TCONS_00000130	WT	Upf2_KO	XLOC_000027	Cspp1	ENSMUST00000163561	2511	OK	57.9481	40.5548	-0.51489	0.0389	0.0671606	no	NOTEST	0	1.8755	Inf	1	1	no	10035166	1053	-450	0	FALSE
chr1	10028298	10126969	98672	*	TCONS_00000132	WT	Upf2_KO	XLOC_000027	Cspp1	ENSMUST00000071087	4248	OK	57.9481	40.5548	-0.51489	0.0389	0.0671606	no	OK	0.226906	4.12917	4.18568	0.03595	0.129045	no	10035166	1368	1925	-17	TRUE
chr1	10028298	10126969	98672	*	TCONS_00000133	WT	Upf2_KO	XLOC_000027	Cspp1	ENSMUST00000071087	4454	OK	57.9481	40.5548	-0.51489	0.0389	0.0671606	no	NOTEST	1.09573	0.65736	-0.737135	1	1	no	10035166	3711	-212	0	FALSE
chr1	10028298	10126969	98672	*	TCONS_00000134	WT	Upf2_KO	XLOC_000027	Cspp1	ENSMUST00000163561	1268	OK	57.9481	40.5548	-0.51489	0.0389	0.0671606	no	LOWDATA	1.40219	1.03739	-0.434727	1	1	no	10035166	1041	-450	0	FALSE
chr1	10028298	10126969	98672	*	TCONS_00000136	WT	Upf2_KO	XLOC_000027	Cspp1	ENSMUST00000155974	445	OK	57.9481	40.5548	-0.51489	0.0389	0.0671606	no	NOTEST	1.03276	0	#NAME?	1	1	no	10035166	445	-104	0	FALSE
chr1	10028298	10126969	98672	*	TCONS_00000137	WT	Upf2_KO	XLOC_000027	Cspp1	ENSMUST00000088641	1251	OK	57.9481	40.5548	-0.51489	0.0389	0.0671606	no	LOWDATA	5.72982	2.44157	-1.23068	1	1	no	10035166	1251	-60	0	FALSE
chr1	10028298	10126969	98672	*	TCONS_00000138	WT	Upf2_KO	XLOC_000027	Cspp1	ENSMUST00000163177	3429	OK	57.9481	40.5548	-0.51489	0.0389	0.0671606	no	OK	8.52807	1.49492	-2.51215	0.1307	0.282708	no	10036573	3429	-212	0	FALSE
chr1	10028298	10126969	98672	*	TCONS_00000139	WT	Upf2_KO	XLOC_000027	Cspp1	ENSMUST00000149214	458	OK	57.9481	40.5548	-0.51489	0.0389	0.0671606	no	LOWDATA	22.0831	9.46564	-1.22217	1	1	no	10047004	42	266	-3	TRUE
chr1	10028298	10126969	98672	*	TCONS_00000140	WT	Upf2_KO	XLOC_000027	Cspp1	ENSMUST00000071087	3953	OK	57.9481	40.5548	-0.51489	0.0389	0.0671606	no	OK	8.28951	5.1242	-0.69396	0.17685	0.332743	no	10047004	42	2956	-25	TRUE
chr1	10028298	10126969	98672	*	TCONS_00000141	WT	Upf2_KO	XLOC_000027	Cspp1	ENSMUST00000071087	3977	OK	57.9481	40.5548	-0.51489	0.0389	0.0671606	no	OK	2.93704	0.00866417	-8.40508	0.3704	0.497973	no	10047004	42	2980	-26	TRUE
chr1	10028298	10126969	98672	*	TCONS_00000142	WT	Upf2_KO	XLOC_000027	Cspp1	ENSMUST00000153804	825	OK	57.9481	40.5548	-0.51489	0.0389	0.0671606	no	NOTEST	0.272374	1.11545	2.03397	1	1	no	-1	NA	NA	NA	NA
chr1	10028298	10126969	98672	*	TCONS_00000143	WT	Upf2_KO	XLOC_000027	Cspp1	ENSMUST00000123261	647	OK	57.9481	40.5548	-0.51489	0.0389	0.0671606	no	NOTEST	0.612687	0.844835	0.46352	1	1	no	-1	NA	NA	NA	NA
chr1	10028298	10126969	98672	*	TCONS_00000144	WT	Upf2_KO	XLOC_000027	Cspp1	ENSMUST00000136283	778	OK	57.9481	40.5548	-0.51489	0.0389	0.0671606	no	NOTEST	0.661179	0	#NAME?	1	1	no	-1	NA	NA	NA	NA
chr1	10028298	10126969	98672	*	TCONS_00000145	WT	Upf2_KO	XLOC_000027	Cspp1	ENSMUST00000128164	670	OK	57.9481	40.5548	-0.51489	0.0389	0.0671606	no	LOWDATA	0.677544	0.74802	0.142762	1	1	no	-1	NA	NA	NA	NA
chr1	10028298	10126969	98672	*	TCONS_00000147	WT	Upf2_KO	XLOC_000027	Cspp1	ENSMUST00000136898	436	OK	57.9481	40.5548	-0.51489	0.0389	0.0671606	no	NOTEST	1.12298	0.627362	-0.839964	1	1	no	-1	NA	NA	NA	NA
chr1	10028298	10126969	98672	*	TCONS_00000148	WT	Upf2_KO	XLOC_000027	Cspp1	ENSMUST00000148663	650	OK	57.9481	40.5548	-0.51489	0.0389	0.0671606	no	NOTEST	0	1.84742	Inf	1	1	no	-1	NA	NA	NA	NA
chr1	10314800	10710026	395227	*	TCONS_00000150	WT	Upf2_KO	XLOC_000029	Gm15603	ENSMUST00000119252	492	NOTEST	1.03981	0	#NAME?	1	1	no	NOTEST	1.03981	0	#NAME?	1	1	no	-1	NA	NA	-1	NA
chr1	10983545	11293763	310219	*	TCONS_00000152	WT	Upf2_KO	XLOC_000031	Prex2	ENSMUST00000027056	11054	NOTEST	0.194688	0.223222	0.197312	1	1	no	NOTEST	0.194688	0.223222	0.197312	1	1	no	10983873	5125	-46	0	FALSE
chr1	11319064	11342337	23274	*	TCONS_00000153	WT	Upf2_KO	XLOC_000032	NA	NA	828	OK	4.93341	2.69284	-0.873458	0.05685	0.0926332	no	OK	4.93341	2.69284	-0.873458	0.05685	0.175408	no	-1	NA	NA	NA	NA
chr1	11404185	11965982	561798	*	TCONS_00000155	WT	Upf2_KO	XLOC_000033	A830018L16Rik	ENSMUST00000048613	2779	NOTEST	0.633183	0.890078	0.491309	1	1	no	NOTEST	0.051515	0.0871206	0.758022	1	1	no	11404649	1844	-44	0	FALSE
chr1	11404185	11965982	561798	*	TCONS_00000157	WT	Upf2_KO	XLOC_000033	A830018L16Rik	ENSMUST00000142117	1499	NOTEST	0.633183	0.890078	0.491309	1	1	no	NOTEST	0.078494	0	#NAME?	1	1	no	11404649	808	-2	0	FALSE
chr1	11404185	11965982	561798	*	TCONS_00000159	WT	Upf2_KO	XLOC_000033	A830018L16Rik	ENSMUST00000135014	6808	NOTEST	0.633183	0.890078	0.491309	1	1	no	NOTEST	0.0307764	0.0558633	0.860075	1	1	no	11404649	1321	-184	0	FALSE
chr1	11404185	11965982	561798	*	TCONS_00000160	WT	Upf2_KO	XLOC_000033	A830018L16Rik	ENSMUST00000141512	1791	NOTEST	0.633183	0.890078	0.491309	1	1	no	NOTEST	0.326902	0.575114	0.814992	1	1	no	11404649	1654	-60	0	FALSE
chr1	11404185	11965982	561798	*	TCONS_00000161	WT	Upf2_KO	XLOC_000033	A830018L16Rik	ENSMUST00000137824	2781	NOTEST	0.633183	0.890078	0.491309	1	1	no	NOTEST	0.0509406	0.083425	0.711665	1	1	no	11404649	1846	-44	0	FALSE
chr1	11404185	11965982	561798	*	TCONS_00000162	WT	Upf2_KO	XLOC_000033	A830018L16Rik	ENSMUST00000115412	1832	NOTEST	0.633183	0.890078	0.491309	1	1	no	NOTEST	0.0945553	2.58545e-05	-11.8365	1	1	no	11404649	1401	-44	0	FALSE
chr1	11404185	11965982	561798	*	TCONS_00000163	WT	Upf2_KO	XLOC_000033	A830018L16Rik	ENSMUST00000141339	3566	NOTEST	0.633183	0.890078	0.491309	1	1	no	LOWDATA	0	0.0885287	Inf	1	1	no	11508751	54	483	-4	TRUE
chr1	12657643	12663171	5529	*	TCONS_00000165	WT	Upf2_KO	XLOC_000035	Gm17644	ENSMUST00000163310	3200	NOTEST	0.634624	0.378604	-0.74521	1	1	no	NOTEST	0.634624	0.378604	-0.74521	1	1	no	-1	NA	NA	NA	NA
chr1	12682552	12850992	168441	*	TCONS_00000166	WT	Upf2_KO	XLOC_000036	Sulf1	ENSMUST00000088585	5122	OK	5.44993	11.0625	1.02137	5e-05	0.000177583	yes	OK	0.455267	3.00717	2.72362	0.22415	0.376872	no	12776607	3053	-31	0	FALSE
chr1	12682552	12850992	168441	*	TCONS_00000167	WT	Upf2_KO	XLOC_000036	Sulf1	ENSMUST00000088585	4928	OK	5.44993	11.0625	1.02137	5e-05	0.000177583	yes	OK	0.424265	2.97947	2.81202	0.2028	0.358127	no	12776607	3646	-818	0	FALSE
chr1	12682552	12850992	168441	*	TCONS_00000168	WT	Upf2_KO	XLOC_000036	Sulf1	ENSMUST00000088585	4608	OK	5.44993	11.0625	1.02137	5e-05	0.000177583	yes	OK	2.49642	3.03113	0.279997	0.46675	0.582604	no	12776607	3079	-31	0	FALSE
chr1	12682552	12850992	168441	*	TCONS_00000169	WT	Upf2_KO	XLOC_000036	Sulf1	ENSMUST00000088585	5114	OK	5.44993	11.0625	1.02137	5e-05	0.000177583	yes	NOTEST	0.000740088	0.0822234	6.79571	1	1	no	12776607	3832	-818	0	FALSE
chr1	12682552	12850992	168441	*	TCONS_00000170	WT	Upf2_KO	XLOC_000036	Sulf1	ENSMUST00000088585	2214	OK	5.44993	11.0625	1.02137	5e-05	0.000177583	yes	NOTEST	2.07324	1.96255	-0.0791608	1	1	no	-1	NA	NA	NA	NA
chr1	13658851	13691804	32954	*	TCONS_00000171	WT	Upf2_KO	XLOC_000037	Xkr9	ENSMUST00000088542	1926	NOTEST	0.291049	0.464731	0.675134	1	1	no	NOTEST	0.291049	0.464731	0.675134	1	1	no	13662573	1586	-629	0	FALSE
chr1	14743426	14748454	5029	*	TCONS_00000174	WT	Upf2_KO	XLOC_000040	Gm9947	ENSMUST00000067599	2920	NOTEST	0.0731026	0.0351981	-1.05443	1	1	no	NOTEST	0.0731026	0.0351981	-1.05443	1	1	no	-1	NA	NA	-1	NA
chr1	15277339	15706448	429110	*	TCONS_00000176	WT	Upf2_KO	XLOC_000042	Kcnb2	ENSMUST00000175681	5705	NOTEST	0.855491	0.769847	-0.152181	1	1	no	NOTEST	0	0.0897198	Inf	1	1	no	15302532	3039	-2145	0	FALSE
chr1	15277339	15706448	429110	*	TCONS_00000177	WT	Upf2_KO	XLOC_000042	Kcnb2	ENSMUST00000171715	2724	NOTEST	0.855491	0.769847	-0.152181	1	1	no	LOWDATA	0.752675	0.657357	-0.19535	1	1	no	15302532	2724	-2145	0	FALSE
chr1	15277339	15706448	429110	*	TCONS_00000178	WT	Upf2_KO	XLOC_000042	Kcnb2	ENSMUST00000168586	2157	NOTEST	0.855491	0.769847	-0.152181	1	1	no	LOWDATA	1.56511e-05	0.000540638	5.11033	1	1	no	15699384	2157	-2145	0	FALSE
chr1	15277339	15706448	429110	*	TCONS_00000179	WT	Upf2_KO	XLOC_000042	Kcnb2	ENSMUST00000168586	6895	NOTEST	0.855491	0.769847	-0.152181	1	1	no	NOTEST	2.27285e-06	0	#NAME?	1	1	no	15699384	2157	-2145	0	FALSE
chr1	15277339	15706448	429110	*	TCONS_00000180	WT	Upf2_KO	XLOC_000042	Kcnb2	ENSMUST00000170146	4065	NOTEST	0.855491	0.769847	-0.152181	1	1	no	LOWDATA	0.102798	0.0222289	-2.2093	1	1	no	-1	NA	NA	-1	NA
chr1	15794430	15833551	39122	*	TCONS_00000182	WT	Upf2_KO	XLOC_000044	Terf1	ENSMUST00000027057	2157	OK	25.8977	20.8285	-0.314266	0.03265	0.0578355	no	OK	8.7225	1.15947	-2.91128	0.0365	0.130312	no	15795758	1769	-162	0	FALSE
chr1	15794430	15833551	39122	*	TCONS_00000183	WT	Upf2_KO	XLOC_000044	Terf1	ENSMUST00000027057	2171	OK	25.8977	20.8285	-0.314266	0.03265	0.0578355	no	OK	4.12491	2.42087	-0.768836	0.13805	0.290858	no	15795758	1268	353	-4	TRUE
chr1	15794430	15833551	39122	*	TCONS_00000184	WT	Upf2_KO	XLOC_000044	Terf1	ENSMUST00000027057	1632	OK	25.8977	20.8285	-0.314266	0.03265	0.0578355	no	LOWDATA	12.4591	14.3929	0.208162	1	1	no	15795758	1286	-162	0	FALSE
chr1	15794430	15833551	39122	*	TCONS_00000185	WT	Upf2_KO	XLOC_000044	Terf1	ENSMUST00000027057	1498	OK	25.8977	20.8285	-0.314266	0.03265	0.0578355	no	OK	0.59088	2.85506	2.27258	0.2141	0.368521	no	15795758	845	103	-1	TRUE
chr1	15794430	15833551	39122	*	TCONS_00000186	WT	Upf2_KO	XLOC_000044	Terf1	ENSMUST00000093770	1581	OK	25.8977	20.8285	-0.314266	0.03265	0.0578355	no	NOTEST	0.000346125	0.000170953	-1.01769	1	1	no	15795758	1193	-162	0	FALSE
chr1	16095854	16123815	27962	*	TCONS_00000188	WT	Upf2_KO	XLOC_000046	Rdh10	ENSMUST00000027053	3587	OK	7.52817	5.33249	-0.497489	0.0062	0.0138586	no	OK	5.03794	0.935209	-2.42947	0.00405	0.0227247	no	16096098	1270	-124	0	FALSE
chr1	16095854	16123815	27962	*	TCONS_00000189	WT	Upf2_KO	XLOC_000046	Rdh10	ENSMUST00000027053	3111	OK	7.52817	5.33249	-0.497489	0.0062	0.0138586	no	OK	2.49023	4.1317	0.730457	0.0907	0.237833	no	-1	NA	NA	NA	NA
chr1	16095854	16123815	27962	*	TCONS_00000190	WT	Upf2_KO	XLOC_000046	Rdh10	ENSMUST00000152626	1959	OK	7.52817	5.33249	-0.497489	0.0062	0.0138586	no	LOWDATA	0	0.265579	Inf	1	1	no	-1	NA	NA	NA	NA
chr1	16218754	16510193	291440	*	TCONS_00000192	WT	Upf2_KO	XLOC_000047	Gm7568	ENSMUST00000160446	1147	OK	60.9311	26.2424	-1.21528	0.0052	0.0119271	no	NOTEST	1.29217	0	#NAME?	1	1	no	-1	NA	NA	NA	NA
chr1	16218754	16510193	291440	*	TCONS_00000193	WT	Upf2_KO	XLOC_000047	Gm7568	ENSMUST00000160446	1003	OK	60.9311	26.2424	-1.21528	0.0052	0.0119271	no	NOTEST	2.36085	0	#NAME?	1	1	no	-1	NA	NA	NA	NA
chr1	16218754	16510193	291440	*	TCONS_00000194	WT	Upf2_KO	XLOC_000047	Gm7568	ENSMUST00000160446	685	OK	60.9311	26.2424	-1.21528	0.0052	0.0119271	no	OK	10.0838	0.494191	-4.35082	0.127	0.278721	no	-1	NA	NA	NA	NA
chr1	16218754	16510193	291440	*	TCONS_00000195	WT	Upf2_KO	XLOC_000047	Gm7568	ENSMUST00000161626	415	OK	60.9311	26.2424	-1.21528	0.0052	0.0119271	no	OK	26.7121	1.61222	-4.05037	0.10585	0.258132	no	-1	NA	NA	NA	NA
chr1	16218754	16510193	291440	*	TCONS_00000196	WT	Upf2_KO	XLOC_000047	Gm7568	ENSMUST00000160446	709	OK	60.9311	26.2424	-1.21528	0.0052	0.0119271	no	OK	7.66361	6.10987	-0.326882	0.6232	0.714017	no	-1	NA	NA	NA	NA
chr1	16218754	16510193	291440	*	TCONS_00000197	WT	Upf2_KO	XLOC_000047	Gm7568	ENSMUST00000160446	613	OK	60.9311	26.2424	-1.21528	0.0052	0.0119271	no	NOTEST	0	1.34098	Inf	1	1	no	-1	NA	NA	NA	NA
chr1	16218754	16510193	291440	*	TCONS_00000198	WT	Upf2_KO	XLOC_000047	Gm7568	ENSMUST00000160446	721	OK	60.9311	26.2424	-1.21528	0.0052	0.0119271	no	OK	12.818	2.99437	-2.09784	0.1296	0.281513	no	-1	NA	NA	NA	NA
chr1	16218754	16510193	291440	*	TCONS_00000199	WT	Upf2_KO	XLOC_000047	Gm7568	ENSMUST00000160446	923	OK	60.9311	26.2424	-1.21528	0.0052	0.0119271	no	OK	0.000604992	5.30513	13.0982	0.19105	0.347294	no	-1	NA	NA	NA	NA
chr1	16218754	16510193	291440	*	TCONS_00000200	WT	Upf2_KO	XLOC_000047	Gm7568	ENSMUST00000159190	230	OK	60.9311	26.2424	-1.21528	0.0052	0.0119271	no	OK	0	8.38566	Inf	0.15555	0.310597	no	-1	NA	NA	NA	NA
chr1	16610588	16668356	57769	*	TCONS_00000201	WT	Upf2_KO	XLOC_000048	Tmem70	ENSMUST00000065373	1659	OK	27.6988	22.3221	-0.311352	0.4399	0.512705	no	OK	1.13832	4.68791	2.04204	0.25	0.390355	no	-1	NA	NA	NA	NA
chr1	16610588	16668356	57769	*	TCONS_00000202	WT	Upf2_KO	XLOC_000049	Gm16720	ENSMUST00000130710	2788	NOTEST	0.897784	0.888917	-0.01432	1	1	no	NOTEST	0.897784	0.888917	-0.01432	1	1	no	-1	NA	NA	NA	NA
chr1	16610588	16668356	57769	*	TCONS_00000203	WT	Upf2_KO	XLOC_000048	Tmem70	ENSMUST00000065373	1607	OK	27.6988	22.3221	-0.311352	0.4399	0.512705	no	OK	0.906876	5.05757	2.47947	0.157	0.311989	no	-1	NA	NA	NA	NA
chr1	16610588	16668356	57769	*	TCONS_00000204	WT	Upf2_KO	XLOC_000048	Tmem70	ENSMUST00000177501	1636	OK	27.6988	22.3221	-0.311352	0.4399	0.512705	no	OK	2.41269	5.78583	1.26188	0.09125	0.238644	no	16655388	866	-458	0	FALSE
chr1	16610588	16668356	57769	*	TCONS_00000205	WT	Upf2_KO	XLOC_000048	Tmem70	ENSMUST00000065373	1873	OK	27.6988	22.3221	-0.311352	0.4399	0.512705	no	NOTEST	0.000454373	0	#NAME?	1	1	no	16655388	323	242	-2	TRUE
chr1	16610588	16668356	57769	*	TCONS_00000206	WT	Upf2_KO	XLOC_000048	Tmem70	ENSMUST00000177532	517	OK	27.6988	22.3221	-0.311352	0.4399	0.512705	no	OK	9.76193	6.79055	-0.523637	0.6222	0.713402	no	16655388	164	105	-1	TRUE
chr1	16610588	16668356	57769	*	TCONS_00000207	WT	Upf2_KO	XLOC_000048	Tmem70	ENSMUST00000065373	1710	OK	27.6988	22.3221	-0.311352	0.4399	0.512705	no	OK	4.84499	0.000245015	-14.2713	0.23905	0.385425	no	16655388	860	-458	0	FALSE
chr1	16610588	16668356	57769	*	TCONS_00000208	WT	Upf2_KO	XLOC_000048	Tmem70	ENSMUST00000176451	374	OK	27.6988	22.3221	-0.311352	0.4399	0.512705	no	LOWDATA	8.63358	0	#NAME?	1	1	no	16655388	294	-24	0	FALSE
chr1	16678536	16699686	21151	*	TCONS_00000209	WT	Upf2_KO	XLOC_000050	Ly96	ENSMUST00000026881	603	NOTEST	1.51752	3.10213	1.03154	1	1	no	NOTEST	1.51752	3.10213	1.03154	1	1	no	16678588	535	-99	0	FALSE
chr1	17135370	17154352	18983	*	TCONS_00000210	WT	Upf2_KO	XLOC_000051	Gdap1	ENSMUST00000026879	1784	NOTEST	1.39851	1.39979	0.00132319	1	1	no	NOTEST	0.303626	0.508165	0.743002	1	1	no	17135552	1067	-12	0	FALSE
chr1	17135370	17154352	18983	*	TCONS_00000211	WT	Upf2_KO	XLOC_000051	Gdap1	ENSMUST00000026879	3949	NOTEST	1.39851	1.39979	0.00132319	1	1	no	NOTEST	1.09488	0.787094	-0.476172	1	1	no	17135552	1187	-383	0	FALSE
chr1	17135370	17154352	18983	*	TCONS_00000212	WT	Upf2_KO	XLOC_000051	Gdap1	ENSMUST00000150457	2162	NOTEST	1.39851	1.39979	0.00132319	1	1	no	NOTEST	0	0.104535	Inf	1	1	no	17135552	560	-182	0	FALSE
chr1	17591981	17621019	29039	*	TCONS_00000214	WT	Upf2_KO	XLOC_000053	Pi15	ENSMUST00000088476	6922	NOTEST	0.116905	0.238668	1.02967	1	1	no	NOTEST	0.116905	0.238668	1.02967	1	1	no	17592659	954	-136	0	FALSE
chr1	17666107	17756425	90319	*	TCONS_00000215	WT	Upf2_KO	XLOC_000054	Crispld1	ENSMUST00000159958	3117	NOTEST	1.16682	0.98738	-0.240905	1	1	no	LOWDATA	0.996296	0.269831	-1.88452	1	1	no	17718737	1656	-52	0	FALSE
chr1	17666107	17756425	90319	*	TCONS_00000216	WT	Upf2_KO	XLOC_000054	Crispld1	ENSMUST00000095075	4068	NOTEST	1.16682	0.98738	-0.240905	1	1	no	NOTEST	0	0.000260578	Inf	1	1	no	17718737	1838	-52	0	FALSE
chr1	17666107	17756425	90319	*	TCONS_00000217	WT	Upf2_KO	XLOC_000054	Crispld1	ENSMUST00000159958	3886	NOTEST	1.16682	0.98738	-0.240905	1	1	no	NOTEST	3.72786e-06	7.18684e-06	0.947011	1	1	no	17718737	1656	-52	0	FALSE
chr1	17666107	17756425	90319	*	TCONS_00000218	WT	Upf2_KO	XLOC_000054	Crispld1	ENSMUST00000160305	812	NOTEST	1.16682	0.98738	-0.240905	1	1	no	LOWDATA	0.17052	0.551817	1.69425	1	1	no	17718737	810	-112	0	FALSE
chr1	17666107	17756425	90319	*	TCONS_00000219	WT	Upf2_KO	XLOC_000054	Crispld1	ENSMUST00000095075	4472	NOTEST	1.16682	0.98738	-0.240905	1	1	no	NOTEST	0	0.165465	Inf	1	1	no	17718737	2242	-52	0	FALSE
chr1	19198994	19228815	29822	*	TCONS_00000223	WT	Upf2_KO	XLOC_000056	Tfap2b	ENSMUST00000166387	3720	NOTEST	0.0344301	0.0540614	0.65093	1	1	no	NOTEST	5.06456e-06	0.0540614	13.3819	1	1	no	19199248	1616	-23	0	FALSE
chr1	19198994	19228815	29822	*	TCONS_00000225	WT	Upf2_KO	XLOC_000056	Tfap2b	ENSMUST00000166387	3023	NOTEST	0.0344301	0.0540614	0.65093	1	1	no	LOWDATA	0.034425	0	#NAME?	1	1	no	19199248	1570	-23	0	FALSE
chr1	20047859	20608145	560287	*	TCONS_00000227	WT	Upf2_KO	XLOC_000057	4930486I03Rik	ENSMUST00000161509	529	OK	34.7436	16.5634	-1.06875	0.0002	0.000644071	yes	OK	17.8041	11.5132	-0.628925	0.11735	0.269737	no	-1	NA	NA	NA	NA
chr1	20047859	20608145	560287	*	TCONS_00000228	WT	Upf2_KO	XLOC_000057	4930486I03Rik	ENSMUST00000161509	746	OK	34.7436	16.5634	-1.06875	0.0002	0.000644071	yes	OK	9.93279	3.18835	-1.63939	0.03495	0.126634	no	-1	NA	NA	NA	NA
chr1	20047859	20608145	560287	*	TCONS_00000229	WT	Upf2_KO	XLOC_000057	4930486I03Rik	ENSMUST00000161509	645	OK	34.7436	16.5634	-1.06875	0.0002	0.000644071	yes	NOTEST	2.73412	0.48121	-2.50634	1	1	no	-1	NA	NA	NA	NA
chr1	20047859	20608145	560287	*	TCONS_00000230	WT	Upf2_KO	XLOC_000057	4930486I03Rik	ENSMUST00000161509	536	OK	34.7436	16.5634	-1.06875	0.0002	0.000644071	yes	LOWDATA	4.27261	1.3807	-1.62972	1	1	no	-1	NA	NA	NA	NA
chr1	20880690	20929632	48943	*	TCONS_00000234	WT	Upf2_KO	XLOC_000061	Paqr8	ENSMUST00000163700	4430	OK	17.6332	13.7577	-0.358046	0.0278	0.0504112	no	OK	3.833	7.0277	0.874577	0.06145	0.184696	no	20924704	1364	-1107	0	FALSE
chr1	20880690	20929632	48943	*	TCONS_00000235	WT	Upf2_KO	XLOC_000061	Paqr8	ENSMUST00000068880	5220	OK	17.6332	13.7577	-0.358046	0.0278	0.0504112	no	OK	0.00125707	3.82522	11.5713	0.2264	0.378046	no	20924704	1357	-1107	0	FALSE
chr1	20880690	20929632	48943	*	TCONS_00000236	WT	Upf2_KO	XLOC_000061	Paqr8	ENSMUST00000172139	1419	OK	17.6332	13.7577	-0.358046	0.0278	0.0504112	no	LOWDATA	7.4397	0	#NAME?	1	1	no	20924704	1337	-1107	0	FALSE
chr1	20880690	20929632	48943	*	TCONS_00000237	WT	Upf2_KO	XLOC_000061	Paqr8	ENSMUST00000172139	5200	OK	17.6332	13.7577	-0.358046	0.0278	0.0504112	no	OK	6.3592	2.90483	-1.13039	0.2015	0.356896	no	20924704	1337	-1107	0	FALSE
chr1	20941694	20980919	39226	*	TCONS_00000239	WT	Upf2_KO	XLOC_000062	Efhc1	ENSMUST00000038447	1663	OK	223.566	91.0166	-1.2965	5e-05	0.000177583	yes	OK	36.9036	17.4705	-1.07884	0.0539	0.169296	no	20941814	1662	-50	0	FALSE
chr1	20941694	20980919	39226	*	TCONS_00000240	WT	Upf2_KO	XLOC_000062	Efhc1	ENSMUST00000160782	357	OK	223.566	91.0166	-1.2965	5e-05	0.000177583	yes	LOWDATA	16.584	0	#NAME?	1	1	no	20941814	243	-72	0	FALSE
chr1	20941694	20980919	39226	*	TCONS_00000241	WT	Upf2_KO	XLOC_000062	Efhc1	ENSMUST00000038447	2198	OK	223.566	91.0166	-1.2965	5e-05	0.000177583	yes	NOTEST	0	0.000720394	Inf	1	1	no	20941814	243	1733	-9	TRUE
chr1	20941694	20980919	39226	*	TCONS_00000242	WT	Upf2_KO	XLOC_000062	Efhc1	ENSMUST00000038447	2143	OK	223.566	91.0166	-1.2965	5e-05	0.000177583	yes	OK	170.078	73.5454	-1.20949	5e-05	0.000485642	yes	20941814	1993	-72	0	FALSE
chr1	21208655	21220248	11594	*	TCONS_00000243	WT	Upf2_KO	XLOC_000063	Tmem14a	ENSMUST00000027065	1168	NOTEST	0.312075	2.07461	2.73287	1	1	no	NOTEST	0.311866	1.50466	2.27044	1	1	no	21215654	631	-40	0	FALSE
chr1	21208655	21220248	11594	*	TCONS_00000244	WT	Upf2_KO	XLOC_000063	Tmem14a	ENSMUST00000165595	1261	NOTEST	0.312075	2.07461	2.73287	1	1	no	NOTEST	0.000209129	0.569949	11.4122	1	1	no	21215654	682	-178	0	FALSE
chr1	21230669	21255442	24774	*	TCONS_00000246	WT	Upf2_KO	XLOC_000064	Gsta3	ENSMUST00000027067	1157	OK	33.2749	80.9683	1.28292	5e-05	0.000177583	yes	OK	6.10492	34.2499	2.48805	0.0696	0.201367	no	21239852	758	-120	0	FALSE
chr1	21230669	21255442	24774	*	TCONS_00000247	WT	Upf2_KO	XLOC_000064	Gsta3	ENSMUST00000121676	894	OK	33.2749	80.9683	1.28292	5e-05	0.000177583	yes	OK	12.0675	26.9132	1.15719	0.0121	0.0557684	no	21239852	835	-120	0	FALSE
chr1	21230669	21255442	24774	*	TCONS_00000248	WT	Upf2_KO	XLOC_000064	Gsta3	ENSMUST00000124990	738	OK	33.2749	80.9683	1.28292	5e-05	0.000177583	yes	LOWDATA	15.1025	19.8053	0.391097	1	1	no	21239852	154	452	-4	TRUE
chr1	21339721	21342281	2561	*	TCONS_00000250	WT	Upf2_KO	XLOC_000066	Khdc1a	ENSMUST00000088407	1987	NOTEST	0	0.107411	Inf	1	1	no	NOTEST	0	0.107411	Inf	1	1	no	21340100	880	-218	0	FALSE
chr1	23298539	23300538	2000	*	TCONS_00000263	WT	Upf2_KO	XLOC_000077	Mir30c-2	ENSMUST00000083633	1999	OK	4.97077	13.7967	1.47278	0.0008	0.00225104	yes	OK	4.97077	13.7967	1.47278	5e-05	0.000485642	yes	-1	NA	NA	-1	NA
chr1	23768591	23929156	160566	*	TCONS_00000265	WT	Upf2_KO	XLOC_000078	B3gat2	ENSMUST00000063663	5320	NOTEST	0.373255	0.715611	0.939015	1	1	no	NOTEST	0.373255	0.715611	0.939015	1	1	no	23822059	1349	-87	0	FALSE
chr1	24184448	24259577	75130	*	TCONS_00000270	WT	Upf2_KO	XLOC_000079	Col9a1	ENSMUST00000088349	3059	OK	3.95855	1.28627	-1.62178	0.00025	0.000790022	yes	NOTEST	0.000169712	0	#NAME?	1	1	no	24202218	2236	-185	0	FALSE
chr1	24184448	24259577	75130	*	TCONS_00000271	WT	Upf2_KO	XLOC_000079	Col9a1	ENSMUST00000115252	2941	OK	3.95855	1.28627	-1.62178	0.00025	0.000790022	yes	NOTEST	0.116459	0	#NAME?	1	1	no	24202218	2064	-185	0	FALSE
chr1	24184448	24259577	75130	*	TCONS_00000274	WT	Upf2_KO	XLOC_000079	Col9a1	ENSMUST00000054588	1749	OK	3.95855	1.28627	-1.62178	0.00025	0.000790022	yes	NOTEST	1.21696	0.451897	-1.42922	1	1	no	-1	NA	NA	NA	NA
chr1	24184448	24259577	75130	*	TCONS_00000275	WT	Upf2_KO	XLOC_000079	Col9a1	ENSMUST00000054588	2255	OK	3.95855	1.28627	-1.62178	0.00025	0.000790022	yes	NOTEST	2.62496	0.83437	-1.65354	1	1	no	-1	NA	NA	NA	NA
chr1	24685382	24823144	137763	*	TCONS_00000277	WT	Upf2_KO	XLOC_000080	Lmbrd1	ENSMUST00000095062	5390	OK	15.5445	11.5155	-0.432827	0.0007	0.00199313	yes	OK	14.8938	11.5135	-0.371377	0.0077	0.0386937	no	24685595	1827	-114	0	FALSE
chr1	24685382	24823144	137763	*	TCONS_00000278	WT	Upf2_KO	XLOC_000080	Lmbrd1	ENSMUST00000095062	5177	OK	15.5445	11.5155	-0.432827	0.0007	0.00199313	yes	NOTEST	0.650745	0.00196813	-8.36912	1	1	no	-1	NA	NA	NA	NA
chr1	25887501	25888723	1223	*	TCONS_00000283	WT	Upf2_KO	XLOC_000083	Gm9884	ENSMUST00000064487	1222	NOTEST	0	0.084564	Inf	1	1	no	NOTEST	0	0.084564	Inf	1	1	no	-1	NA	NA	-1	NA
chr1	26673846	26828143	154298	*	TCONS_00000285	WT	Upf2_KO	XLOC_000085	NA	NA	704	OK	18.4134	13.5681	-0.440536	0.2126	0.280131	no	OK	4.29538	1.18101	-1.86276	0.1828	0.339044	no	-1	NA	NA	NA	NA
chr1	26673846	26828143	154298	*	TCONS_00000286	WT	Upf2_KO	XLOC_000085	4931408C20Rik	ENSMUST00000097801	945	OK	18.4134	13.5681	-0.440536	0.2126	0.280131	no	OK	5.57188	0.967238	-2.52622	0.17585	0.332008	no	-1	NA	NA	NA	NA
chr1	26673846	26828143	154298	*	TCONS_00000287	WT	Upf2_KO	XLOC_000085	NA	NA	634	OK	18.4134	13.5681	-0.440536	0.2126	0.280131	no	OK	3.97857	4.34049	0.125608	0.9091	0.936276	no	-1	NA	NA	NA	NA
chr1	26673846	26828143	154298	*	TCONS_00000288	WT	Upf2_KO	XLOC_000085	4931408C20Rik	ENSMUST00000097801	745	OK	18.4134	13.5681	-0.440536	0.2126	0.280131	no	NOTEST	1.16183	0.906853	-0.357457	1	1	no	-1	NA	NA	NA	NA
chr1	26673846	26828143	154298	*	TCONS_00000289	WT	Upf2_KO	XLOC_000085	4931408C20Rik	ENSMUST00000097801	858	OK	18.4134	13.5681	-0.440536	0.2126	0.280131	no	OK	0.0652013	3.84553	5.88214	0.2479	0.389583	no	-1	NA	NA	NA	NA
chr1	26673846	26828143	154298	*	TCONS_00000290	WT	Upf2_KO	XLOC_000085	NA	NA	514	OK	18.4134	13.5681	-0.440536	0.2126	0.280131	no	NOTEST	3.34057	2.32701	-0.521616	1	1	no	-1	NA	NA	NA	NA
chr1	31104429	31279611	175183	*	TCONS_00000296	WT	Upf2_KO	XLOC_000091	Lgsn	ENSMUST00000062560	1696	NOTEST	0.240453	0.262274	0.125323	1	1	no	NOTEST	0	0.0561686	Inf	1	1	no	31233295	432	-62	0	FALSE
chr1	31104429	31279611	175183	*	TCONS_00000297	WT	Upf2_KO	XLOC_000091	Lgsn	ENSMUST00000062560	1863	NOTEST	0.240453	0.262274	0.125323	1	1	no	NOTEST	0.0651204	0.0577328	-0.173718	1	1	no	31233295	1737	-1200	0	FALSE
chr1	31104429	31279611	175183	*	TCONS_00000298	WT	Upf2_KO	XLOC_000091	Lgsn	ENSMUST00000161773	786	NOTEST	0.240453	0.262274	0.125323	1	1	no	LOWDATA	0.175332	0.148373	-0.240865	1	1	no	-1	NA	NA	NA	NA
chr1	31279683	31281132	1450	*	TCONS_00000299	WT	Upf2_KO	XLOC_000092	4930521A18Rik	ENSMUST00000027230	1449	OK	13.2683	10.9167	-0.281448	0.13445	0.191359	no	OK	13.2683	10.9167	-0.281448	0.13445	0.286688	no	-1	NA	NA	-1	NA
chr1	31386641	31390457	3817	*	TCONS_00000300	WT	Upf2_KO	XLOC_000093	NA	NA	624	OK	10.9071	7.27907	-0.583446	0.09255	0.139602	no	OK	10.9071	7.27907	-0.583446	0.09255	0.240679	no	-1	NA	NA	NA	NA
chr1	31792900	31793737	838	*	TCONS_00000302	WT	Upf2_KO	XLOC_000095	Gm7910	ENSMUST00000117896	837	NOTEST	0.315241	0.388548	0.301635	1	1	no	NOTEST	0.315241	0.388548	0.301635	1	1	no	-1	NA	NA	-1	NA
chr1	32229650	32714583	484934	*	TCONS_00000303	WT	Upf2_KO	XLOC_000096	Khdrbs2	ENSMUST00000027226	1359	NOTEST	0.0880424	0.234977	1.41625	1	1	no	NOTEST	0.0880424	0.234977	1.41625	1	1	no	32229762	1162	-98	0	FALSE
chr1	33726687	33727557	871	*	TCONS_00000308	WT	Upf2_KO	XLOC_000101	1700001G17Rik	ENSMUST00000051203	870	NOTEST	3.03421	2.43855	-0.315295	1	1	no	NOTEST	3.03421	2.43855	-0.315295	1	1	no	-1	NA	NA	-1	NA
chr1	33776726	33799409	22684	*	TCONS_00000309	WT	Upf2_KO	XLOC_000102	Rab23	ENSMUST00000135330	3490	OK	16.082	20.2465	0.332229	0.1892	0.25492	no	NOTEST	0	0.0588288	Inf	1	1	no	33780695	644	-260	0	FALSE
chr1	33776726	33799409	22684	*	TCONS_00000310	WT	Upf2_KO	XLOC_000102	Rab23	ENSMUST00000088287	4335	OK	16.082	20.2465	0.332229	0.1892	0.25492	no	OK	3.19838	0.960417	-1.73561	0.0027	0.0162392	no	33780695	1163	-140	0	FALSE
chr1	33776726	33799409	22684	*	TCONS_00000311	WT	Upf2_KO	XLOC_000102	Rab23	ENSMUST00000140354	2557	OK	16.082	20.2465	0.332229	0.1892	0.25492	no	NOTEST	0.107903	0.103434	-0.0610335	1	1	no	33780695	711	-112	0	FALSE
chr1	33776726	33799409	22684	*	TCONS_00000312	WT	Upf2_KO	XLOC_000102	Rab23	ENSMUST00000138024	4401	OK	16.082	20.2465	0.332229	0.1892	0.25492	no	NOTEST	0.301313	0.323701	0.103396	1	1	no	33780695	617	476	-5	TRUE
chr1	33776726	33799409	22684	*	TCONS_00000313	WT	Upf2_KO	XLOC_000102	Rab23	ENSMUST00000135330	2047	OK	16.082	20.2465	0.332229	0.1892	0.25492	no	LOWDATA	0	0.068155	Inf	1	1	no	33780695	616	-260	0	FALSE
chr1	33776726	33799409	22684	*	TCONS_00000314	WT	Upf2_KO	XLOC_000102	Rab23	ENSMUST00000151482	1087	OK	16.082	20.2465	0.332229	0.1892	0.25492	no	NOTEST	0.233616	0.555639	1.25001	1	1	no	33780695	595	-161	0	FALSE
chr1	33776726	33799409	22684	*	TCONS_00000315	WT	Upf2_KO	XLOC_000102	Rab23	ENSMUST00000115174	2365	OK	16.082	20.2465	0.332229	0.1892	0.25492	no	LOWDATA	8.66206	7.63013	-0.183002	1	1	no	33780695	1048	-140	0	FALSE
chr1	33776726	33799409	22684	*	TCONS_00000316	WT	Upf2_KO	XLOC_000102	Rab23	ENSMUST00000115174	4220	OK	16.082	20.2465	0.332229	0.1892	0.25492	no	NOTEST	0	0.132703	Inf	1	1	no	33780695	1048	-140	0	FALSE
chr1	33776726	33799409	22684	*	TCONS_00000317	WT	Upf2_KO	XLOC_000102	Rab23	ENSMUST00000150593	710	OK	16.082	20.2465	0.332229	0.1892	0.25492	no	NOTEST	2.67162	1.52783	-0.806233	1	1	no	-1	NA	NA	NA	NA
chr1	33776726	33799409	22684	*	TCONS_00000318	WT	Upf2_KO	XLOC_000102	Rab23	ENSMUST00000122822	437	OK	16.082	20.2465	0.332229	0.1892	0.25492	no	OK	0.0949407	6.74432	6.1505	0.25035	0.39045	no	-1	NA	NA	NA	NA
chr1	33776726	33799409	22684	*	TCONS_00000319	WT	Upf2_KO	XLOC_000102	Rab23	ENSMUST00000132066	575	OK	16.082	20.2465	0.332229	0.1892	0.25492	no	NOTEST	0.812135	2.14135	1.39873	1	1	no	-1	NA	NA	NA	NA
chr1	33965124	34365495	400372	*	TCONS_00000320	WT	Upf2_KO	XLOC_000103	Dst	ENSMUST00000088270	5038	OK	17.2307	13.1608	-0.388733	0.00045	0.00134541	yes	NOTEST	0.0175978	0.0600155	1.76994	1	1	no	33965124	207	2929	-17	TRUE
chr1	33965124	34365495	400372	*	TCONS_00000321	WT	Upf2_KO	XLOC_000103	Dst	ENSMUST00000097789	18090	OK	17.2307	13.1608	-0.388733	0.00045	0.00134541	yes	NOTEST	0.155746	2.72124	4.127	1	1	no	33965124	207	16562	-95	TRUE
chr1	33965124	34365495	400372	*	TCONS_00000322	WT	Upf2_KO	XLOC_000103	Dst	ENSMUST00000097789	17525	OK	17.2307	13.1608	-0.388733	0.00045	0.00134541	yes	NOTEST	1.77249	0.261591	-2.7604	1	1	no	34068669	16467	-263	0	FALSE
chr1	33965124	34365495	400372	*	TCONS_00000327	WT	Upf2_KO	XLOC_000103	Dst	ENSMUST00000115104	23267	OK	17.2307	13.1608	-0.388733	0.00045	0.00134541	yes	NOTEST	0.173916	0.58089	1.73987	1	1	no	34068669	22209	-263	0	FALSE
chr1	33965124	34365495	400372	*	TCONS_00000329	WT	Upf2_KO	XLOC_000103	Dst	ENSMUST00000097789	4880	OK	17.2307	13.1608	-0.388733	0.00045	0.00134541	yes	NOTEST	0.00814241	0.0938862	3.52739	1	1	no	34178475	4860	-1902	0	FALSE
chr1	33965124	34365495	400372	*	TCONS_00000330	WT	Upf2_KO	XLOC_000103	Dst	ENSMUST00000027309	7938	OK	17.2307	13.1608	-0.388733	0.00045	0.00134541	yes	NOTEST	0	0.0582896	Inf	1	1	no	34217256	119	5897	-23	TRUE
chr1	33965124	34365495	400372	*	TCONS_00000331	WT	Upf2_KO	XLOC_000103	Dst	ENSMUST00000097789	16656	OK	17.2307	13.1608	-0.388733	0.00045	0.00134541	yes	NOTEST	0.908462	0.669935	-0.439405	1	1	no	34217256	119	15216	-84	TRUE
chr1	33965124	34365495	400372	*	TCONS_00000332	WT	Upf2_KO	XLOC_000103	Dst	ENSMUST00000097789	16584	OK	17.2307	13.1608	-0.388733	0.00045	0.00134541	yes	OK	11.7434	7.13966	-0.717928	0.00225	0.0139216	no	34217256	119	15144	-83	TRUE
chr1	33965124	34365495	400372	*	TCONS_00000333	WT	Upf2_KO	XLOC_000103	Dst	ENSMUST00000097789	16239	OK	17.2307	13.1608	-0.388733	0.00045	0.00134541	yes	NOTEST	2.45091	1.57531	-0.637682	1	1	no	34217256	119	14799	-81	TRUE
chr1	34496668	34502716	6049	*	TCONS_00000334	WT	Upf2_KO	XLOC_000104	Imp4	ENSMUST00000027303	2489	OK	29.4121	32.2956	0.134928	0.58385	0.64768	no	NOTEST	0	1.62524	Inf	1	1	no	34496769	395	580	-6	TRUE
chr1	34496668	34502716	6049	*	TCONS_00000335	WT	Upf2_KO	XLOC_000104	Imp4	ENSMUST00000027303	2208	OK	29.4121	32.2956	0.134928	0.58385	0.64768	no	NOTEST	0	0.0983676	Inf	1	1	no	34496769	605	89	-2	TRUE
chr1	34496668	34502716	6049	*	TCONS_00000336	WT	Upf2_KO	XLOC_000104	Imp4	ENSMUST00000027303	2216	OK	29.4121	32.2956	0.134928	0.58385	0.64768	no	OK	7.94222	7.01127	-0.179866	0.4704	0.585869	no	34496769	950	-113	0	FALSE
chr1	34496668	34502716	6049	*	TCONS_00000337	WT	Upf2_KO	XLOC_000104	Imp4	ENSMUST00000137794	658	OK	29.4121	32.2956	0.134928	0.58385	0.64768	no	LOWDATA	0.00306968	3.84543	10.2908	1	1	no	34496769	314	256	-3	TRUE
chr1	34496668	34502716	6049	*	TCONS_00000338	WT	Upf2_KO	XLOC_000104	Imp4	ENSMUST00000137794	750	OK	29.4121	32.2956	0.134928	0.58385	0.64768	no	OK	4.98264	0.893891	-2.47874	0.19425	0.35045	no	34496769	314	256	-3	TRUE
chr1	34496668	34502716	6049	*	TCONS_00000339	WT	Upf2_KO	XLOC_000104	Imp4	ENSMUST00000134327	726	OK	29.4121	32.2956	0.134928	0.58385	0.64768	no	OK	5.85272	3.23424	-0.855681	0.4582	0.575371	no	34496885	725	-30	0	FALSE
chr1	34496668	34502716	6049	*	TCONS_00000341	WT	Upf2_KO	XLOC_000104	Imp4	ENSMUST00000136770	762	OK	29.4121	32.2956	0.134928	0.58385	0.64768	no	LOWDATA	10.6315	13.6682	0.362475	1	1	no	34496885	516	89	-2	TRUE
chr1	34496668	34502716	6049	*	TCONS_00000342	WT	Upf2_KO	XLOC_000104	Imp4	ENSMUST00000147317	416	OK	29.4121	32.2956	0.134928	0.58385	0.64768	no	NOTEST	0	1.91905	Inf	1	1	no	-1	NA	NA	NA	NA
chr1	34516590	34532499	15910	*	TCONS_00000343	WT	Upf2_KO	XLOC_000105	Ptpn18	ENSMUST00000027302	1569	NOTEST	0.84956	2.28089	1.42481	1	1	no	NOTEST	0.849547	0.775854	-0.130907	1	1	no	34516668	1440	-68	0	FALSE
chr1	34516590	34532499	15910	*	TCONS_00000344	WT	Upf2_KO	XLOC_000105	Ptpn18	ENSMUST00000164433	1383	NOTEST	0.84956	2.28089	1.42481	1	1	no	NOTEST	1.31124e-05	1.50504	16.8085	1	1	no	34516668	1383	-11	0	FALSE
chr1	34555227	34559907	4681	*	TCONS_00000345	WT	Upf2_KO	XLOC_000106	Prss39	ENSMUST00000027299	429	OK	494.056	167.652	-1.5592	5e-05	0.000177583	yes	OK	244.551	70.012	-1.80446	0.0001	0.000918895	yes	34555301	419	-10	0	FALSE
chr1	34555227	34559907	4681	*	TCONS_00000346	WT	Upf2_KO	XLOC_000106	Prss39	ENSMUST00000027299	1246	OK	494.056	167.652	-1.5592	5e-05	0.000177583	yes	OK	249.505	97.6401	-1.35352	5e-05	0.000485642	yes	34555301	1131	-324	0	FALSE
chr1	34592492	34617823	25332	*	TCONS_00000347	WT	Upf2_KO	XLOC_000107	Cfc1	ENSMUST00000027298	1038	NOTEST	0.116794	0	#NAME?	1	1	no	NOTEST	0.116794	0	#NAME?	1	1	no	34592747	864	-113	0	FALSE
chr1	34636537	34647783	11247	*	TCONS_00000348	WT	Upf2_KO	XLOC_000108	Fam123c	ENSMUST00000052670	4350	NOTEST	0.462324	0.0645732	-2.8399	1	1	no	NOTEST	0.462324	0.0645732	-2.8399	1	1	no	34643526	2436	-2362	0	FALSE
chr1	34735032	34899910	164879	*	TCONS_00000349	WT	Upf2_KO	XLOC_000109	C230030N03Rik	ENSMUST00000159326	2673	NOTEST	1.35082	1.24881	-0.113286	1	1	no	LOWDATA	0.174948	0.168277	-0.0560856	1	1	no	34778926	2673	-2598	0	FALSE
chr1	34735032	34899910	164879	*	TCONS_00000351	WT	Upf2_KO	XLOC_000109	Arhgef4	ENSMUST00000159747	6904	NOTEST	1.35082	1.24881	-0.113286	1	1	no	NOTEST	0.0525429	0	#NAME?	1	1	no	34778926	5424	-152	0	FALSE
chr1	34735032	34899910	164879	*	TCONS_00000353	WT	Upf2_KO	XLOC_000109	C230030N03Rik	ENSMUST00000054582	949	NOTEST	1.35082	1.24881	-0.113286	1	1	no	LOWDATA	0.250636	0.130761	-0.938661	1	1	no	-1	NA	NA	-1	NA
chr1	34735032	34899910	164879	*	TCONS_00000354	WT	Upf2_KO	XLOC_000109	Arhgef4	ENSMUST00000095043	420	NOTEST	1.35082	1.24881	-0.113286	1	1	no	LOWDATA	0.502796	0	#NAME?	1	1	no	34788959	420	-126	0	FALSE
chr1	34735032	34899910	164879	*	TCONS_00000355	WT	Upf2_KO	XLOC_000109	Arhgef4	ENSMUST00000162599	1887	NOTEST	1.35082	1.24881	-0.113286	1	1	no	LOWDATA	0	0.0908299	Inf	1	1	no	34788959	1887	-152	0	FALSE
chr1	34735032	34899910	164879	*	TCONS_00000356	WT	Upf2_KO	XLOC_000109	Arhgef4	ENSMUST00000159021	906	NOTEST	1.35082	1.24881	-0.113286	1	1	no	LOWDATA	0	0.279725	Inf	1	1	no	34861812	904	-84	0	FALSE
chr1	34735032	34899910	164879	*	TCONS_00000357	WT	Upf2_KO	XLOC_000109	Arhgef4	ENSMUST00000159747	3269	NOTEST	1.35082	1.24881	-0.113286	1	1	no	NOTEST	0.0542799	0.345846	2.67164	1	1	no	34861812	1789	-152	0	FALSE
chr1	34735032	34899910	164879	*	TCONS_00000358	WT	Upf2_KO	XLOC_000109	Arhgef4	ENSMUST00000047664	3287	NOTEST	1.35082	1.24881	-0.113286	1	1	no	NOTEST	0.0909614	0.23337	1.35929	1	1	no	34861812	1807	-152	0	FALSE
chr1	34735032	34899910	164879	*	TCONS_00000360	WT	Upf2_KO	XLOC_000109	Arhgef4	ENSMUST00000159059	1024	NOTEST	1.35082	1.24881	-0.113286	1	1	no	NOTEST	0.22466	0	#NAME?	1	1	no	34861812	865	-225	0	FALSE
chr1	34906803	34936425	29623	*	TCONS_00000362	WT	Upf2_KO	XLOC_000110	Plekhb2	ENSMUST00000115060	719	OK	10.1688	12.7576	0.327211	0.36015	0.434456	no	LOWDATA	4.81017	2.24004	-1.10256	1	1	no	34918725	719	-27	0	FALSE
chr1	34906803	34936425	29623	*	TCONS_00000363	WT	Upf2_KO	XLOC_000110	Plekhb2	ENSMUST00000115060	2761	OK	10.1688	12.7576	0.327211	0.36015	0.434456	no	NOTEST	0.0830015	0.000288556	-8.16814	1	1	no	34918725	719	-27	0	FALSE
chr1	34906803	34936425	29623	*	TCONS_00000364	WT	Upf2_KO	XLOC_000110	Plekhb2	ENSMUST00000156687	5176	OK	10.1688	12.7576	0.327211	0.36015	0.434456	no	NOTEST	0.0708425	0.178313	1.33172	1	1	no	34918725	711	-192	0	FALSE
chr1	34906803	34936425	29623	*	TCONS_00000365	WT	Upf2_KO	XLOC_000110	Plekhb2	ENSMUST00000027297	3279	OK	10.1688	12.7576	0.327211	0.36015	0.434456	no	OK	5.20478	8.15792	0.648366	0.00105	0.00734075	yes	34918725	746	-137	0	FALSE
chr1	34906803	34936425	29623	*	TCONS_00000366	WT	Upf2_KO	XLOC_000110	Plekhb2	ENSMUST00000152654	344	OK	10.1688	12.7576	0.327211	0.36015	0.434456	no	LOWDATA	0	2.18106	Inf	1	1	no	34918725	344	-5	0	FALSE
chr1	36125244	36163291	38048	*	TCONS_00000369	WT	Upf2_KO	XLOC_000112	Hs6st1	ENSMUST00000088174	3719	OK	2.00321	4.94258	1.30295	5e-05	0.000177583	yes	OK	2.00321	4.94258	1.30295	5e-05	0.000485642	yes	36125502	1494	-709	0	FALSE
chr1	36364577	36380874	16298	*	TCONS_00000370	WT	Upf2_KO	XLOC_000113	Arid5a	ENSMUST00000126413	870	OK	3.74181	4.90628	0.390895	0.40915	0.48244	no	LOWDATA	0.0384545	0	#NAME?	1	1	no	36364677	868	-210	0	FALSE
chr1	36364577	36380874	16298	*	TCONS_00000374	WT	Upf2_KO	XLOC_000113	Arid5a	ENSMUST00000097778	5794	OK	3.74181	4.90628	0.390895	0.40915	0.48244	no	NOTEST	6.24389e-05	0	#NAME?	1	1	no	36364677	115	641	-6	TRUE
chr1	36364577	36380874	16298	*	TCONS_00000378	WT	Upf2_KO	XLOC_000113	Arid5a	ENSMUST00000142319	441	OK	3.74181	4.90628	0.390895	0.40915	0.48244	no	NOTEST	1.03699	0.732324	-0.501845	1	1	no	36364677	439	-237	0	FALSE
chr1	36364577	36380874	16298	*	TCONS_00000379	WT	Upf2_KO	XLOC_000113	Arid5a	ENSMUST00000150747	407	OK	3.74181	4.90628	0.390895	0.40915	0.48244	no	NOTEST	0.382287	1.29627	1.76164	1	1	no	36364677	334	-132	0	FALSE
chr1	36364577	36380874	16298	*	TCONS_00000380	WT	Upf2_KO	XLOC_000113	Arid5a	ENSMUST00000145179	739	OK	3.74181	4.90628	0.390895	0.40915	0.48244	no	NOTEST	0.41006	0	#NAME?	1	1	no	36364677	256	260	-2	TRUE
chr1	36364577	36380874	16298	*	TCONS_00000381	WT	Upf2_KO	XLOC_000113	Arid5a	ENSMUST00000124280	3118	OK	3.74181	4.90628	0.390895	0.40915	0.48244	no	LOWDATA	0.0473712	0.192771	2.02481	1	1	no	36364677	211	2011	-2	TRUE
chr1	36364577	36380874	16298	*	TCONS_00000382	WT	Upf2_KO	XLOC_000113	Arid5a	ENSMUST00000097778	2270	OK	3.74181	4.90628	0.390895	0.40915	0.48244	no	LOWDATA	0.220705	0	#NAME?	1	1	no	36364677	94	641	-6	TRUE
chr1	36364577	36380874	16298	*	TCONS_00000383	WT	Upf2_KO	XLOC_000113	Arid5a	ENSMUST00000116629	2056	OK	3.74181	4.90628	0.390895	0.40915	0.48244	no	LOWDATA	0.49357	1.00316	1.02322	1	1	no	36364677	259	260	-2	TRUE
chr1	36364577	36380874	16298	*	TCONS_00000384	WT	Upf2_KO	XLOC_000113	Arid5a	ENSMUST00000115031	3002	OK	3.74181	4.90628	0.390895	0.40915	0.48244	no	LOWDATA	0	0.0386355	Inf	1	1	no	36364677	2134	-1212	0	FALSE
chr1	36364577	36380874	16298	*	TCONS_00000385	WT	Upf2_KO	XLOC_000113	Arid5a	ENSMUST00000115032	4637	OK	3.74181	4.90628	0.390895	0.40915	0.48244	no	LOWDATA	0.323761	0.34354	0.0855503	1	1	no	36364677	1852	-1212	0	FALSE
chr1	36364577	36380874	16298	*	TCONS_00000387	WT	Upf2_KO	XLOC_000113	Arid5a	ENSMUST00000115029	4329	OK	3.74181	4.90628	0.390895	0.40915	0.48244	no	LOWDATA	0.20855	0.545445	1.38704	1	1	no	36364677	103	229	-2	TRUE
chr1	36364577	36380874	16298	*	TCONS_00000389	WT	Upf2_KO	XLOC_000113	Arid5a	ENSMUST00000115030	2183	OK	3.74181	4.90628	0.390895	0.40915	0.48244	no	LOWDATA	0.00411571	0.00282106	-0.544902	1	1	no	36368722	1860	-1212	0	FALSE
chr1	36364577	36380874	16298	*	TCONS_00000390	WT	Upf2_KO	XLOC_000113	Arid5a	ENSMUST00000147123	563	OK	3.74181	4.90628	0.390895	0.40915	0.48244	no	NOTEST	0.00103395	0.751314	9.5051	1	1	no	-1	NA	NA	NA	NA
chr1	36364577	36380874	16298	*	TCONS_00000391	WT	Upf2_KO	XLOC_000113	Arid5a	ENSMUST00000141121	400	OK	3.74181	4.90628	0.390895	0.40915	0.48244	no	NOTEST	0.574848	0	#NAME?	1	1	no	-1	NA	NA	NA	NA
chr1	36429054	36502116	73063	*	TCONS_00000392	WT	Upf2_KO	XLOC_000114	Fer1l5	ENSMUST00000140452	6374	OK	34.0535	19.5485	-0.800747	0.0007	0.00199313	yes	OK	5.97189	5.78434	-0.0460376	0.9226	0.94576	no	-1	NA	NA	NA	NA
chr1	36429054	36502116	73063	*	TCONS_00000393	WT	Upf2_KO	XLOC_000114	Fer1l5	ENSMUST00000140452	6412	OK	34.0535	19.5485	-0.800747	0.0007	0.00199313	yes	OK	3.52317	0.00495587	-9.47352	0.2449	0.388741	no	-1	NA	NA	NA	NA
chr1	36429054	36502116	73063	*	TCONS_00000394	WT	Upf2_KO	XLOC_000114	Fer1l5	ENSMUST00000140452	6322	OK	34.0535	19.5485	-0.800747	0.0007	0.00199313	yes	NOTEST	1.08712	0.32638	-1.73589	1	1	no	-1	NA	NA	NA	NA
chr1	36429054	36502116	73063	*	TCONS_00000395	WT	Upf2_KO	XLOC_000114	Fer1l5	ENSMUST00000140452	7225	OK	34.0535	19.5485	-0.800747	0.0007	0.00199313	yes	OK	7.20891	3.11933	-1.20854	5e-05	0.000485642	yes	-1	NA	NA	NA	NA
chr1	36429054	36502116	73063	*	TCONS_00000396	WT	Upf2_KO	XLOC_000114	NA	NA	758	OK	34.0535	19.5485	-0.800747	0.0007	0.00199313	yes	OK	7.41295	4.21997	-0.812813	0.4266	0.54793	no	-1	NA	NA	-1	NA
chr1	36429054	36502116	73063	*	TCONS_00000397	WT	Upf2_KO	XLOC_000114	Fer1l5	ENSMUST00000140452	2345	OK	34.0535	19.5485	-0.800747	0.0007	0.00199313	yes	NOTEST	0.961476	0	#NAME?	1	1	no	-1	NA	NA	NA	NA
chr1	36429054	36502116	73063	*	TCONS_00000398	WT	Upf2_KO	XLOC_000114	Fer1l5	ENSMUST00000140452	2414	OK	34.0535	19.5485	-0.800747	0.0007	0.00199313	yes	NOTEST	1.63273	1.80148	0.1419	1	1	no	-1	NA	NA	NA	NA
chr1	36429054	36502116	73063	*	TCONS_00000399	WT	Upf2_KO	XLOC_000114	Fer1l5	ENSMUST00000140452	2076	OK	34.0535	19.5485	-0.800747	0.0007	0.00199313	yes	OK	6.25526	4.29201	-0.543415	0.2844	0.418433	no	-1	NA	NA	NA	NA
chr1	36528441	36565621	37181	*	TCONS_00000401	WT	Upf2_KO	XLOC_000115	Cnnm4	ENSMUST00000045383	4598	OK	7.86612	5.31028	-0.566865	0.00055	0.00161212	yes	NOTEST	1.21672	0	#NAME?	1	1	no	36528537	1653	577	-4	TRUE
chr1	36528441	36565621	37181	*	TCONS_00000402	WT	Upf2_KO	XLOC_000115	Cnnm4	ENSMUST00000045383	4582	OK	7.86612	5.31028	-0.566865	0.00055	0.00161212	yes	NOTEST	0.0115615	0.0116782	0.01448	1	1	no	36528537	2412	-198	0	FALSE
chr1	36528441	36565621	37181	*	TCONS_00000403	WT	Upf2_KO	XLOC_000115	Cnnm4	ENSMUST00000045383	4547	OK	7.86612	5.31028	-0.566865	0.00055	0.00161212	yes	LOWDATA	6.63783	5.2986	-0.325101	1	1	no	36528537	2389	-198	0	FALSE
chr1	36568711	36585082	16372	*	TCONS_00000404	WT	Upf2_KO	XLOC_000116	Cnnm3	ENSMUST00000097776	5484	OK	4.36026	5.05589	0.21355	0.60355	0.665825	no	NOTEST	0	0.51379	Inf	1	1	no	36568755	1664	748	-4	TRUE
chr1	36568711	36585082	16372	*	TCONS_00000405	WT	Upf2_KO	XLOC_000116	Cnnm3	ENSMUST00000001166	5193	OK	4.36026	5.05589	0.21355	0.60355	0.665825	no	NOTEST	1.85108	2.71007	0.549961	1	1	no	36568755	2186	-65	0	FALSE
chr1	36568711	36585082	16372	*	TCONS_00000406	WT	Upf2_KO	XLOC_000116	Cnnm3	ENSMUST00000097776	5292	OK	4.36026	5.05589	0.21355	0.60355	0.665825	no	NOTEST	0.00102309	0.000587764	-0.799625	1	1	no	36568755	2171	49	-1	FALSE
chr1	36568711	36585082	16372	*	TCONS_00000407	WT	Upf2_KO	XLOC_000116	Cnnm3	ENSMUST00000154225	559	OK	4.36026	5.05589	0.21355	0.60355	0.665825	no	LOWDATA	1.82628	1.34479	-0.441523	1	1	no	-1	NA	NA	NA	NA
chr1	36568711	36585082	16372	*	TCONS_00000408	WT	Upf2_KO	XLOC_000116	Cnnm3	ENSMUST00000135100	863	OK	4.36026	5.05589	0.21355	0.60355	0.665825	no	NOTEST	0.681883	0.486655	-0.486624	1	1	no	-1	NA	NA	NA	NA
chr1	36615203	36740028	124826	*	TCONS_00000409	WT	Upf2_KO	XLOC_000117	D430040D24Rik	ENSMUST00000149224	910	NOTEST	2.34361	2.97652	0.344896	1	1	no	NOTEST	2.34361	2.97652	0.344896	1	1	no	-1	NA	NA	NA	NA
chr1	36615203	36740028	124826	*	TCONS_00000410	WT	Upf2_KO	XLOC_000118	Gm6428	ENSMUST00000161062	345	OK	4.56454	1.3151	-1.7953	0.55795	0.623759	no	OK	4.56454	1.3151	-1.7953	0.55795	0.660797	no	-1	NA	NA	-1	NA
chr1	36748331	36750230	1900	*	TCONS_00000412	WT	Upf2_KO	XLOC_000120	Cox5b	ENSMUST00000081180	566	OK	231.362	111.836	-1.04876	5e-05	0.000177583	yes	OK	72.1437	17.009	-2.08457	5e-05	0.000485642	yes	36748431	490	-113	0	FALSE
chr1	36748331	36750230	1900	*	TCONS_00000413	WT	Upf2_KO	XLOC_000120	Cox5b	ENSMUST00000081180	478	OK	231.362	111.836	-1.04876	5e-05	0.000177583	yes	LOWDATA	159.219	94.8274	-0.747634	1	1	no	36748431	402	-113	0	FALSE
chr1	36755037	36814783	59747	*	TCONS_00000414	WT	Upf2_KO	XLOC_000121	Actr1b	ENSMUST00000160084	1187	OK	56.7766	40.1674	-0.499271	0.05235	0.0863972	no	OK	3.98282	3.76357	-0.0816911	0.93725	0.955557	no	-1	NA	NA	NA	NA
chr1	36755037	36814783	59747	*	TCONS_00000415	WT	Upf2_KO	XLOC_000121	Actr1b	ENSMUST00000160084	1271	OK	56.7766	40.1674	-0.499271	0.05235	0.0863972	no	NOTEST	1.15166	0.194474	-2.56606	1	1	no	-1	NA	NA	NA	NA
chr1	36755037	36814783	59747	*	TCONS_00000416	WT	Upf2_KO	XLOC_000121	Actr1b	ENSMUST00000160084	1247	OK	56.7766	40.1674	-0.499271	0.05235	0.0863972	no	OK	5.7956	0.00115553	-12.2922	0.2786	0.412875	no	-1	NA	NA	NA	NA
chr1	36755037	36814783	59747	*	TCONS_00000417	WT	Upf2_KO	XLOC_000121	NA	NA	744	OK	56.7766	40.1674	-0.499271	0.05235	0.0863972	no	OK	35.1374	29.8005	-0.237674	0.49105	0.602695	no	-1	NA	NA	NA	NA
chr1	36755037	36814783	59747	*	TCONS_00000418	WT	Upf2_KO	XLOC_000121	NA	NA	935	OK	56.7766	40.1674	-0.499271	0.05235	0.0863972	no	OK	10.5498	6.40778	-0.719313	0.37975	0.506084	no	-1	NA	NA	NA	NA
chr1	36755037	36814783	59747	*	TCONS_00000419	WT	Upf2_KO	XLOC_000121	NA	NA	618	OK	56.7766	40.1674	-0.499271	0.05235	0.0863972	no	NOTEST	0.159374	0	#NAME?	1	1	no	-1	NA	NA	NA	NA
chr1	36818694	36839663	20970	*	TCONS_00000420	WT	Upf2_KO	XLOC_000122	Zap70	ENSMUST00000027291	2029	NOTEST	0.781434	0.830983	0.0886951	1	1	no	NOTEST	0.268543	0.214168	-0.326409	1	1	no	36827655	1029	642	-4	TRUE
chr1	36818694	36839663	20970	*	TCONS_00000421	WT	Upf2_KO	XLOC_000122	Zap70	ENSMUST00000027291	2193	NOTEST	0.781434	0.830983	0.0886951	1	1	no	NOTEST	0.374279	0.000119913	-11.6079	1	1	no	36827655	1959	-124	0	FALSE
chr1	36818694	36839663	20970	*	TCONS_00000422	WT	Upf2_KO	XLOC_000122	Zap70	ENSMUST00000070299	1157	NOTEST	0.781434	0.830983	0.0886951	1	1	no	NOTEST	0.138612	0.616695	2.15351	1	1	no	36835846	81	720	-5	TRUE
chr1	37083440	37244450	161011	*	TCONS_00000425	WT	Upf2_KO	XLOC_000124	Vwa3b	ENSMUST00000027289	4128	OK	277.785	118.884	-1.22441	5e-05	0.000177583	yes	NOTEST	2.5375	2.01052	-0.335838	1	1	no	37092598	2565	849	-7	TRUE
chr1	37083440	37244450	161011	*	TCONS_00000426	WT	Upf2_KO	XLOC_000124	Vwa3b	ENSMUST00000027289	4407	OK	277.785	118.884	-1.22441	5e-05	0.000177583	yes	NOTEST	0	0.0597792	Inf	1	1	no	37092598	3819	-121	0	FALSE
chr1	37083440	37244450	161011	*	TCONS_00000427	WT	Upf2_KO	XLOC_000124	Vwa3b	ENSMUST00000027289	4460	OK	277.785	118.884	-1.22441	5e-05	0.000177583	yes	OK	11.4358	5.95166	-0.942198	0.00685	0.0351994	no	37092598	3624	-241	0	FALSE
chr1	37083440	37244450	161011	*	TCONS_00000428	WT	Upf2_KO	XLOC_000124	Vwa3b	ENSMUST00000067178	2576	OK	277.785	118.884	-1.22441	5e-05	0.000177583	yes	OK	5.31143	4.69972	-0.176523	0.82065	0.869297	no	37092598	1676	855	-6	TRUE
chr1	37083440	37244450	161011	*	TCONS_00000429	WT	Upf2_KO	XLOC_000124	Vwa3b	ENSMUST00000027289	3917	OK	277.785	118.884	-1.22441	5e-05	0.000177583	yes	OK	12.0628	4.93142	-1.29049	0.0074	0.0374641	no	37092598	2650	1215	-9	TRUE
chr1	37083440	37244450	161011	*	TCONS_00000430	WT	Upf2_KO	XLOC_000124	Vwa3b	ENSMUST00000124404	1252	OK	277.785	118.884	-1.22441	5e-05	0.000177583	yes	OK	31.1029	13.5651	-1.19715	0.01335	0.0602987	no	37092598	1250	-214	0	FALSE
chr1	37083440	37244450	161011	*	TCONS_00000431	WT	Upf2_KO	XLOC_000124	Vwa3b	ENSMUST00000027289	3345	OK	277.785	118.884	-1.22441	5e-05	0.000177583	yes	NOTEST	0	1.43433	Inf	1	1	no	37092598	439	2854	-22	TRUE
chr1	37083440	37244450	161011	*	TCONS_00000432	WT	Upf2_KO	XLOC_000124	Vwa3b	ENSMUST00000067178	1769	OK	277.785	118.884	-1.22441	5e-05	0.000177583	yes	NOTEST	1.83464	0.879252	-1.06115	1	1	no	37092598	1262	-122	0	FALSE
chr1	37083440	37244450	161011	*	TCONS_00000433	WT	Upf2_KO	XLOC_000124	Vwa3b	ENSMUST00000162449	1360	OK	277.785	118.884	-1.22441	5e-05	0.000177583	yes	NOTEST	1.95769	3.24186	0.72767	1	1	no	37092598	1123	-122	0	FALSE
chr1	37083440	37244450	161011	*	TCONS_00000434	WT	Upf2_KO	XLOC_000124	Vwa3b	ENSMUST00000027289	2697	OK	277.785	118.884	-1.22441	5e-05	0.000177583	yes	OK	3.19609	4.93394	0.626434	0.5875	0.68464	no	-1	NA	NA	NA	NA
chr1	37083440	37244450	161011	*	TCONS_00000435	WT	Upf2_KO	XLOC_000124	Vwa3b	ENSMUST00000027289	1002	OK	277.785	118.884	-1.22441	5e-05	0.000177583	yes	NOTEST	1.77425	2.19641	0.307934	1	1	no	-1	NA	NA	NA	NA
chr1	37083440	37244450	161011	*	TCONS_00000436	WT	Upf2_KO	XLOC_000124	Vwa3b	ENSMUST00000027289	596	OK	277.785	118.884	-1.22441	5e-05	0.000177583	yes	OK	106.302	44.5678	-1.2541	0.00075	0.0055039	yes	37210849	578	-6	0	FALSE
chr1	37083440	37244450	161011	*	TCONS_00000437	WT	Upf2_KO	XLOC_000124	Vwa3b	ENSMUST00000027289	1504	OK	277.785	118.884	-1.22441	5e-05	0.000177583	yes	NOTEST	0.451411	0.225748	-0.999732	1	1	no	37210849	1346	107	-1	TRUE
chr1	37083440	37244450	161011	*	TCONS_00000438	WT	Upf2_KO	XLOC_000124	Vwa3b	ENSMUST00000027289	1934	OK	277.785	118.884	-1.22441	5e-05	0.000177583	yes	NOTEST	0	0.00123511	Inf	1	1	no	37210849	1346	-121	0	FALSE
chr1	37083440	37244450	161011	*	TCONS_00000439	WT	Upf2_KO	XLOC_000124	Vwa3b	ENSMUST00000027289	1277	OK	277.785	118.884	-1.22441	5e-05	0.000177583	yes	OK	52.9386	22.2305	-1.25178	0.00775	0.0388676	no	37210849	1235	-10	0	FALSE
chr1	37083440	37244450	161011	*	TCONS_00000440	WT	Upf2_KO	XLOC_000124	Vwa3b	ENSMUST00000169057	1500	OK	277.785	118.884	-1.22441	5e-05	0.000177583	yes	OK	46.8796	7.95488	-2.55905	0.047	0.15506	no	37210849	1341	107	-1	TRUE
chr1	37275180	37320229	45050	*	TCONS_00000442	WT	Upf2_KO	XLOC_000125	Cnga3	ENSMUST00000027288	3437	NOTEST	2.87146	2.50545	-0.196718	1	1	no	NOTEST	0.341331	0.63681	0.899693	1	1	no	37289089	2149	-1400	0	FALSE
chr1	37275180	37320229	45050	*	TCONS_00000443	WT	Upf2_KO	XLOC_000125	Cnga3	ENSMUST00000027288	3497	NOTEST	2.87146	2.50545	-0.196718	1	1	no	NOTEST	0.00343073	0.00293397	-0.225661	1	1	no	37289089	2209	-1400	0	FALSE
chr1	37275180	37320229	45050	*	TCONS_00000444	WT	Upf2_KO	XLOC_000125	Cnga3	ENSMUST00000027288	2329	NOTEST	2.87146	2.50545	-0.196718	1	1	no	NOTEST	2.5267	1.8657	-0.437536	1	1	no	-1	NA	NA	NA	NA
chr1	37356709	37467581	110873	*	TCONS_00000445	WT	Upf2_KO	XLOC_000126	Inpp4a	ENSMUST00000146676	369	OK	36.166	10.8318	-1.73936	5e-05	0.000177583	yes	OK	3.71021	0.0606129	-5.93573	0.3874	0.513299	no	-1	NA	NA	NA	NA
chr1	37356709	37467581	110873	*	TCONS_00000446	WT	Upf2_KO	XLOC_000126	Inpp4a	ENSMUST00000027287	3665	OK	36.166	10.8318	-1.73936	5e-05	0.000177583	yes	NOTEST	2.34525	0.228003	-3.36262	1	1	no	37414763	3032	-159	0	FALSE
chr1	37356709	37467581	110873	*	TCONS_00000447	WT	Upf2_KO	XLOC_000126	Inpp4a	ENSMUST00000027287	4022	OK	36.166	10.8318	-1.73936	5e-05	0.000177583	yes	NOTEST	0.986218	0.195909	-2.33172	1	1	no	37414763	3209	-181	0	FALSE
chr1	37356709	37467581	110873	*	TCONS_00000449	WT	Upf2_KO	XLOC_000126	Inpp4a	ENSMUST00000136846	3224	OK	36.166	10.8318	-1.73936	5e-05	0.000177583	yes	LOWDATA	18.9346	2.70257	-2.80861	1	1	no	37414763	3194	-133	0	FALSE
chr1	37356709	37467581	110873	*	TCONS_00000450	WT	Upf2_KO	XLOC_000126	Inpp4a	ENSMUST00000132401	5788	OK	36.166	10.8318	-1.73936	5e-05	0.000177583	yes	NOTEST	0	3.31041e-05	Inf	1	1	no	37414763	3311	-133	0	FALSE
chr1	37356709	37467581	110873	*	TCONS_00000452	WT	Upf2_KO	XLOC_000126	Inpp4a	ENSMUST00000027287	5638	OK	36.166	10.8318	-1.73936	5e-05	0.000177583	yes	OK	1.08932	3.64189	1.74126	0.0062	0.0323138	no	37414763	3161	-133	0	FALSE
chr1	37356709	37467581	110873	*	TCONS_00000453	WT	Upf2_KO	XLOC_000126	Inpp4a	ENSMUST00000027287	5656	OK	36.166	10.8318	-1.73936	5e-05	0.000177583	yes	NOTEST	0.000618004	0.000474078	-0.382489	1	1	no	37414763	3179	-133	0	FALSE
chr1	37356709	37467581	110873	*	TCONS_00000454	WT	Upf2_KO	XLOC_000126	Inpp4a	ENSMUST00000136846	5671	OK	36.166	10.8318	-1.73936	5e-05	0.000177583	yes	NOTEST	0	5.21862e-05	Inf	1	1	no	37414763	3194	-133	0	FALSE
chr1	37356709	37467581	110873	*	TCONS_00000457	WT	Upf2_KO	XLOC_000126	Inpp4a	ENSMUST00000132401	3319	OK	36.166	10.8318	-1.73936	5e-05	0.000177583	yes	LOWDATA	2.99445	1.87424	-0.675985	1	1	no	37414763	3289	-133	0	FALSE
chr1	37356709	37467581	110873	*	TCONS_00000458	WT	Upf2_KO	XLOC_000126	Inpp4a	ENSMUST00000140264	3606	OK	36.166	10.8318	-1.73936	5e-05	0.000177583	yes	NOTEST	0.00856133	0	#NAME?	1	1	no	37414763	2973	-159	0	FALSE
chr1	37356709	37467581	110873	*	TCONS_00000459	WT	Upf2_KO	XLOC_000126	Inpp4a	ENSMUST00000027287	5696	OK	36.166	10.8318	-1.73936	5e-05	0.000177583	yes	NOTEST	0.300299	0	#NAME?	1	1	no	37414763	3219	-133	0	FALSE
chr1	37356709	37467581	110873	*	TCONS_00000460	WT	Upf2_KO	XLOC_000126	Inpp4a	ENSMUST00000137266	2934	OK	36.166	10.8318	-1.73936	5e-05	0.000177583	yes	LOWDATA	0	0.000107995	Inf	1	1	no	37414763	2934	-133	0	FALSE
chr1	37356709	37467581	110873	*	TCONS_00000464	WT	Upf2_KO	XLOC_000126	Inpp4a	ENSMUST00000123124	463	OK	36.166	10.8318	-1.73936	5e-05	0.000177583	yes	LOWDATA	5.79657	2.12791	-1.44576	1	1	no	-1	NA	NA	NA	NA
chr1	37487014	37495969	8956	*	TCONS_00000465	WT	Upf2_KO	XLOC_000127	Unc50	ENSMUST00000027285	1410	OK	43.2578	45.6887	0.0788753	0.62665	0.686918	no	NOTEST	0.499442	0.582921	0.222983	1	1	no	37488141	1104	-137	0	FALSE
chr1	37487014	37495969	8956	*	TCONS_00000467	WT	Upf2_KO	XLOC_000127	Unc50	ENSMUST00000027285	1414	OK	43.2578	45.6887	0.0788753	0.62665	0.686918	no	OK	11.3904	4.06665	-1.48591	0.0271	0.104592	no	37488141	1108	-137	0	FALSE
chr1	37487014	37495969	8956	*	TCONS_00000468	WT	Upf2_KO	XLOC_000127	Unc50	ENSMUST00000144617	808	OK	43.2578	45.6887	0.0788753	0.62665	0.686918	no	LOWDATA	1.29224	1.49163	0.207012	1	1	no	37488141	807	-101	0	FALSE
chr1	37487014	37495969	8956	*	TCONS_00000469	WT	Upf2_KO	XLOC_000127	Unc50	ENSMUST00000114925	1047	OK	43.2578	45.6887	0.0788753	0.62665	0.686918	no	OK	13.3001	23.9385	0.847897	0.0291	0.110318	no	37488141	881	-137	0	FALSE
chr1	37487014	37495969	8956	*	TCONS_00000470	WT	Upf2_KO	XLOC_000127	Unc50	ENSMUST00000118059	1179	OK	43.2578	45.6887	0.0788753	0.62665	0.686918	no	NOTEST	2.70431	0	#NAME?	1	1	no	37488141	1010	-137	0	FALSE
chr1	37487014	37495969	8956	*	TCONS_00000471	WT	Upf2_KO	XLOC_000127	Unc50	ENSMUST00000134184	730	OK	43.2578	45.6887	0.0788753	0.62665	0.686918	no	OK	14.0713	15.609	0.149619	0.7571	0.82099	no	-1	NA	NA	NA	NA
chr1	37496184	37598305	102122	*	TCONS_00000472	WT	Upf2_KO	XLOC_000128	Mgat4a	ENSMUST00000151952	446	OK	21.6855	2.10833	-3.36256	0.0302	0.0541189	no	OK	21.6855	2.10833	-3.36256	0.0302	0.113588	no	-1	NA	NA	NA	NA
chr1	37668521	37776930	108410	*	TCONS_00000473	WT	Upf2_KO	XLOC_000129	4930556I23Rik	ENSMUST00000160659	560	OK	9.8199	4.15734	-1.24005	0.0416	0.0711109	no	NOTEST	3.80558	1.33102	-1.51559	1	1	no	-1	NA	NA	NA	NA
chr1	37668521	37776930	108410	*	TCONS_00000474	WT	Upf2_KO	XLOC_000129	4930556I23Rik	ENSMUST00000160659	788	OK	9.8199	4.15734	-1.24005	0.0416	0.0711109	no	OK	6.01432	2.82633	-1.08947	0.10315	0.255201	no	-1	NA	NA	NA	NA
chr1	37922143	37928233	6091	*	TCONS_00000475	WT	Upf2_KO	XLOC_000130	Gm17715	ENSMUST00000163219	3089	NOTEST	0.0688142	0.149814	1.12239	1	1	no	NOTEST	0.0688142	0.149814	1.12239	1	1	no	-1	NA	NA	NA	NA
chr1	37928582	37947256	18675	*	TCONS_00000476	WT	Upf2_KO	XLOC_000131	Lipt1	ENSMUST00000128085	774	OK	4.24827	2.30683	-0.880966	0.06775	0.107606	no	NOTEST	0.457918	0.149909	-1.611	1	1	no	37931709	772	-478	0	FALSE
chr1	37928582	37947256	18675	*	TCONS_00000477	WT	Upf2_KO	XLOC_000131	Lipt1	ENSMUST00000041621	2644	OK	4.24827	2.30683	-0.880966	0.06775	0.107606	no	NOTEST	0.104135	0.398516	1.93618	1	1	no	37931709	1243	-1123	0	FALSE
chr1	37928582	37947256	18675	*	TCONS_00000478	WT	Upf2_KO	XLOC_000131	Lipt1	ENSMUST00000041621	3338	OK	4.24827	2.30683	-0.880966	0.06775	0.107606	no	NOTEST	2.23529	0.758064	-1.56007	1	1	no	37931709	1768	-1123	0	FALSE
chr1	37928582	37947256	18675	*	TCONS_00000479	WT	Upf2_KO	XLOC_000131	Lipt1	ENSMUST00000142670	3076	OK	4.24827	2.30683	-0.880966	0.06775	0.107606	no	NOTEST	2.75186e-05	0.0275217	9.96595	1	1	no	37931709	1506	-1123	0	FALSE
chr1	37928582	37947256	18675	*	TCONS_00000480	WT	Upf2_KO	XLOC_000131	Lipt1	ENSMUST00000142670	812	OK	4.24827	2.30683	-0.880966	0.06775	0.107606	no	LOWDATA	0.922515	0.751994	-0.294851	1	1	no	37931709	810	-595	0	FALSE
chr1	37928582	37947256	18675	*	TCONS_00000481	WT	Upf2_KO	XLOC_000131	Lipt1	ENSMUST00000144440	775	OK	4.24827	2.30683	-0.880966	0.06775	0.107606	no	NOTEST	0.528379	0.220822	-1.25869	1	1	no	37931709	775	-691	0	FALSE
chr1	37947315	37955501	8187	*	TCONS_00000482	WT	Upf2_KO	XLOC_000132	Mrpl30	ENSMUST00000027256	1015	OK	53.6067	42.2744	-0.342627	0.03995	0.0687062	no	OK	6.75394	4.30674	-0.649134	0.29375	0.427389	no	37950809	623	-204	0	FALSE
chr1	37947315	37955501	8187	*	TCONS_00000483	WT	Upf2_KO	XLOC_000132	Mrpl30	ENSMUST00000027256	969	OK	53.6067	42.2744	-0.342627	0.03995	0.0687062	no	OK	36.0295	20.0423	-0.846129	0.0151	0.066148	no	37950809	698	-204	0	FALSE
chr1	37947315	37955501	8187	*	TCONS_00000484	WT	Upf2_KO	XLOC_000132	Mrpl30	ENSMUST00000161694	356	OK	53.6067	42.2744	-0.342627	0.03995	0.0687062	no	NOTEST	4.73687	0.86746	-2.44907	1	1	no	-1	NA	NA	NA	NA
chr1	37947315	37955501	8187	*	TCONS_00000485	WT	Upf2_KO	XLOC_000132	Mrpl30	ENSMUST00000027256	1006	OK	53.6067	42.2744	-0.342627	0.03995	0.0687062	no	NOTEST	1.10615	0.7372	-0.58542	1	1	no	37950809	614	-204	0	FALSE
chr1	37947315	37955501	8187	*	TCONS_00000486	WT	Upf2_KO	XLOC_000132	Mrpl30	ENSMUST00000027256	1558	OK	53.6067	42.2744	-0.342627	0.03995	0.0687062	no	OK	1.63969	3.03849	0.889937	0.28435	0.418382	no	37950809	1166	-204	0	FALSE
chr1	37947315	37955501	8187	*	TCONS_00000487	WT	Upf2_KO	XLOC_000132	Mrpl30	ENSMUST00000160082	472	OK	53.6067	42.2744	-0.342627	0.03995	0.0687062	no	LOWDATA	3.0621	12.9499	2.08034	1	1	no	37950809	470	-44	0	FALSE
chr1	37947315	37955501	8187	*	TCONS_00000488	WT	Upf2_KO	XLOC_000132	Mrpl30	ENSMUST00000162513	644	OK	53.6067	42.2744	-0.342627	0.03995	0.0687062	no	NOTEST	0.278483	0.33239	0.255287	1	1	no	-1	NA	NA	NA	NA
chr1	38054844	38186507	131664	*	TCONS_00000491	WT	Upf2_KO	XLOC_000135	Eif5b	ENSMUST00000027252	3163	OK	86.0934	74.0093	-0.218196	0.1194	0.173369	no	OK	70.3557	55.5659	-0.340468	0.05945	0.1806	no	38055134	3161	-3	0	FALSE
chr1	38054844	38186507	131664	*	TCONS_00000492	WT	Upf2_KO	XLOC_000135	Eif5b	ENSMUST00000027252	7797	OK	86.0934	74.0093	-0.218196	0.1194	0.173369	no	OK	14.8481	0.045624	-8.34627	0.24745	0.389471	no	38055134	3931	-108	0	FALSE
chr1	38054844	38186507	131664	*	TCONS_00000493	WT	Upf2_KO	XLOC_000135	Eif5b	ENSMUST00000027252	7522	OK	86.0934	74.0093	-0.218196	0.1194	0.173369	no	OK	0.889597	18.3978	4.37024	0.207	0.362387	no	-1	NA	NA	NA	NA
chr1	38234170	38721800	487631	*	TCONS_00000494	WT	Upf2_KO	XLOC_000136	Gm16150	ENSMUST00000127620	437	OK	5.4719	4.43264	-0.303877	0.67125	0.726478	no	LOWDATA	1.45921	3.32698	1.18903	1	1	no	-1	NA	NA	NA	NA
chr1	38234170	38721800	487631	*	TCONS_00000495	WT	Upf2_KO	XLOC_000136	Gm16150	ENSMUST00000133299	815	OK	5.4719	4.43264	-0.303877	0.67125	0.726478	no	NOTEST	0.559392	0.738398	0.400537	1	1	no	-1	NA	NA	NA	NA
chr1	38234170	38721800	487631	*	TCONS_00000496	WT	Upf2_KO	XLOC_000136	Gm16150	ENSMUST00000133299	673	OK	5.4719	4.43264	-0.303877	0.67125	0.726478	no	NOTEST	3.4533	0.367259	-3.2331	1	1	no	-1	NA	NA	NA	NA
chr1	38234170	38721800	487631	*	TCONS_00000499	WT	Upf2_KO	XLOC_000138	Gm16152	ENSMUST00000143261	1189	NOTEST	0.103302	0	#NAME?	1	1	no	NOTEST	0.103302	0	#NAME?	1	1	no	-1	NA	NA	NA	NA
chr1	38995993	39007123	11131	*	TCONS_00000501	WT	Upf2_KO	XLOC_000139	Nms	ENSMUST00000088029	979	NOTEST	0	0.123892	Inf	1	1	no	NOTEST	0	0.122591	Inf	1	1	no	38996130	575	8	-1	FALSE
chr1	38995993	39007123	11131	*	TCONS_00000502	WT	Upf2_KO	XLOC_000139	Nms	ENSMUST00000088029	1003	NOTEST	0	0.123892	Inf	1	1	no	NOTEST	0	0.00130043	Inf	1	1	no	38996130	599	8	-1	FALSE
chr1	39044658	39054081	9424	*	TCONS_00000504	WT	Upf2_KO	XLOC_000140	Pdcl3	ENSMUST00000027247	1706	OK	5.18022	10.6284	1.03683	5e-05	0.000177583	yes	OK	5.18022	10.6284	1.03683	5e-05	0.000485642	yes	39044688	753	-143	0	FALSE
chr1	39250575	39420328	169754	*	TCONS_00000506	WT	Upf2_KO	XLOC_000141	Npas2	ENSMUST00000056815	4231	NOTEST	0.458302	0.818035	0.835865	1	1	no	NOTEST	0.4583	0.687664	0.585413	1	1	no	39320188	2755	-153	0	FALSE
chr1	39250575	39420328	169754	*	TCONS_00000507	WT	Upf2_KO	XLOC_000141	Npas2	ENSMUST00000056815	4234	NOTEST	0.458302	0.818035	0.835865	1	1	no	NOTEST	2.23652e-06	0.130371	15.831	1	1	no	39320188	3007	-153	0	FALSE
chr1	39424695	39535592	110898	*	TCONS_00000510	WT	Upf2_KO	XLOC_000143	Rpl31	ENSMUST00000086535	1037	OK	67.5396	52.3854	-0.366569	0.0267	0.048781	no	OK	40.4305	32.9061	-0.297088	0.2348	0.382683	no	39424993	462	-32	0	FALSE
chr1	39424695	39535592	110898	*	TCONS_00000511	WT	Upf2_KO	XLOC_000143	Rpl31	ENSMUST00000086535	1018	OK	67.5396	52.3854	-0.366569	0.0267	0.048781	no	OK	24.8951	13.3846	-0.895287	0.0191	0.0795781	no	39424993	443	-32	0	FALSE
chr1	39424695	39535592	110898	*	TCONS_00000512	WT	Upf2_KO	XLOC_000143	Rpl31	ENSMUST00000086535	957	OK	67.5396	52.3854	-0.366569	0.0267	0.048781	no	OK	2.21402	6.09466	1.46088	0.39485	0.519665	no	39424993	382	-32	0	FALSE
chr1	39591836	39603726	11891	*	TCONS_00000514	WT	Upf2_KO	XLOC_000145	D1Bwg0212e	ENSMUST00000161515	3474	OK	8.15874	10.1661	0.317354	0.06245	0.100452	no	NOTEST	1.87497	0.000116834	-13.9701	1	1	no	39592683	1859	-198	0	FALSE
chr1	39591836	39603726	11891	*	TCONS_00000515	WT	Upf2_KO	XLOC_000145	D1Bwg0212e	ENSMUST00000003219	3162	OK	8.15874	10.1661	0.317354	0.06245	0.100452	no	LOWDATA	5.21471	2.48029	-1.07208	1	1	no	39592683	1555	-198	0	FALSE
chr1	39591836	39603726	11891	*	TCONS_00000516	WT	Upf2_KO	XLOC_000145	D1Bwg0212e	ENSMUST00000160145	2097	OK	8.15874	10.1661	0.317354	0.06245	0.100452	no	OK	1.06905	7.68574	2.84585	0.037	0.131607	no	-1	NA	NA	NA	NA
chr1	39675250	39714235	38986	*	TCONS_00000517	WT	Upf2_KO	XLOC_000146	D930019O06Rik	ENSMUST00000163958	3663	NOTEST	0	0.0276523	Inf	1	1	no	NOTEST	0	0.0276523	Inf	1	1	no	-1	NA	NA	NA	NA
chr1	39909318	39922125	12808	*	TCONS_00000518	WT	Upf2_KO	XLOC_000147	NA	NA	745	OK	16.7698	3.36216	-2.31841	5e-05	0.000177583	yes	OK	5.53926	0	#NAME?	0.11955	0.272024	no	-1	NA	NA	NA	NA
chr1	39909318	39922125	12808	*	TCONS_00000519	WT	Upf2_KO	XLOC_000147	NA	NA	991	OK	16.7698	3.36216	-2.31841	5e-05	0.000177583	yes	NOTEST	3.36101	2.50508	-0.424034	1	1	no	-1	NA	NA	NA	NA
chr1	39909318	39922125	12808	*	TCONS_00000520	WT	Upf2_KO	XLOC_000147	NA	NA	798	OK	16.7698	3.36216	-2.31841	5e-05	0.000177583	yes	OK	3.59256	0.404455	-3.15096	0.1852	0.341557	no	-1	NA	NA	NA	NA
chr1	39909318	39922125	12808	*	TCONS_00000521	WT	Upf2_KO	XLOC_000147	NA	NA	1053	OK	16.7698	3.36216	-2.31841	5e-05	0.000177583	yes	OK	4.277	0.452621	-3.24022	0.1851	0.341554	no	-1	NA	NA	NA	NA
chr1	39957757	40083155	125399	*	TCONS_00000523	WT	Upf2_KO	XLOC_000148	Map4k4	ENSMUST00000027244	5542	OK	12.4279	26.2147	1.0768	5e-05	0.000177583	yes	NOTEST	0.000717965	0.154097	7.74571	1	1	no	39958074	3944	-84	0	FALSE
chr1	39957757	40083155	125399	*	TCONS_00000524	WT	Upf2_KO	XLOC_000148	Map4k4	ENSMUST00000163854	5901	OK	12.4279	26.2147	1.0768	5e-05	0.000177583	yes	NOTEST	0.673975	0	#NAME?	1	1	no	39958074	3209	1010	-8	TRUE
chr1	39957757	40083155	125399	*	TCONS_00000527	WT	Upf2_KO	XLOC_000148	Map4k4	ENSMUST00000168512	5581	OK	12.4279	26.2147	1.0768	5e-05	0.000177583	yes	NOTEST	1.53292	0.671215	-1.19144	1	1	no	39958074	3983	-84	0	FALSE
chr1	39957757	40083155	125399	*	TCONS_00000528	WT	Upf2_KO	XLOC_000148	Map4k4	ENSMUST00000027244	3719	OK	12.4279	26.2147	1.0768	5e-05	0.000177583	yes	LOWDATA	1.51585	2.98519	0.977699	1	1	no	39958074	3677	-84	0	FALSE
chr1	39957757	40083155	125399	*	TCONS_00000529	WT	Upf2_KO	XLOC_000148	Map4k4	ENSMUST00000163854	5153	OK	12.4279	26.2147	1.0768	5e-05	0.000177583	yes	OK	4.58624	14.6562	1.67613	5e-05	0.000485642	yes	40018795	3555	-84	0	FALSE
chr1	39957757	40083155	125399	*	TCONS_00000530	WT	Upf2_KO	XLOC_000148	Map4k4	ENSMUST00000163854	5639	OK	12.4279	26.2147	1.0768	5e-05	0.000177583	yes	NOTEST	0.674657	0.399009	-0.757733	1	1	no	40018795	4041	-84	0	FALSE
chr1	39957757	40083155	125399	*	TCONS_00000531	WT	Upf2_KO	XLOC_000148	Map4k4	ENSMUST00000163854	5054	OK	12.4279	26.2147	1.0768	5e-05	0.000177583	yes	NOTEST	1.92497	2.20041	0.19294	1	1	no	40018795	3456	-84	0	FALSE
chr1	39957757	40083155	125399	*	TCONS_00000532	WT	Upf2_KO	XLOC_000148	Map4k4	ENSMUST00000163854	5276	OK	12.4279	26.2147	1.0768	5e-05	0.000177583	yes	OK	0.218437	2.89992	3.73073	0.05245	0.166341	no	40018795	3678	-84	0	FALSE
chr1	39957757	40083155	125399	*	TCONS_00000533	WT	Upf2_KO	XLOC_000148	Map4k4	ENSMUST00000163854	5042	OK	12.4279	26.2147	1.0768	5e-05	0.000177583	yes	NOTEST	7.18213e-05	0.000544911	2.92353	1	1	no	40018795	3444	-84	0	FALSE
chr1	39957757	40083155	125399	*	TCONS_00000534	WT	Upf2_KO	XLOC_000148	Map4k4	ENSMUST00000163854	5477	OK	12.4279	26.2147	1.0768	5e-05	0.000177583	yes	NOTEST	1.30003	2.24799	0.790085	1	1	no	40018795	3879	-84	0	FALSE
chr1	39957757	40083155	125399	*	TCONS_00000535	WT	Upf2_KO	XLOC_000148	Map4k4	ENSMUST00000088000	5366	OK	12.4279	26.2147	1.0768	5e-05	0.000177583	yes	NOTEST	0	0.000116923	Inf	1	1	no	40018795	3768	-84	0	FALSE
chr1	40133072	40182064	48993	*	TCONS_00000536	WT	Upf2_KO	XLOC_000149	Il1r2	ENSMUST00000027243	1337	NOTEST	0.477572	0.282646	-0.756725	1	1	no	NOTEST	1.66907e-05	0.0683654	12	1	1	no	40159273	1325	-167	0	FALSE
chr1	40133072	40182064	48993	*	TCONS_00000537	WT	Upf2_KO	XLOC_000149	Il1r2	ENSMUST00000171612	1054	NOTEST	0.477572	0.282646	-0.756725	1	1	no	NOTEST	0.477556	0.21428	-1.15617	1	1	no	40159273	296	579	-5	TRUE
chr1	40281924	40373043	91120	*	TCONS_00000539	WT	Upf2_KO	XLOC_000150	Il1r1	ENSMUST00000114795	4559	OK	2.46556	6.74967	1.4529	5e-05	0.000177583	yes	OK	2.01741	4.81682	1.25558	0.12745	0.279069	no	40339083	1754	-419	0	FALSE
chr1	40281924	40373043	91120	*	TCONS_00000540	WT	Upf2_KO	XLOC_000150	Il1r1	ENSMUST00000114795	4829	OK	2.46556	6.74967	1.4529	5e-05	0.000177583	yes	NOTEST	0.447489	1.03427	1.2087	1	1	no	40339083	2024	-419	0	FALSE
chr1	40281924	40373043	91120	*	TCONS_00000541	WT	Upf2_KO	XLOC_000150	Il1r1	ENSMUST00000114795	4672	OK	2.46556	6.74967	1.4529	5e-05	0.000177583	yes	NOTEST	0.000661813	0.898584	10.407	1	1	no	40339083	1867	-419	0	FALSE
chr1	40381471	40422316	40846	*	TCONS_00000542	WT	Upf2_KO	XLOC_000151	Il1rl2	ENSMUST00000095020	1950	NOTEST	0.0549876	0.285331	2.37546	1	1	no	NOTEST	0.0549876	0.285331	2.37546	1	1	no	40383339	1924	-419	0	FALSE
chr1	40486414	40522260	35847	*	TCONS_00000545	WT	Upf2_KO	XLOC_000152	Il1rl1	ENSMUST00000097772	5133	NOTEST	0.041039	0.194286	2.24311	1	1	no	NOTEST	0.000612623	0.00104988	0.777156	1	1	no	40497594	1887	-404	0	FALSE
chr1	40486414	40522260	35847	*	TCONS_00000547	WT	Upf2_KO	XLOC_000152	Il1rl1	ENSMUST00000097772	5130	NOTEST	0.041039	0.194286	2.24311	1	1	no	NOTEST	0.000744758	0.00130912	0.813759	1	1	no	40497594	1884	-404	0	FALSE
chr1	40486414	40522260	35847	*	TCONS_00000550	WT	Upf2_KO	XLOC_000152	Il1rl1	ENSMUST00000053043	5053	NOTEST	0.041039	0.194286	2.24311	1	1	no	LOWDATA	0.0396816	0.191927	2.27401	1	1	no	40497594	1826	-404	0	FALSE
chr1	40522396	40557699	35304	*	TCONS_00000552	WT	Upf2_KO	XLOC_000153	Il18r1	ENSMUST00000087983	2922	NOTEST	0	0.159805	Inf	1	1	no	NOTEST	0	0.000729601	Inf	1	1	no	40528601	2069	475	-1	TRUE
chr1	40522396	40557699	35304	*	TCONS_00000554	WT	Upf2_KO	XLOC_000153	Il18r1	ENSMUST00000097771	1551	NOTEST	0	0.159805	Inf	1	1	no	NOTEST	0	0.0711415	Inf	1	1	no	40528601	1183	-113	0	FALSE
chr1	40522396	40557699	35304	*	TCONS_00000555	WT	Upf2_KO	XLOC_000153	Il18r1	ENSMUST00000087983	2826	NOTEST	0	0.159805	Inf	1	1	no	NOTEST	0	0.0879339	Inf	1	1	no	40528601	1994	475	-1	TRUE
chr1	40572206	40608550	36345	*	TCONS_00000557	WT	Upf2_KO	XLOC_000154	Il18rap	ENSMUST00000027237	4889	NOTEST	0.0216466	0	#NAME?	1	1	no	NOTEST	0.0216466	0	#NAME?	1	1	no	40581157	2272	-464	0	FALSE
chr1	40637071	40687576	50506	*	TCONS_00000561	WT	Upf2_KO	XLOC_000155	Slc9a4	ENSMUST00000027233	3822	NOTEST	1.27275	0.449506	-1.50154	1	1	no	NOTEST	1.27275	0.449506	-1.50154	1	1	no	40637360	2683	-356	0	FALSE
chr1	40738556	40825730	87175	*	TCONS_00000563	WT	Upf2_KO	XLOC_000157	Slc9a2	ENSMUST00000027231	3493	OK	2.98048	6.09234	1.03145	5e-05	0.000177583	yes	OK	2.98048	6.09234	1.03145	5e-05	0.000485642	yes	40738718	2607	-374	0	FALSE
chr1	40862445	40912789	50345	*	TCONS_00000564	WT	Upf2_KO	XLOC_000158	Tmem182	ENSMUST00000114765	1773	NOTEST	0.136285	0.0547884	-1.31469	1	1	no	NOTEST	0.136285	0.0547884	-1.31469	1	1	no	40862600	845	-221	0	FALSE
chr1	42751769	42797813	46045	*	TCONS_00000567	WT	Upf2_KO	XLOC_000161	Pou3f3	ENSMUST00000054883	3062	NOTEST	0.0679216	0.307413	2.17824	1	1	no	NOTEST	0.0679216	0.307413	2.17824	1	1	no	-1	NA	NA	-1	NA
chr1	42908077	42962527	54451	*	TCONS_00000568	WT	Upf2_KO	XLOC_000162	Mrps9	ENSMUST00000057208	852	OK	28.5452	43.7705	0.616711	0.00175	0.00451824	yes	OK	2.28172	12.1964	2.41827	0.06455	0.190934	no	42908136	722	-30	0	FALSE
chr1	42908077	42962527	54451	*	TCONS_00000569	WT	Upf2_KO	XLOC_000162	Mrps9	ENSMUST00000057208	1140	OK	28.5452	43.7705	0.616711	0.00175	0.00451824	yes	OK	0.0174141	3.21682	7.52924	0.3905	0.516052	no	42908136	836	26	-1	FALSE
chr1	42908077	42962527	54451	*	TCONS_00000570	WT	Upf2_KO	XLOC_000162	Mrps9	ENSMUST00000057208	1418	OK	28.5452	43.7705	0.616711	0.00175	0.00451824	yes	OK	21.1359	12.3628	-0.773688	0.088	0.233487	no	42908136	1232	-92	0	FALSE
chr1	42908077	42962527	54451	*	TCONS_00000571	WT	Upf2_KO	XLOC_000162	Mrps9	ENSMUST00000164185	1867	OK	28.5452	43.7705	0.616711	0.00175	0.00451824	yes	OK	1.92918	3.17151	0.717181	0.35485	0.483861	no	42908136	961	-34	0	FALSE
chr1	42908077	42962527	54451	*	TCONS_00000572	WT	Upf2_KO	XLOC_000162	Mrps9	ENSMUST00000171957	624	OK	28.5452	43.7705	0.616711	0.00175	0.00451824	yes	LOWDATA	3.18102	12.823	2.01117	1	1	no	42952191	624	-29	0	FALSE
chr1	43088904	43090450	1547	*	TCONS_00000574	WT	Upf2_KO	XLOC_000164	Gpr45	ENSMUST00000114761	1546	NOTEST	0	0.0640845	Inf	1	1	no	NOTEST	0	0.0640845	Inf	1	1	no	-1	NA	NA	-1	NA
chr1	43104113	43155467	51355	*	TCONS_00000576	WT	Upf2_KO	XLOC_000166	8430432A02Rik	ENSMUST00000039080	1248	NOTEST	0.190644	0.533101	1.48352	1	1	no	NOTEST	0.190644	0.533101	1.48352	1	1	no	-1	NA	NA	-1	NA
chr1	43155554	43172792	17239	*	TCONS_00000577	WT	Upf2_KO	XLOC_000167	AI597479	ENSMUST00000010434	3082	OK	12.7724	14.1553	0.148308	0.2878	0.359287	no	NOTEST	0.000210233	0.023644	6.81334	1	1	no	43155608	330	-10	0	FALSE
chr1	43155554	43172792	17239	*	TCONS_00000578	WT	Upf2_KO	XLOC_000167	AI597479	ENSMUST00000010434	3458	OK	12.7724	14.1553	0.148308	0.2878	0.359287	no	OK	12.7722	12.8154	0.00486688	0.9734	0.979502	no	43155608	753	-57	0	FALSE
chr1	43155554	43172792	17239	*	TCONS_00000579	WT	Upf2_KO	XLOC_000167	AI597479	ENSMUST00000010434	2963	OK	12.7724	14.1553	0.148308	0.2878	0.359287	no	NOTEST	0	1.31626	Inf	1	1	no	-1	NA	NA	NA	NA
chr1	43502595	43627360	124766	*	TCONS_00000581	WT	Upf2_KO	XLOC_000169	Nck2	ENSMUST00000136648	1515	OK	15.833	13.2261	-0.25955	0.08445	0.129561	no	NOTEST	0	0.000111766	Inf	1	1	no	-1	NA	NA	NA	NA
chr1	43502595	43627360	124766	*	TCONS_00000582	WT	Upf2_KO	XLOC_000169	Nck2	ENSMUST00000086421	2772	OK	15.833	13.2261	-0.25955	0.08445	0.129561	no	OK	9.12479	7.50637	-0.281677	0.5164	0.625023	no	43590412	1599	-195	0	FALSE
chr1	43502595	43627360	124766	*	TCONS_00000583	WT	Upf2_KO	XLOC_000169	Nck2	ENSMUST00000114744	2609	OK	15.833	13.2261	-0.25955	0.08445	0.129561	no	OK	6.62472	5.64902	-0.22986	0.6802	0.76062	no	43590412	1436	-195	0	FALSE
chr1	43502595	43627360	124766	*	TCONS_00000584	WT	Upf2_KO	XLOC_000169	Nck2	ENSMUST00000124817	1421	OK	15.833	13.2261	-0.25955	0.08445	0.129561	no	NOTEST	0.0834853	0.0705688	-0.242492	1	1	no	-1	NA	NA	NA	NA
chr1	43787446	43799423	11978	*	TCONS_00000585	WT	Upf2_KO	XLOC_000170	1500015O10Rik	ENSMUST00000027217	902	NOTEST	0.162365	0.27537	0.762132	1	1	no	NOTEST	0.162365	0.27537	0.762132	1	1	no	43787729	730	-162	0	FALSE
chr1	43990846	44059844	68999	*	TCONS_00000588	WT	Upf2_KO	XLOC_000173	Tpp2	ENSMUST00000087933	3078	OK	93.1586	71.3115	-0.385553	0.00095	0.00262743	yes	OK	35.5259	17.3177	-1.03663	0.00645	0.0334598	no	43990933	3078	-39	0	FALSE
chr1	43990846	44059844	68999	*	TCONS_00000589	WT	Upf2_KO	XLOC_000173	Tpp2	ENSMUST00000087933	4682	OK	93.1586	71.3115	-0.385553	0.00095	0.00262743	yes	OK	23.0583	20.9253	-0.140041	0.534	0.640768	no	43990933	3876	-90	0	FALSE
chr1	43990846	44059844	68999	*	TCONS_00000590	WT	Upf2_KO	XLOC_000173	Tpp2	ENSMUST00000097767	4643	OK	93.1586	71.3115	-0.385553	0.00095	0.00262743	yes	OK	30.28	20.5468	-0.559451	0.11625	0.268676	no	43990933	3837	-90	0	FALSE
chr1	43990846	44059844	68999	*	TCONS_00000591	WT	Upf2_KO	XLOC_000173	Tpp2	ENSMUST00000087933	2454	OK	93.1586	71.3115	-0.385553	0.00095	0.00262743	yes	OK	4.28931	0.715978	-2.58276	0.28575	0.419708	no	-1	NA	NA	NA	NA
chr1	43990846	44059844	68999	*	TCONS_00000592	WT	Upf2_KO	XLOC_000173	Tpp2	ENSMUST00000087933	4407	OK	93.1586	71.3115	-0.385553	0.00095	0.00262743	yes	OK	0.0049566	11.8057	11.2178	0.1224	0.274572	no	-1	NA	NA	NA	NA
chr1	44175801	44201615	25815	*	TCONS_00000593	WT	Upf2_KO	XLOC_000174	Bivm	ENSMUST00000155917	641	OK	4.84923	7.92659	0.708944	0.20015	0.267079	no	NOTEST	0.0520915	0.354624	2.76717	1	1	no	44183236	640	-300	0	FALSE
chr1	44175801	44201615	25815	*	TCONS_00000594	WT	Upf2_KO	XLOC_000174	Bivm	ENSMUST00000035991	3583	OK	4.84923	7.92659	0.708944	0.20015	0.267079	no	NOTEST	8.95794e-05	6.09453e-06	-3.87758	1	1	no	44183236	1955	-294	0	FALSE
chr1	44175801	44201615	25815	*	TCONS_00000595	WT	Upf2_KO	XLOC_000174	Bivm	ENSMUST00000035991	3526	OK	4.84923	7.92659	0.708944	0.20015	0.267079	no	NOTEST	0.000606228	0.000608776	0.00605257	1	1	no	44183236	1898	-294	0	FALSE
chr1	44175801	44201615	25815	*	TCONS_00000596	WT	Upf2_KO	XLOC_000174	Bivm	ENSMUST00000138521	341	OK	4.84923	7.92659	0.708944	0.20015	0.267079	no	LOWDATA	2.15364	4.28505	0.992537	1	1	no	-1	NA	NA	NA	NA
chr1	44175801	44201615	25815	*	TCONS_00000597	WT	Upf2_KO	XLOC_000174	Bivm	ENSMUST00000035991	3313	OK	4.84923	7.92659	0.708944	0.20015	0.267079	no	NOTEST	1.10142	2.72738	1.30815	1	1	no	44183236	1945	-294	0	FALSE
chr1	44175801	44201615	25815	*	TCONS_00000598	WT	Upf2_KO	XLOC_000174	Bivm	ENSMUST00000114709	3570	OK	4.84923	7.92659	0.708944	0.20015	0.267079	no	NOTEST	4.60118e-05	0	#NAME?	1	1	no	44183236	1942	-294	0	FALSE
chr1	44175801	44201615	25815	*	TCONS_00000599	WT	Upf2_KO	XLOC_000174	Bivm	ENSMUST00000129068	361	OK	4.84923	7.92659	0.708944	0.20015	0.267079	no	NOTEST	1.54134	0.558918	-1.46348	1	1	no	44183236	360	-64	0	FALSE
chr1	44204580	44238105	33526	*	TCONS_00000600	WT	Upf2_KO	XLOC_000175	Ercc5	ENSMUST00000166196	4237	OK	14.514	9.70758	-0.580258	0.0108	0.0224482	no	NOTEST	0	0.333637	Inf	1	1	no	-1	NA	NA	NA	NA
chr1	44204580	44238105	33526	*	TCONS_00000602	WT	Upf2_KO	XLOC_000175	Ercc5	ENSMUST00000166196	4157	OK	14.514	9.70758	-0.580258	0.0108	0.0224482	no	NOTEST	0	8.96268e-05	Inf	1	1	no	-1	NA	NA	NA	NA
chr1	44204580	44238105	33526	*	TCONS_00000603	WT	Upf2_KO	XLOC_000175	Ercc5	ENSMUST00000166196	3897	OK	14.514	9.70758	-0.580258	0.0108	0.0224482	no	NOTEST	0.000253492	0.000969416	1.93518	1	1	no	-1	NA	NA	NA	NA
chr1	44204580	44238105	33526	*	TCONS_00000604	WT	Upf2_KO	XLOC_000175	Ercc5	ENSMUST00000166196	3825	OK	14.514	9.70758	-0.580258	0.0108	0.0224482	no	NOTEST	1.97352	0.953622	-1.04928	1	1	no	-1	NA	NA	NA	NA
chr1	44204580	44238105	33526	*	TCONS_00000606	WT	Upf2_KO	XLOC_000175	Ercc5	ENSMUST00000027214	3907	OK	14.514	9.70758	-0.580258	0.0108	0.0224482	no	OK	2.95453	4.09403	0.47059	0.37005	0.497647	no	44204907	3729	-552	0	FALSE
chr1	44204580	44238105	33526	*	TCONS_00000607	WT	Upf2_KO	XLOC_000175	Ercc5	ENSMUST00000131177	4239	OK	14.514	9.70758	-0.580258	0.0108	0.0224482	no	NOTEST	0	0.000232512	Inf	1	1	no	44204907	2472	1037	-5	TRUE
chr1	44204580	44238105	33526	*	TCONS_00000608	WT	Upf2_KO	XLOC_000175	Ercc5	ENSMUST00000139510	532	OK	14.514	9.70758	-0.580258	0.0108	0.0224482	no	LOWDATA	0.182666	0.373657	1.03251	1	1	no	-1	NA	NA	NA	NA
chr1	44204580	44238105	33526	*	TCONS_00000610	WT	Upf2_KO	XLOC_000175	Ercc5	ENSMUST00000137380	1060	OK	14.514	9.70758	-0.580258	0.0108	0.0224482	no	NOTEST	0.997615	1.83927	0.882579	1	1	no	-1	NA	NA	NA	NA
chr1	44204580	44238105	33526	*	TCONS_00000611	WT	Upf2_KO	XLOC_000175	Ercc5	ENSMUST00000155862	956	OK	14.514	9.70758	-0.580258	0.0108	0.0224482	no	LOWDATA	0	0.785957	Inf	1	1	no	-1	NA	NA	NA	NA
chr1	44204580	44238105	33526	*	TCONS_00000612	WT	Upf2_KO	XLOC_000175	Ercc5	ENSMUST00000166196	3676	OK	14.514	9.70758	-0.580258	0.0108	0.0224482	no	NOTEST	1.84404	0.258709	-2.83347	1	1	no	-1	NA	NA	NA	NA
chr1	44204580	44238105	33526	*	TCONS_00000613	WT	Upf2_KO	XLOC_000175	Ercc5	ENSMUST00000166196	1239	OK	14.514	9.70758	-0.580258	0.0108	0.0224482	no	NOTEST	1.83868	0	#NAME?	1	1	no	-1	NA	NA	NA	NA
chr1	44204580	44238105	33526	*	TCONS_00000614	WT	Upf2_KO	XLOC_000175	Ercc5	ENSMUST00000166196	1218	OK	14.514	9.70758	-0.580258	0.0108	0.0224482	no	OK	4.72266	1.06741	-2.14548	0.11125	0.263255	no	-1	NA	NA	NA	NA
chr1	44449632	44450671	1040	*	TCONS_00000616	WT	Upf2_KO	XLOC_000177	NA	NA	508	OK	6.13682	3.23019	-0.925873	0.14855	0.208222	no	OK	6.13682	3.23019	-0.925873	0.14855	0.303248	no	-1	NA	NA	NA	NA
chr1	44608355	44853678	245324	*	TCONS_00000619	WT	Upf2_KO	XLOC_000179	Gulp1	ENSMUST00000160854	1399	NOTEST	0.372869	1.15747	1.63423	1	1	no	NOTEST	0	0.00135323	Inf	1	1	no	44746032	1154	-182	0	FALSE
chr1	44608355	44853678	245324	*	TCONS_00000620	WT	Upf2_KO	XLOC_000179	Gulp1	ENSMUST00000159555	2882	NOTEST	0.372869	1.15747	1.63423	1	1	no	NOTEST	0.00101977	0.571806	9.13113	1	1	no	44746032	350	655	-6	TRUE
chr1	44608355	44853678	245324	*	TCONS_00000625	WT	Upf2_KO	XLOC_000179	Gulp1	ENSMUST00000162600	2798	NOTEST	0.372869	1.15747	1.63423	1	1	no	LOWDATA	0.371849	0.584307	0.652011	1	1	no	44746032	944	-22	0	FALSE
chr1	45368382	45406551	38170	*	TCONS_00000627	WT	Upf2_KO	XLOC_000181	Col3a1	ENSMUST00000087883	5602	OK	6.30401	18.7668	1.57384	5e-05	0.000177583	yes	NOTEST	0.000845111	0.00109812	0.377822	1	1	no	45368592	966	3530	-42	TRUE
chr1	45368382	45406551	38170	*	TCONS_00000628	WT	Upf2_KO	XLOC_000181	Col3a1	ENSMUST00000087883	5564	OK	6.30401	18.7668	1.57384	5e-05	0.000177583	yes	OK	4.70744	18.5171	1.97584	5e-05	0.000485642	yes	45368592	4605	-147	0	FALSE
chr1	45368382	45406551	38170	*	TCONS_00000630	WT	Upf2_KO	XLOC_000181	Col3a1	ENSMUST00000172410	4628	OK	6.30401	18.7668	1.57384	5e-05	0.000177583	yes	LOWDATA	1.59572	0.248606	-2.68228	1	1	no	45384510	3669	-147	0	FALSE
chr1	45852010	45880464	28455	*	TCONS_00000633	WT	Upf2_KO	XLOC_000184	Wdr75	ENSMUST00000027139	2953	OK	28.4469	43.7508	0.621038	0.00055	0.00161212	yes	NOTEST	0.748248	1.52718	1.02928	1	1	no	45852311	481	2160	-19	TRUE
chr1	45852010	45880464	28455	*	TCONS_00000634	WT	Upf2_KO	XLOC_000184	Wdr75	ENSMUST00000154436	3226	OK	28.4469	43.7508	0.621038	0.00055	0.00161212	yes	NOTEST	0.581429	0.00758842	-6.25966	1	1	no	45852311	198	2731	-18	TRUE
chr1	45852010	45880464	28455	*	TCONS_00000635	WT	Upf2_KO	XLOC_000184	Wdr75	ENSMUST00000027139	2647	OK	28.4469	43.7508	0.621038	0.00055	0.00161212	yes	LOWDATA	3.82783	12.2722	1.6808	1	1	no	45852311	181	2160	-19	TRUE
chr1	45852010	45880464	28455	*	TCONS_00000636	WT	Upf2_KO	XLOC_000184	Wdr75	ENSMUST00000027139	2306	OK	28.4469	43.7508	0.621038	0.00055	0.00161212	yes	NOTEST	0.000172693	0	#NAME?	1	1	no	45852366	649	1345	-11	TRUE
chr1	45852010	45880464	28455	*	TCONS_00000637	WT	Upf2_KO	XLOC_000184	Wdr75	ENSMUST00000142145	615	OK	28.4469	43.7508	0.621038	0.00055	0.00161212	yes	NOTEST	0	3.60976	Inf	1	1	no	45852366	400	-102	0	FALSE
chr1	45852010	45880464	28455	*	TCONS_00000638	WT	Upf2_KO	XLOC_000184	Wdr75	ENSMUST00000147308	468	OK	28.4469	43.7508	0.621038	0.00055	0.00161212	yes	OK	6.17526	12.0532	0.96484	0.39005	0.51558	no	45852366	468	-83	0	FALSE
chr1	45852010	45880464	28455	*	TCONS_00000639	WT	Upf2_KO	XLOC_000184	Wdr75	ENSMUST00000027139	3128	OK	28.4469	43.7508	0.621038	0.00055	0.00161212	yes	NOTEST	0.000533179	8.79844e-05	-2.5993	1	1	no	-1	NA	NA	NA	NA
chr1	45852010	45880464	28455	*	TCONS_00000641	WT	Upf2_KO	XLOC_000184	Wdr75	ENSMUST00000146602	387	OK	28.4469	43.7508	0.621038	0.00055	0.00161212	yes	NOTEST	0	2.10758	Inf	1	1	no	-1	NA	NA	NA	NA
chr1	45852010	45880464	28455	*	TCONS_00000642	WT	Upf2_KO	XLOC_000184	Wdr75	ENSMUST00000027139	2161	OK	28.4469	43.7508	0.621038	0.00055	0.00161212	yes	OK	2.95236	3.03089	0.037873	0.9757	0.980822	no	-1	NA	NA	NA	NA
chr1	45852010	45880464	28455	*	TCONS_00000644	WT	Upf2_KO	XLOC_000184	Wdr75	ENSMUST00000027139	2021	OK	28.4469	43.7508	0.621038	0.00055	0.00161212	yes	OK	12.793	5.08344	-1.33148	0.0867	0.231542	no	-1	NA	NA	NA	NA
chr1	45852010	45880464	28455	*	TCONS_00000645	WT	Upf2_KO	XLOC_000184	Wdr75	ENSMUST00000027139	2575	OK	28.4469	43.7508	0.621038	0.00055	0.00161212	yes	NOTEST	0	0.524617	Inf	1	1	no	-1	NA	NA	NA	NA
chr1	45852010	45880464	28455	*	TCONS_00000646	WT	Upf2_KO	XLOC_000184	Wdr75	ENSMUST00000027139	1861	OK	28.4469	43.7508	0.621038	0.00055	0.00161212	yes	OK	1.13409	2.77094	1.28883	0.369	0.49674	no	-1	NA	NA	NA	NA
chr1	45852010	45880464	28455	*	TCONS_00000647	WT	Upf2_KO	XLOC_000184	Wdr75	ENSMUST00000135662	2076	OK	28.4469	43.7508	0.621038	0.00055	0.00161212	yes	LOWDATA	0.233976	0.76333	1.70594	1	1	no	-1	NA	NA	NA	NA
chr1	46038392	46038860	469	*	TCONS_00000648	WT	Upf2_KO	XLOC_000186	Rpl23a-ps1	ENSMUST00000085632	468	NOTEST	1.13583	0.329926	-1.78354	1	1	no	NOTEST	1.13583	0.329926	-1.78354	1	1	no	-1	NA	NA	-1	NA
chr1	46123582	46430463	306882	*	TCONS_00000649	WT	Upf2_KO	XLOC_000187	Dnahc7b	ENSMUST00000094964	11937	OK	60.1236	42.7541	-0.491869	0.00045	0.00134541	yes	NOTEST	0.000907866	0.00213786	1.23562	1	1	no	46123582	11937	-41	0	FALSE
chr1	46123582	46430463	306882	*	TCONS_00000650	WT	Upf2_KO	XLOC_000187	Dnahc7b	ENSMUST00000069293	11262	OK	60.1236	42.7541	-0.491869	0.00045	0.00134541	yes	NOTEST	0.501623	1.62885	1.69918	1	1	no	46123582	288	10896	-55	TRUE
chr1	46123582	46430463	306882	*	TCONS_00000651	WT	Upf2_KO	XLOC_000187	Dnahc7b	ENSMUST00000069293	12318	OK	60.1236	42.7541	-0.491869	0.00045	0.00134541	yes	OK	9.51768	8.91851	-0.0938073	0.6476	0.733859	no	46123582	12207	-207	0	FALSE
chr1	46123582	46430463	306882	*	TCONS_00000652	WT	Upf2_KO	XLOC_000187	Dnahc7b	ENSMUST00000069293	11882	OK	60.1236	42.7541	-0.491869	0.00045	0.00134541	yes	OK	8.56364	6.41156	-0.417549	0.11495	0.267166	no	46346395	11703	-207	0	FALSE
chr1	46123582	46430463	306882	*	TCONS_00000653	WT	Upf2_KO	XLOC_000187	Dnahc7b	ENSMUST00000069293	7216	OK	60.1236	42.7541	-0.491869	0.00045	0.00134541	yes	OK	6.10049	8.27408	0.439673	0.3263	0.457998	no	46346395	7179	-41	0	FALSE
chr1	46123582	46430463	306882	*	TCONS_00000654	WT	Upf2_KO	XLOC_000187	Dnahc7b	ENSMUST00000069293	6186	OK	60.1236	42.7541	-0.491869	0.00045	0.00134541	yes	OK	10.8049	6.51386	-0.730097	0.04075	0.14078	no	46346395	6007	-207	0	FALSE
chr1	46123582	46430463	306882	*	TCONS_00000655	WT	Upf2_KO	XLOC_000187	Dnahc7b	ENSMUST00000069293	5590	OK	60.1236	42.7541	-0.491869	0.00045	0.00134541	yes	NOTEST	0.0772882	0.0180305	-2.09981	1	1	no	46346395	5553	-41	0	FALSE
chr1	46123582	46430463	306882	*	TCONS_00000656	WT	Upf2_KO	XLOC_000187	Dnahc7b	ENSMUST00000069293	3092	OK	60.1236	42.7541	-0.491869	0.00045	0.00134541	yes	OK	24.5571	10.9871	-1.16033	0.0154	0.0671866	no	46346395	3055	-41	0	FALSE
chr1	46482339	46524235	41897	*	TCONS_00000658	WT	Upf2_KO	XLOC_000189	NA	NA	681	OK	8.50403	7.36235	-0.20798	0.5372	0.604476	no	OK	8.50403	7.36235	-0.20798	0.5372	0.64319	no	-1	NA	NA	NA	NA
chr1	46571541	46576087	4547	*	TCONS_00000659	WT	Upf2_KO	XLOC_000190	NA	NA	374	OK	5.32562	8.79854	0.724314	0.25265	0.322137	no	OK	5.32562	8.79854	0.724314	0.25265	0.391421	no	-1	NA	NA	NA	NA
chr1	46577410	46584370	6961	*	TCONS_00000660	WT	Upf2_KO	XLOC_000191	NA	NA	216	OK	57.2281	40.4235	-0.501531	0.33535	0.408922	no	OK	56.2341	38.167	-0.559121	0.3037	0.43717	no	-1	NA	NA	NA	NA
chr1	46577410	46584370	6961	*	TCONS_00000661	WT	Upf2_KO	XLOC_000191	NA	NA	434	OK	57.2281	40.4235	-0.501531	0.33535	0.408922	no	NOTEST	0.994022	2.2565	1.18274	1	1	no	-1	NA	NA	NA	NA
chr1	46584470	46589641	5172	*	TCONS_00000662	WT	Upf2_KO	XLOC_000192	NA	NA	433	OK	12.0727	13.6436	0.176478	0.63795	0.696994	no	OK	12.0727	13.6436	0.176478	0.63795	0.726451	no	-1	NA	NA	NA	NA
chr1	46653903	46664475	10573	*	TCONS_00000663	WT	Upf2_KO	XLOC_000193	NA	NA	390	OK	9.01896	8.97259	-0.00743645	0.93445	0.947626	no	OK	9.01896	8.97259	-0.00743645	0.93445	0.953472	no	-1	NA	NA	NA	NA
chr1	46665805	46682956	17152	*	TCONS_00000664	WT	Upf2_KO	XLOC_000194	Dnahc7c	ENSMUST00000106514	612	OK	3.29836	5.30987	0.686929	0.1832	0.24791	no	OK	3.29836	5.30987	0.686929	0.1832	0.339537	no	46665805	612	-177	0	FALSE
chr1	46703907	46715097	11191	*	TCONS_00000665	WT	Upf2_KO	XLOC_000195	NA	NA	526	OK	9.77708	9.01197	-0.117562	0.75475	0.799191	no	OK	9.77708	9.01197	-0.117562	0.75475	0.819017	no	-1	NA	NA	NA	NA
chr1	46716374	46722658	6285	*	TCONS_00000666	WT	Upf2_KO	XLOC_000196	NA	NA	365	OK	26.843	19.139	-0.488029	0.159	0.220227	no	OK	26.7202	5.87142	-2.18615	0.1869	0.343097	no	-1	NA	NA	NA	NA
chr1	46716374	46722658	6285	*	TCONS_00000667	WT	Upf2_KO	XLOC_000196	NA	NA	385	OK	26.843	19.139	-0.488029	0.159	0.220227	no	OK	0.122799	13.2676	6.75547	0.2297	0.380037	no	-1	NA	NA	NA	NA
chr1	46722934	46725211	2278	*	TCONS_00000668	WT	Upf2_KO	XLOC_000197	NA	NA	452	OK	18.0284	10.5372	-0.774778	0.04145	0.0708857	no	OK	18.0284	10.5372	-0.774778	0.04145	0.142278	no	-1	NA	NA	NA	NA
chr1	46729191	46738639	9449	*	TCONS_00000669	WT	Upf2_KO	XLOC_000198	NA	NA	745	OK	12.5565	11.0631	-0.182685	0.4889	0.559201	no	OK	12.5565	11.0631	-0.182685	0.4889	0.601065	no	-1	NA	NA	NA	NA
chr1	46742377	46787842	45466	*	TCONS_00000670	WT	Upf2_KO	XLOC_000199	NA	NA	401	OK	16.8729	14.8169	-0.187462	0.61325	0.674801	no	OK	16.8729	14.8169	-0.187462	0.61325	0.705762	no	-1	NA	NA	NA	NA
chr1	46805445	46807020	1576	*	TCONS_00000671	WT	Upf2_KO	XLOC_000200	NA	NA	145	OK	246.312	243.128	-0.0187701	0.9314	0.945088	no	OK	246.312	243.128	-0.0187701	0.9314	0.951374	no	-1	NA	NA	NA	NA
chr1	46825960	46827146	1187	*	TCONS_00000672	WT	Upf2_KO	XLOC_000201	NA	NA	333	NOTEST	4.81628	3.62595	-0.409559	1	1	no	NOTEST	4.81628	3.62595	-0.409559	1	1	no	-1	NA	NA	NA	NA
chr1	46832093	46855173	23081	*	TCONS_00000673	WT	Upf2_KO	XLOC_000202	NA	NA	482	OK	28.399	17.8596	-0.66914	0.00935	0.0198541	no	NOTEST	1.86141	0	#NAME?	1	1	no	-1	NA	NA	NA	NA
chr1	46832093	46855173	23081	*	TCONS_00000674	WT	Upf2_KO	XLOC_000202	NA	NA	482	OK	28.399	17.8596	-0.66914	0.00935	0.0198541	no	OK	13.3435	8.13027	-0.714757	0.18325	0.339562	no	-1	NA	NA	NA	NA
chr1	46832093	46855173	23081	*	TCONS_00000675	WT	Upf2_KO	XLOC_000202	NA	NA	674	OK	28.399	17.8596	-0.66914	0.00935	0.0198541	no	OK	13.1941	9.72931	-0.439485	0.1736	0.329665	no	-1	NA	NA	NA	NA
chr1	49301459	49395090	93632	*	TCONS_00000677	WT	Upf2_KO	XLOC_000204	C230029F24Rik	ENSMUST00000056879	528	NOTEST	0.462924	0.298672	-0.632214	1	1	no	NOTEST	0.462924	0.298672	-0.632214	1	1	no	49301474	480	-117	0	FALSE
chr1	50957490	51244114	286625	*	TCONS_00000679	WT	Upf2_KO	XLOC_000206	Tmeff2	ENSMUST00000139157	415	OK	4.35206	2.29719	-0.921826	0.0629	0.100987	no	NOTEST	0	0.802469	Inf	1	1	no	-1	NA	NA	NA	NA
chr1	50957490	51244114	286625	*	TCONS_00000680	WT	Upf2_KO	XLOC_000206	Tmeff2	ENSMUST00000114565	1211	OK	4.35206	2.29719	-0.921826	0.0629	0.100987	no	OK	4.13103	0.888626	-2.21685	0.0075	0.0379013	no	-1	NA	NA	NA	NA
chr1	50957490	51244114	286625	*	TCONS_00000681	WT	Upf2_KO	XLOC_000206	Tmeff2	ENSMUST00000114565	2718	OK	4.35206	2.29719	-0.921826	0.0629	0.100987	no	NOTEST	0	0.267067	Inf	1	1	no	50984791	2447	-350	0	FALSE
chr1	50957490	51244114	286625	*	TCONS_00000682	WT	Upf2_KO	XLOC_000206	Tmeff2	ENSMUST00000114567	3343	OK	4.35206	2.29719	-0.921826	0.0629	0.100987	no	NOTEST	0	0.0474976	Inf	1	1	no	50984791	1554	-97	0	FALSE
chr1	50957490	51244114	286625	*	TCONS_00000683	WT	Upf2_KO	XLOC_000206	Tmeff2	ENSMUST00000081851	3343	OK	4.35206	2.29719	-0.921826	0.0629	0.100987	no	NOTEST	0	0.0808445	Inf	1	1	no	50984791	1554	-97	0	FALSE
chr1	50957490	51244114	286625	*	TCONS_00000684	WT	Upf2_KO	XLOC_000206	Tmeff2	ENSMUST00000114567	1125	OK	4.35206	2.29719	-0.921826	0.0629	0.100987	no	LOWDATA	0.221025	0.210689	-0.0690987	1	1	no	50984791	1125	-97	0	FALSE
chr1	51345969	51359803	13835	*	TCONS_00000686	WT	Upf2_KO	XLOC_000208	Sdpr	ENSMUST00000051572	3054	NOTEST	1.43336	2.47951	0.790652	1	1	no	NOTEST	1.43336	2.47951	0.790652	1	1	no	51346229	1517	-774	0	FALSE
chr1	52043991	52164032	120042	*	TCONS_00000687	WT	Upf2_KO	XLOC_000209	Stat4	ENSMUST00000168302	2661	OK	257.968	109.429	-1.2372	5e-05	0.000177583	yes	OK	158.232	67.8797	-1.22099	5e-05	0.000485642	yes	52068627	2409	-27	0	FALSE
chr1	52043991	52164032	120042	*	TCONS_00000688	WT	Upf2_KO	XLOC_000209	Stat4	ENSMUST00000027277	2981	OK	257.968	109.429	-1.2372	5e-05	0.000177583	yes	OK	99.7359	41.5493	-1.26329	5e-05	0.000485642	yes	52068627	2733	-27	0	FALSE
chr1	52176281	52218704	42424	*	TCONS_00000689	WT	Upf2_KO	XLOC_000210	Stat1	ENSMUST00000070968	5163	OK	4.09709	9.24788	1.17452	5e-05	0.000177583	yes	OK	3.48049	5.29047	0.604108	0.3017	0.435126	no	52179437	2600	-15	0	FALSE
chr1	52176281	52218704	42424	*	TCONS_00000690	WT	Upf2_KO	XLOC_000210	Stat1	ENSMUST00000070968	5126	OK	4.09709	9.24788	1.17452	5e-05	0.000177583	yes	OK	0.00203707	3.08977	10.5668	0.2582	0.395387	no	52179437	2563	-15	0	FALSE
chr1	52176281	52218704	42424	*	TCONS_00000691	WT	Upf2_KO	XLOC_000210	Stat1	ENSMUST00000070968	5181	OK	4.09709	9.24788	1.17452	5e-05	0.000177583	yes	NOTEST	0.614572	0.86763	0.497499	1	1	no	52179437	2618	-15	0	FALSE
chr1	52625378	52708763	83386	*	TCONS_00000693	WT	Upf2_KO	XLOC_000211	Tmem194b	ENSMUST00000165859	3417	OK	13.763	9.29147	-0.566814	0.00605	0.0135917	no	NOTEST	1.79903	0.365182	-2.30053	1	1	no	52702190	1342	-139	0	FALSE
chr1	52625378	52708763	83386	*	TCONS_00000694	WT	Upf2_KO	XLOC_000211	Tmem194b	ENSMUST00000165859	3298	OK	13.763	9.29147	-0.566814	0.00605	0.0135917	no	OK	4.63208	3.03379	-0.610537	0.0996	0.250434	no	52702190	1223	-139	0	FALSE
chr1	52625378	52708763	83386	*	TCONS_00000695	WT	Upf2_KO	XLOC_000211	Tmem194b	ENSMUST00000165859	3408	OK	13.763	9.29147	-0.566814	0.00605	0.0135917	no	NOTEST	0	0.759215	Inf	1	1	no	52702190	1333	-139	0	FALSE
chr1	52625378	52708763	83386	*	TCONS_00000697	WT	Upf2_KO	XLOC_000211	Tmem194b	ENSMUST00000165859	3121	OK	13.763	9.29147	-0.566814	0.00605	0.0135917	no	NOTEST	0.252548	2.6113e-05	-13.2395	1	1	no	52702190	1046	-139	0	FALSE
chr1	52625378	52708763	83386	*	TCONS_00000698	WT	Upf2_KO	XLOC_000211	Tmem194b	ENSMUST00000165859	3447	OK	13.763	9.29147	-0.566814	0.00605	0.0135917	no	NOTEST	1.50021	0	#NAME?	1	1	no	52702190	1372	-139	0	FALSE
chr1	52625378	52708763	83386	*	TCONS_00000699	WT	Upf2_KO	XLOC_000211	Tmem194b	ENSMUST00000165859	3488	OK	13.763	9.29147	-0.566814	0.00605	0.0135917	no	NOTEST	0.268762	0.162146	-0.729037	1	1	no	52702190	1413	-139	0	FALSE
chr1	52625378	52708763	83386	*	TCONS_00000700	WT	Upf2_KO	XLOC_000211	Tmem194b	ENSMUST00000165859	3377	OK	13.763	9.29147	-0.566814	0.00605	0.0135917	no	NOTEST	0.671473	0	#NAME?	1	1	no	52702190	1302	-139	0	FALSE
chr1	52625378	52708763	83386	*	TCONS_00000701	WT	Upf2_KO	XLOC_000211	Tmem194b	ENSMUST00000165859	3225	OK	13.763	9.29147	-0.566814	0.00605	0.0135917	no	NOTEST	0	0.00405793	Inf	1	1	no	52702190	1150	-139	0	FALSE
chr1	52625378	52708763	83386	*	TCONS_00000702	WT	Upf2_KO	XLOC_000211	Tmem194b	ENSMUST00000165859	3279	OK	13.763	9.29147	-0.566814	0.00605	0.0135917	no	NOTEST	0	0.465722	Inf	1	1	no	52687601	761	304	-2	TRUE
chr1	52625378	52708763	83386	*	TCONS_00000705	WT	Upf2_KO	XLOC_000211	Tmem194b	ENSMUST00000087708	1573	OK	13.763	9.29147	-0.566814	0.00605	0.0135917	no	LOWDATA	4.63888	4.49747	-0.0446625	1	1	no	52702190	715	-139	0	FALSE
chr1	52625378	52708763	83386	*	TCONS_00000706	WT	Upf2_KO	XLOC_000211	Tmem194b	ENSMUST00000168679	1618	OK	13.763	9.29147	-0.566814	0.00605	0.0135917	no	NOTEST	0	0.00385637	Inf	1	1	no	52702190	806	-139	0	FALSE
chr1	52901856	52977830	75975	*	TCONS_00000707	WT	Upf2_KO	XLOC_000212	Hibch	ENSMUST00000159352	1704	OK	7.0602	14.3645	1.02473	0.001	0.00274567	yes	NOTEST	0.831623	0	#NAME?	1	1	no	52901953	1033	-48	0	FALSE
chr1	52901856	52977830	75975	*	TCONS_00000708	WT	Upf2_KO	XLOC_000212	Hibch	ENSMUST00000161125	736	OK	7.0602	14.3645	1.02473	0.001	0.00274567	yes	NOTEST	0	0.512236	Inf	1	1	no	52901953	606	-105	0	FALSE
chr1	52901856	52977830	75975	*	TCONS_00000709	WT	Upf2_KO	XLOC_000212	Hibch	ENSMUST00000044478	1830	OK	7.0602	14.3645	1.02473	0.001	0.00274567	yes	OK	3.87047	6.75899	0.804299	0.05375	0.168978	no	52901953	1222	-116	0	FALSE
chr1	52901856	52977830	75975	*	TCONS_00000711	WT	Upf2_KO	XLOC_000212	Hibch	ENSMUST00000044478	1865	OK	7.0602	14.3645	1.02473	0.001	0.00274567	yes	NOTEST	0.000349207	0.000157582	-1.14798	1	1	no	-1	NA	NA	NA	NA
chr1	52901856	52977830	75975	*	TCONS_00000712	WT	Upf2_KO	XLOC_000212	Hibch	ENSMUST00000159431	405	OK	7.0602	14.3645	1.02473	0.001	0.00274567	yes	OK	1.99342	7.0931	1.83117	0.1971	0.352932	no	-1	NA	NA	NA	NA
chr1	52901856	52977830	75975	*	TCONS_00000713	WT	Upf2_KO	XLOC_000212	Hibch	ENSMUST00000162609	472	OK	7.0602	14.3645	1.02473	0.001	0.00274567	yes	LOWDATA	0.36433	0	#NAME?	1	1	no	-1	NA	NA	NA	NA
chr1	53353938	53367153	13216	*	TCONS_00000717	WT	Upf2_KO	XLOC_000215	Ormdl1	ENSMUST00000135746	3076	OK	2.86701	4.86551	0.763048	0.00605	0.0135917	no	NOTEST	0	0.0328071	Inf	1	1	no	53355822	314	-220	0	FALSE
chr1	53353938	53367153	13216	*	TCONS_00000718	WT	Upf2_KO	XLOC_000215	Ormdl1	ENSMUST00000027266	1910	OK	2.86701	4.86551	0.763048	0.00605	0.0135917	no	OK	2.86701	4.83271	0.753287	0.0067	0.0345565	no	53355822	563	-136	0	FALSE
chr1	53370467	53409596	39130	*	TCONS_00000719	WT	Upf2_KO	XLOC_000216	Osgepl1	ENSMUST00000135786	2657	OK	28.2594	23.4876	-0.266833	0.5468	0.613457	no	NOTEST	0.00983266	0	#NAME?	1	1	no	53371722	528	-49	0	FALSE
chr1	53370467	53409596	39130	*	TCONS_00000720	WT	Upf2_KO	XLOC_000216	Osgepl1	ENSMUST00000135614	3743	OK	28.2594	23.4876	-0.266833	0.5468	0.613457	no	NOTEST	0	0.00370991	Inf	1	1	no	53371722	528	2317	-4	TRUE
chr1	53370467	53409596	39130	*	TCONS_00000721	WT	Upf2_KO	XLOC_000216	Osgepl1	ENSMUST00000135614	3289	OK	28.2594	23.4876	-0.266833	0.5468	0.613457	no	NOTEST	0.340656	0.858915	1.3342	1	1	no	53371722	528	2421	-5	TRUE
chr1	53370467	53409596	39130	*	TCONS_00000722	WT	Upf2_KO	XLOC_000216	Osgepl1	ENSMUST00000027265	1868	OK	28.2594	23.4876	-0.266833	0.5468	0.613457	no	OK	5.4263	0.821701	-2.72328	0.24835	0.389729	no	53371722	1503	25	-1	FALSE
chr1	53370467	53409596	39130	*	TCONS_00000723	WT	Upf2_KO	XLOC_000216	Osgepl1	ENSMUST00000151296	1592	OK	28.2594	23.4876	-0.266833	0.5468	0.613457	no	NOTEST	0	2.84402	Inf	1	1	no	53371722	531	890	-4	TRUE
chr1	53370467	53409596	39130	*	TCONS_00000724	WT	Upf2_KO	XLOC_000216	Osgepl1	ENSMUST00000135786	598	OK	28.2594	23.4876	-0.266833	0.5468	0.613457	no	LOWDATA	5.55408	6.11213	0.138129	1	1	no	53371722	495	-49	0	FALSE
chr1	53370467	53409596	39130	*	TCONS_00000725	WT	Upf2_KO	XLOC_000216	Osgepl1	ENSMUST00000153939	4005	OK	28.2594	23.4876	-0.266833	0.5468	0.613457	no	NOTEST	0.493453	0.631364	0.355557	1	1	no	53371722	450	-248	0	FALSE
chr1	53370467	53409596	39130	*	TCONS_00000726	WT	Upf2_KO	XLOC_000216	Osgepl1	ENSMUST00000164503	1337	OK	28.2594	23.4876	-0.266833	0.5468	0.613457	no	OK	13.1618	8.2835	-0.668042	0.3331	0.46428	no	53371722	1337	-22	0	FALSE
chr1	53370467	53409596	39130	*	TCONS_00000727	WT	Upf2_KO	XLOC_000216	Osgepl1	ENSMUST00000114484	2283	OK	28.2594	23.4876	-0.266833	0.5468	0.613457	no	NOTEST	0	0.443062	Inf	1	1	no	53371722	1464	-79	0	FALSE
chr1	53370467	53409596	39130	*	TCONS_00000729	WT	Upf2_KO	XLOC_000216	Osgepl1	ENSMUST00000150115	1067	OK	28.2594	23.4876	-0.266833	0.5468	0.613457	no	NOTEST	3.27332	3.48918	0.0921331	1	1	no	-1	NA	NA	NA	NA
chr1	53704137	53773158	69022	*	TCONS_00000730	WT	Upf2_KO	XLOC_000217	NA	NA	914	OK	8.75873	0.930607	-3.23448	0.0441	0.0746859	no	OK	8.75873	0.930607	-3.23448	0.0441	0.148528	no	-1	NA	NA	NA	NA
chr1	54307516	54425571	118056	*	TCONS_00000731	WT	Upf2_KO	XLOC_000218	Ccdc150	ENSMUST00000160472	3759	OK	77.4504	36.5001	-1.08537	5e-05	0.000177583	yes	NOTEST	0.00256651	1.83378	9.4808	1	1	no	54307672	1857	1475	-12	TRUE
chr1	54307516	54425571	118056	*	TCONS_00000732	WT	Upf2_KO	XLOC_000218	Ccdc150	ENSMUST00000161988	1204	OK	77.4504	36.5001	-1.08537	5e-05	0.000177583	yes	OK	6.7112	3.33014	-1.01099	0.39735	0.521703	no	54307672	1118	-165	0	FALSE
chr1	54307516	54425571	118056	*	TCONS_00000733	WT	Upf2_KO	XLOC_000218	Ccdc150	ENSMUST00000160472	3753	OK	77.4504	36.5001	-1.08537	5e-05	0.000177583	yes	NOTEST	0.821327	0.725834	-0.178317	1	1	no	54307672	1568	1758	-15	TRUE
chr1	54307516	54425571	118056	*	TCONS_00000734	WT	Upf2_KO	XLOC_000218	Ccdc150	ENSMUST00000160472	3820	OK	77.4504	36.5001	-1.08537	5e-05	0.000177583	yes	NOTEST	1.29756	1.45941	0.169589	1	1	no	54307672	1715	1678	-14	TRUE
chr1	54307516	54425571	118056	*	TCONS_00000735	WT	Upf2_KO	XLOC_000218	Ccdc150	ENSMUST00000160472	3887	OK	77.4504	36.5001	-1.08537	5e-05	0.000177583	yes	NOTEST	2.12016	1.83447	-0.208813	1	1	no	54307672	1919	1541	-8	TRUE
chr1	54307516	54425571	118056	*	TCONS_00000736	WT	Upf2_KO	XLOC_000218	Ccdc150	ENSMUST00000160472	3565	OK	77.4504	36.5001	-1.08537	5e-05	0.000177583	yes	OK	4.09092	3.20393	-0.352582	0.62255	0.713597	no	54307672	1919	1219	-10	TRUE
chr1	54307516	54425571	118056	*	TCONS_00000738	WT	Upf2_KO	XLOC_000218	Ccdc150	ENSMUST00000027128	3807	OK	77.4504	36.5001	-1.08537	5e-05	0.000177583	yes	OK	37.4937	8.29622	-2.17612	0.00085	0.00613719	yes	54307672	3479	-99	0	FALSE
chr1	54307516	54425571	118056	*	TCONS_00000739	WT	Upf2_KO	XLOC_000218	Ccdc150	ENSMUST00000160472	3696	OK	77.4504	36.5001	-1.08537	5e-05	0.000177583	yes	OK	10.4735	6.83405	-0.615929	0.3078	0.441265	no	54307672	1850	1676	-15	TRUE
chr1	54307516	54425571	118056	*	TCONS_00000740	WT	Upf2_KO	XLOC_000218	Ccdc150	ENSMUST00000163072	2106	OK	77.4504	36.5001	-1.08537	5e-05	0.000177583	yes	OK	13.6581	8.91985	-0.614663	0.08955	0.236245	no	-1	NA	NA	NA	NA
chr1	54307516	54425571	118056	*	TCONS_00000741	WT	Upf2_KO	XLOC_000218	Ccdc150	ENSMUST00000159682	1886	OK	77.4504	36.5001	-1.08537	5e-05	0.000177583	yes	NOTEST	0.781319	0.062449	-3.64516	1	1	no	-1	NA	NA	NA	NA
chr1	54536562	54614526	77965	*	TCONS_00000742	WT	Upf2_KO	XLOC_000219	Pgap1	ENSMUST00000094950	1394	OK	4.33103	2.01822	-1.10162	0.08065	0.124604	no	OK	4.33103	2.01822	-1.10162	0.08065	0.221849	no	-1	NA	NA	NA	NA
chr1	54702183	54983231	281049	*	TCONS_00000743	WT	Upf2_KO	XLOC_000220	Ankrd44	ENSMUST00000044359	456	OK	13.4321	5.44936	-1.30153	0.1103	0.161958	no	OK	13.4321	5.44936	-1.30153	0.1103	0.262445	no	-1	NA	NA	NA	NA
chr1	55108737	55129545	20809	*	TCONS_00000745	WT	Upf2_KO	XLOC_000222	Coq10b	ENSMUST00000027125	1988	OK	29.3813	19.3821	-0.60017	5e-05	0.000177583	yes	OK	3.34607	3.53241	0.0781854	0.8875	0.919349	no	-1	NA	NA	NA	NA
chr1	55108737	55129545	20809	*	TCONS_00000746	WT	Upf2_KO	XLOC_000222	Coq10b	ENSMUST00000027125	1732	OK	29.3813	19.3821	-0.60017	5e-05	0.000177583	yes	OK	25.3868	15.8497	-0.679627	0.002	0.0125908	no	55109718	834	-168	0	FALSE
chr1	55108737	55129545	20809	*	TCONS_00000747	WT	Upf2_KO	XLOC_000222	Coq10b	ENSMUST00000087617	1582	OK	29.3813	19.3821	-0.60017	5e-05	0.000177583	yes	NOTEST	0.648422	6.77313e-05	-13.2248	1	1	no	55109718	684	-168	0	FALSE
chr1	55134678	55148151	13474	*	TCONS_00000748	WT	Upf2_KO	XLOC_000223	Hspe1	ENSMUST00000075242	774	OK	36.7473	62.0167	0.755016	0.00335	0.00806732	yes	OK	36.5131	59.1848	0.696813	0.00835	0.0412509	no	55145253	587	-51	0	FALSE
chr1	55134678	55148151	13474	*	TCONS_00000749	WT	Upf2_KO	XLOC_000223	Hspe1	ENSMUST00000134628	964	OK	36.7473	62.0167	0.755016	0.00335	0.00806732	yes	NOTEST	0.234282	2.83191	3.59546	1	1	no	55145253	333	-234	0	FALSE
chr1	55184140	55185131	992	*	TCONS_00000750	WT	Upf2_KO	XLOC_000224	Gm16581	ENSMUST00000160730	991	NOTEST	0.258857	0	#NAME?	1	1	no	NOTEST	0.258857	0	#NAME?	1	1	no	-1	NA	NA	-1	NA
chr1	55188074	55211743	23670	*	TCONS_00000751	WT	Upf2_KO	XLOC_000225	Mob4	ENSMUST00000159311	1816	OK	10.6364	26.291	1.30555	0.00055	0.00161212	yes	LOWDATA	3.87609e-05	1.15847	14.8673	1	1	no	55188125	684	-132	0	FALSE
chr1	55188074	55211743	23670	*	TCONS_00000752	WT	Upf2_KO	XLOC_000225	Mob4	ENSMUST00000159311	2777	OK	10.6364	26.291	1.30555	0.00055	0.00161212	yes	NOTEST	5.02482e-05	0.000343133	2.77162	1	1	no	55188125	684	-132	0	FALSE
chr1	55188074	55211743	23670	*	TCONS_00000754	WT	Upf2_KO	XLOC_000225	Mob4	ENSMUST00000161122	2739	OK	10.6364	26.291	1.30555	0.00055	0.00161212	yes	NOTEST	0.000118604	0	#NAME?	1	1	no	55188125	207	307	-4	TRUE
chr1	55188074	55211743	23670	*	TCONS_00000755	WT	Upf2_KO	XLOC_000225	Mob4	ENSMUST00000162364	2840	OK	10.6364	26.291	1.30555	0.00055	0.00161212	yes	OK	3.99948	6.47128	0.694239	0.0073	0.0370795	no	55188125	747	-132	0	FALSE
chr1	55188074	55211743	23670	*	TCONS_00000756	WT	Upf2_KO	XLOC_000225	Mob4	ENSMUST00000162930	3555	OK	10.6364	26.291	1.30555	0.00055	0.00161212	yes	NOTEST	0.110218	0.105692	-0.0604922	1	1	no	55188125	478	853	-1	TRUE
chr1	55188074	55211743	23670	*	TCONS_00000757	WT	Upf2_KO	XLOC_000225	Mob4	ENSMUST00000027122	745	OK	10.6364	26.291	1.30555	0.00055	0.00161212	yes	OK	4.83814	6.74816	0.480041	0.4754	0.589989	no	55188125	552	-132	0	FALSE
chr1	55188074	55211743	23670	*	TCONS_00000758	WT	Upf2_KO	XLOC_000225	Mob4	ENSMUST00000161122	1143	OK	10.6364	26.291	1.30555	0.00055	0.00161212	yes	LOWDATA	0	0.326124	Inf	1	1	no	55188143	151	307	-4	TRUE
chr1	55188074	55211743	23670	*	TCONS_00000759	WT	Upf2_KO	XLOC_000225	Mob4	ENSMUST00000162553	901	OK	10.6364	26.291	1.30555	0.00055	0.00161212	yes	LOWDATA	0.0761053	2.62846	5.11007	1	1	no	55193556	900	-108	0	FALSE
chr1	55188074	55211743	23670	*	TCONS_00000760	WT	Upf2_KO	XLOC_000225	Mob4	ENSMUST00000159743	357	OK	10.6364	26.291	1.30555	0.00055	0.00161212	yes	OK	1.61229	8.85249	2.45697	0.22405	0.376872	no	55193556	202	-105	0	FALSE
chr1	55227002	55293970	66969	*	TCONS_00000761	WT	Upf2_KO	XLOC_000226	Gm10561	ENSMUST00000097736	1943	NOTEST	0.405178	0.602877	0.573307	1	1	no	NOTEST	0.405178	0.602877	0.573307	1	1	no	-1	NA	NA	NA	NA
chr1	55294020	55296902	2883	*	TCONS_00000762	WT	Upf2_KO	XLOC_000227	Mars2	ENSMUST00000061334	2882	OK	5.53614	3.85764	-0.521161	0.0142	0.0284274	no	OK	5.53614	3.85764	-0.521161	0.0142	0.0631518	no	-1	NA	NA	-1	NA
chr1	55301413	55420313	118901	*	TCONS_00000763	WT	Upf2_KO	XLOC_000228	Boll	ENSMUST00000161810	4141	OK	16.5222	15.1619	-0.123949	0.79185	0.829605	no	OK	16.5222	15.1619	-0.123949	0.79185	0.847879	no	-1	NA	NA	-1	NA
chr1	55301413	55420313	118901	*	TCONS_00000765	WT	Upf2_KO	XLOC_000229	Gm8292	ENSMUST00000135190	517	OK	63.3652	46.6022	-0.443291	0.3369	0.410522	no	OK	63.3652	46.6022	-0.443291	0.3369	0.467862	no	-1	NA	NA	-1	NA
chr1	55463231	55808646	345416	*	TCONS_00000766	WT	Upf2_KO	XLOC_000230	Plcl1	ENSMUST00000097735	3291	NOTEST	0.92467	0.561594	-0.71941	1	1	no	NOTEST	0.922515	0.350729	-1.39522	1	1	no	55463231	3291	-183	0	FALSE
chr1	55463231	55808646	345416	*	TCONS_00000767	WT	Upf2_KO	XLOC_000230	Plcl1	ENSMUST00000042986	3389	NOTEST	0.92467	0.561594	-0.71941	1	1	no	NOTEST	0.00215472	0.210866	6.61268	1	1	no	55752588	3050	-183	0	FALSE
chr1	56075270	56077037	1768	*	TCONS_00000768	WT	Upf2_KO	XLOC_000231	NA	NA	965	OK	33.6644	14.6336	-1.20194	5e-05	0.000177583	yes	OK	26.1863	11.4287	-1.19615	0.0006	0.00453742	yes	-1	NA	NA	NA	NA
chr1	56075270	56077037	1768	*	TCONS_00000769	WT	Upf2_KO	XLOC_000231	NA	NA	1009	OK	33.6644	14.6336	-1.20194	5e-05	0.000177583	yes	OK	7.47815	3.20494	-1.22239	0.0919	0.239487	no	-1	NA	NA	NA	NA
chr1	57184140	57206868	22729	*	TCONS_00000771	WT	Upf2_KO	XLOC_000233	NA	NA	2002	OK	29.0273	19.5675	-0.568954	0.00705	0.0154998	no	OK	22.7864	9.17419	-1.31252	5e-05	0.000485642	yes	-1	NA	NA	NA	NA
chr1	57184140	57206868	22729	*	TCONS_00000772	WT	Upf2_KO	XLOC_000233	NA	NA	644	OK	29.0273	19.5675	-0.568954	0.00705	0.0154998	no	OK	6.24093	10.3933	0.735817	0.17235	0.32864	no	-1	NA	NA	NA	NA
chr1	57434463	57442267	7805	*	TCONS_00000773	WT	Upf2_KO	XLOC_000234	1700066M21Rik	ENSMUST00000042734	3195	OK	16.5689	11.7244	-0.498956	0.0009	0.00250116	yes	NOTEST	1.81438	1.66502	-0.123933	1	1	no	57434514	339	175	-1	TRUE
chr1	57434463	57442267	7805	*	TCONS_00000774	WT	Upf2_KO	XLOC_000234	1700066M21Rik	ENSMUST00000042734	3008	OK	16.5689	11.7244	-0.498956	0.0009	0.00250116	yes	OK	14.7545	10.0594	-0.552608	0.0039	0.0220031	no	57434514	1149	-822	0	FALSE
chr1	57445080	57474797	29718	*	TCONS_00000775	WT	Upf2_KO	XLOC_000235	9430016H08Rik	ENSMUST00000027114	3540	OK	4.74666	3.65057	-0.378793	0.13155	0.188024	no	OK	4.64477	3.29397	-0.495777	0.07715	0.215423	no	57463616	1321	-79	0	FALSE
chr1	57445080	57474797	29718	*	TCONS_00000776	WT	Upf2_KO	XLOC_000235	9430016H08Rik	ENSMUST00000027114	2690	OK	4.74666	3.65057	-0.378793	0.13155	0.188024	no	NOTEST	0.101896	0.356593	1.80718	1	1	no	-1	NA	NA	NA	NA
chr1	57831005	58005241	174237	*	TCONS_00000779	WT	Upf2_KO	XLOC_000237	Spats2l	ENSMUST00000172287	823	NOTEST	1.78816	1.75478	-0.0271856	1	1	no	NOTEST	0	0.295452	Inf	1	1	no	57888943	823	-66	0	FALSE
chr1	57831005	58005241	174237	*	TCONS_00000780	WT	Upf2_KO	XLOC_000237	Spats2l	ENSMUST00000168905	655	NOTEST	1.78816	1.75478	-0.0271856	1	1	no	NOTEST	0	0.09001	Inf	1	1	no	57888943	625	-186	0	FALSE
chr1	57831005	58005241	174237	*	TCONS_00000781	WT	Upf2_KO	XLOC_000237	Spats2l	ENSMUST00000041978	4011	NOTEST	1.78816	1.75478	-0.0271856	1	1	no	NOTEST	0	0.0181628	Inf	1	1	no	57888943	2077	-396	0	FALSE
chr1	57831005	58005241	174237	*	TCONS_00000782	WT	Upf2_KO	XLOC_000237	Spats2l	ENSMUST00000163239	3862	NOTEST	1.78816	1.75478	-0.0271856	1	1	no	NOTEST	0	8.1085e-05	Inf	1	1	no	57936391	438	1097	-8	TRUE
chr1	57831005	58005241	174237	*	TCONS_00000783	WT	Upf2_KO	XLOC_000237	Spats2l	ENSMUST00000172068	1021	NOTEST	1.78816	1.75478	-0.0271856	1	1	no	LOWDATA	0	0.289249	Inf	1	1	no	57888943	1020	-20	0	FALSE
chr1	57831005	58005241	174237	*	TCONS_00000784	WT	Upf2_KO	XLOC_000237	Spats2l	ENSMUST00000163239	2313	NOTEST	1.78816	1.75478	-0.0271856	1	1	no	LOWDATA	0.0476369	5.40272e-05	-9.78418	1	1	no	57936391	322	1097	-8	TRUE
chr1	57831005	58005241	174237	*	TCONS_00000787	WT	Upf2_KO	XLOC_000237	Spats2l	ENSMUST00000041978	3763	NOTEST	1.78816	1.75478	-0.0271856	1	1	no	NOTEST	2.70452e-06	0.0455996	14.0414	1	1	no	57888943	1829	-396	0	FALSE
chr1	57831005	58005241	174237	*	TCONS_00000789	WT	Upf2_KO	XLOC_000237	Spats2l	ENSMUST00000164302	3675	NOTEST	1.78816	1.75478	-0.0271856	1	1	no	NOTEST	0.000344938	0.000532027	0.625162	1	1	no	57912329	1741	-393	0	FALSE
chr1	57831005	58005241	174237	*	TCONS_00000790	WT	Upf2_KO	XLOC_000237	Spats2l	ENSMUST00000170139	2315	NOTEST	1.78816	1.75478	-0.0271856	1	1	no	LOWDATA	0.0437596	4.54992e-05	-9.90954	1	1	no	57912329	1813	-393	0	FALSE
chr1	57831005	58005241	174237	*	TCONS_00000792	WT	Upf2_KO	XLOC_000237	Spats2l	ENSMUST00000164302	2088	NOTEST	1.78816	1.75478	-0.0271856	1	1	no	LOWDATA	0.115739	0.213264	0.881761	1	1	no	57912329	1586	-393	0	FALSE
chr1	57831005	58005241	174237	*	TCONS_00000798	WT	Upf2_KO	XLOC_000237	Spats2l	ENSMUST00000169772	2311	NOTEST	1.78816	1.75478	-0.0271856	1	1	no	LOWDATA	0.0415266	6.41673e-05	-9.33798	1	1	no	57912329	1809	-393	0	FALSE
chr1	57831005	58005241	174237	*	TCONS_00000799	WT	Upf2_KO	XLOC_000237	Spats2l	ENSMUST00000169772	3743	NOTEST	1.78816	1.75478	-0.0271856	1	1	no	NOTEST	8.04794e-06	0.000104792	3.70276	1	1	no	57912329	1809	-393	0	FALSE
chr1	57831005	58005241	174237	*	TCONS_00000800	WT	Upf2_KO	XLOC_000237	Spats2l	ENSMUST00000168940	3584	NOTEST	1.78816	1.75478	-0.0271856	1	1	no	NOTEST	0.0592731	0.28288	2.25474	1	1	no	57920283	1650	-393	0	FALSE
chr1	57831005	58005241	174237	*	TCONS_00000802	WT	Upf2_KO	XLOC_000237	Spats2l	ENSMUST00000164353	325	NOTEST	1.78816	1.75478	-0.0271856	1	1	no	NOTEST	1.47986	0.519277	-1.51089	1	1	no	-1	NA	NA	NA	NA
chr1	58011944	58082743	70800	*	TCONS_00000803	WT	Upf2_KO	XLOC_000239	Sgol2	ENSMUST00000027202	4939	OK	13.4618	11.7401	-0.197433	0.2118	0.279266	no	OK	11.4149	5.24029	-1.1232	0.00085	0.00613719	yes	58054941	3839	-16	0	FALSE
chr1	58011944	58082743	70800	*	TCONS_00000804	WT	Upf2_KO	XLOC_000239	Sgol2	ENSMUST00000027202	4302	OK	13.4618	11.7401	-0.197433	0.2118	0.279266	no	OK	1.71783	5.39409	1.65079	0.2405	0.38614	no	-1	NA	NA	NA	NA
chr1	58011944	58082743	70800	*	TCONS_00000805	WT	Upf2_KO	XLOC_000239	Sgol2	ENSMUST00000027202	3918	OK	13.4618	11.7401	-0.197433	0.2118	0.279266	no	NOTEST	0.329102	1.10569	1.74834	1	1	no	-1	NA	NA	NA	NA
chr1	58086706	58163257	76552	*	TCONS_00000806	WT	Upf2_KO	XLOC_000240	Aox1	ENSMUST00000001027	3805	OK	2.37293	7.82957	1.72226	5e-05	0.000177583	yes	NOTEST	0.000570843	0.895157	10.6148	1	1	no	58086860	1753	1213	-5	TRUE
chr1	58086706	58163257	76552	*	TCONS_00000807	WT	Upf2_KO	XLOC_000240	Aox1	ENSMUST00000001027	7186	OK	2.37293	7.82957	1.72226	5e-05	0.000177583	yes	NOTEST	0.210753	1.9336	3.19766	1	1	no	58086860	1084	5716	-22	TRUE
chr1	58086706	58163257	76552	*	TCONS_00000808	WT	Upf2_KO	XLOC_000240	Aox1	ENSMUST00000001027	7974	OK	2.37293	7.82957	1.72226	5e-05	0.000177583	yes	NOTEST	0.00416157	0.697738	7.38941	1	1	no	58086860	1046	6542	-21	TRUE
chr1	58086706	58163257	76552	*	TCONS_00000809	WT	Upf2_KO	XLOC_000240	Aox1	ENSMUST00000001027	4423	OK	2.37293	7.82957	1.72226	5e-05	0.000177583	yes	OK	2.003	4.04882	1.01534	0.00135	0.00905292	yes	58086860	4088	-51	0	FALSE
chr1	58086706	58163257	76552	*	TCONS_00000810	WT	Upf2_KO	XLOC_000240	Aox1	ENSMUST00000160168	6429	OK	2.37293	7.82957	1.72226	5e-05	0.000177583	yes	NOTEST	0.154449	0.254267	0.719209	1	1	no	58086860	1013	4577	-5	TRUE
chr1	58169973	58257667	87695	*	TCONS_00000811	WT	Upf2_KO	XLOC_000241	Aox3	ENSMUST00000161549	322	OK	20.479	13.8105	-0.568377	0.01465	0.0292266	no	NOTEST	0	0.558021	Inf	1	1	no	58170102	261	-78	0	FALSE
chr1	58169973	58257667	87695	*	TCONS_00000812	WT	Upf2_KO	XLOC_000241	Aox3	ENSMUST00000040999	4622	OK	20.479	13.8105	-0.568377	0.01465	0.0292266	no	NOTEST	1.37948	0.634679	-1.12002	1	1	no	58170102	2007	1961	-16	TRUE
chr1	58169973	58257667	87695	*	TCONS_00000813	WT	Upf2_KO	XLOC_000241	Aox3	ENSMUST00000040999	5096	OK	20.479	13.8105	-0.568377	0.01465	0.0292266	no	NOTEST	0	0.576303	Inf	1	1	no	58170102	447	3995	-32	TRUE
chr1	58169973	58257667	87695	*	TCONS_00000814	WT	Upf2_KO	XLOC_000241	Aox3	ENSMUST00000040999	4606	OK	20.479	13.8105	-0.568377	0.01465	0.0292266	no	OK	0.11054	3.87696	5.13228	0.1285	0.280374	no	58170102	4131	-54	0	FALSE
chr1	58169973	58257667	87695	*	TCONS_00000815	WT	Upf2_KO	XLOC_000241	Aox3	ENSMUST00000159014	1926	OK	20.479	13.8105	-0.568377	0.01465	0.0292266	no	NOTEST	0	0.414447	Inf	1	1	no	58170102	439	359	-2	TRUE
chr1	58169973	58257667	87695	*	TCONS_00000816	WT	Upf2_KO	XLOC_000241	Aox3	ENSMUST00000162011	1568	OK	20.479	13.8105	-0.568377	0.01465	0.0292266	no	NOTEST	0.298898	0.996034	1.73654	1	1	no	58170102	886	-225	0	FALSE
chr1	58169973	58257667	87695	*	TCONS_00000817	WT	Upf2_KO	XLOC_000241	Aox3	ENSMUST00000040999	4194	OK	20.479	13.8105	-0.568377	0.01465	0.0292266	no	OK	8.18882	2.76665	-1.56551	0.02705	0.104443	no	-1	NA	NA	NA	NA
chr1	58169973	58257667	87695	*	TCONS_00000818	WT	Upf2_KO	XLOC_000241	Aox3	ENSMUST00000040999	751	OK	20.479	13.8105	-0.568377	0.01465	0.0292266	no	OK	7.89383	3.83938	-1.03985	0.1726	0.328868	no	-1	NA	NA	NA	NA
chr1	58169973	58257667	87695	*	TCONS_00000819	WT	Upf2_KO	XLOC_000241	Aox3	ENSMUST00000160815	648	OK	20.479	13.8105	-0.568377	0.01465	0.0292266	no	NOTEST	2.60744	0.148065	-4.13834	1	1	no	-1	NA	NA	NA	NA
chr1	58267240	58436108	168869	*	TCONS_00000820	WT	Upf2_KO	XLOC_000242	Aox4	ENSMUST00000040442	4973	NOTEST	0.967079	1.43992	0.574285	1	1	no	NOTEST	0.882714	0.789625	-0.160778	1	1	no	58267418	4189	-54	0	FALSE
chr1	58267240	58436108	168869	*	TCONS_00000821	WT	Upf2_KO	XLOC_000242	Aox4	ENSMUST00000161833	3902	NOTEST	0.967079	1.43992	0.574285	1	1	no	NOTEST	0.0843649	0	#NAME?	1	1	no	58267418	3488	-51	0	FALSE
chr1	58267240	58436108	168869	*	TCONS_00000823	WT	Upf2_KO	XLOC_000242	Aox4	ENSMUST00000161926	340	NOTEST	0.967079	1.43992	0.574285	1	1	no	NOTEST	0	0.650297	Inf	1	1	no	-1	NA	NA	NA	NA
chr1	58267240	58436108	168869	*	TCONS_00000824	WT	Upf2_KO	XLOC_000243	Aox3l1	ENSMUST00000114366	4776	NOTEST	0.307597	0.22867	-0.427776	1	1	no	NOTEST	0.307597	0.22867	-0.427776	1	1	no	58335262	4131	21	-1	FALSE
chr1	58449979	58464169	14191	*	TCONS_00000825	WT	Upf2_KO	XLOC_000244	Bzw1	ENSMUST00000050552	2833	OK	95.8647	83.9262	-0.191878	0.0895	0.135846	no	LOWDATA	86.5515	70.4216	-0.297541	1	1	no	58451055	1351	-32	0	FALSE
chr1	58449979	58464169	14191	*	TCONS_00000826	WT	Upf2_KO	XLOC_000244	Bzw1	ENSMUST00000050552	3610	OK	95.8647	83.9262	-0.191878	0.0895	0.135846	no	OK	0	11.4833	Inf	0.11665	0.269175	no	58451055	1351	-32	0	FALSE
chr1	58449979	58464169	14191	*	TCONS_00000827	WT	Upf2_KO	XLOC_000244	Bzw1	ENSMUST00000050552	3659	OK	95.8647	83.9262	-0.191878	0.0895	0.135846	no	OK	9.31314	2.02132	-2.20397	0.23375	0.382319	no	58451055	1400	-32	0	FALSE
chr1	58487837	58561953	74117	*	TCONS_00000828	WT	Upf2_KO	XLOC_000245	Nif3l1	ENSMUST00000087521	2842	OK	5.43934	8.68208	0.674609	0.05785	0.0940259	no	NOTEST	0	0.246661	Inf	1	1	no	58504500	1891	-185	0	FALSE
chr1	58487837	58561953	74117	*	TCONS_00000830	WT	Upf2_KO	XLOC_000245	Nif3l1	ENSMUST00000087521	2589	OK	5.43934	8.68208	0.674609	0.05785	0.0940259	no	OK	4.34805	4.68045	0.106279	0.7752	0.834912	no	58504500	1638	-185	0	FALSE
chr1	58487837	58561953	74117	*	TCONS_00000831	WT	Upf2_KO	XLOC_000245	Nif3l1	ENSMUST00000087521	2467	OK	5.43934	8.68208	0.674609	0.05785	0.0940259	no	NOTEST	0.0235851	0	#NAME?	1	1	no	58504500	975	661	-5	TRUE
chr1	58487837	58561953	74117	*	TCONS_00000833	WT	Upf2_KO	XLOC_000245	Nif3l1	ENSMUST00000114337	1900	OK	5.43934	8.68208	0.674609	0.05785	0.0940259	no	LOWDATA	0.159655	0.828451	2.37546	1	1	no	58504500	1132	-44	0	FALSE
chr1	58487837	58561953	74117	*	TCONS_00000834	WT	Upf2_KO	XLOC_000245	Nif3l1	ENSMUST00000129759	767	OK	5.43934	8.68208	0.674609	0.05785	0.0940259	no	LOWDATA	0.233778	0.00367556	-5.99103	1	1	no	58504500	498	148	-1	TRUE
chr1	58487837	58561953	74117	*	TCONS_00000835	WT	Upf2_KO	XLOC_000245	Nif3l1	ENSMUST00000151272	576	OK	5.43934	8.68208	0.674609	0.05785	0.0940259	no	LOWDATA	0.354911	0.800304	1.17309	1	1	no	58504500	575	-416	0	FALSE
chr1	58487837	58561953	74117	*	TCONS_00000836	WT	Upf2_KO	XLOC_000245	Nif3l1	ENSMUST00000171597	2098	OK	5.43934	8.68208	0.674609	0.05785	0.0940259	no	LOWDATA	0	0.420737	Inf	1	1	no	58504500	1157	-185	0	FALSE
chr1	58487837	58561953	74117	*	TCONS_00000837	WT	Upf2_KO	XLOC_000245	Nif3l1	ENSMUST00000140723	710	OK	5.43934	8.68208	0.674609	0.05785	0.0940259	no	NOTEST	0.319357	1.7018	2.41381	1	1	no	-1	NA	NA	NA	NA
chr1	58561991	58643167	81177	*	TCONS_00000838	WT	Upf2_KO	XLOC_000246	Gm15834	ENSMUST00000160947	2126	NOTEST	0.713755	1.35963	0.929711	1	1	no	NOTEST	0.369418	0.567684	0.619836	1	1	no	-1	NA	NA	NA	NA
chr1	58561991	58643167	81177	*	TCONS_00000840	WT	Upf2_KO	XLOC_000246	Gm15834	ENSMUST00000129740	2097	NOTEST	0.713755	1.35963	0.929711	1	1	no	LOWDATA	0.344337	0.762767	1.14742	1	1	no	-1	NA	NA	NA	NA
chr1	58561991	58643167	81177	*	TCONS_00000841	WT	Upf2_KO	XLOC_000246	Gm15834	ENSMUST00000139825	2613	NOTEST	0.713755	1.35963	0.929711	1	1	no	NOTEST	0	0.0291762	Inf	1	1	no	-1	NA	NA	NA	NA
chr1	58643227	58652808	9582	*	TCONS_00000842	WT	Upf2_KO	XLOC_000247	Ndufb3	ENSMUST00000027193	763	OK	37.4233	34.2002	-0.129934	0.4554	0.527998	no	OK	37.4233	34.2002	-0.129934	0.4554	0.573073	no	58647935	604	-157	0	FALSE
chr1	58703451	58752842	49392	*	TCONS_00000843	WT	Upf2_KO	XLOC_000248	Gm10068	ENSMUST00000081455	1710	NOTEST	0.454504	0.120698	-1.9129	1	1	no	NOTEST	0.454504	0.120698	-1.9129	1	1	no	-1	NA	NA	-1	NA
chr1	58768351	58815728	47378	*	TCONS_00000844	WT	Upf2_KO	XLOC_000249	Cflar	ENSMUST00000149874	676	OK	5.84588	14.5389	1.31443	0.0001	0.00033986	yes	NOTEST	0.276061	2.29888	3.05787	1	1	no	-1	NA	NA	NA	NA
chr1	58768351	58815728	47378	*	TCONS_00000845	WT	Upf2_KO	XLOC_000249	Cflar	ENSMUST00000097722	2093	OK	5.84588	14.5389	1.31443	0.0001	0.00033986	yes	NOTEST	6.68862e-05	0.419354	12.6142	1	1	no	58783280	1228	-110	0	FALSE
chr1	58768351	58815728	47378	*	TCONS_00000847	WT	Upf2_KO	XLOC_000249	Cflar	ENSMUST00000097722	6997	OK	5.84588	14.5389	1.31443	0.0001	0.00033986	yes	NOTEST	0	0.000837733	Inf	1	1	no	58783280	2035	-139	0	FALSE
chr1	58768351	58815728	47378	*	TCONS_00000848	WT	Upf2_KO	XLOC_000249	Cflar	ENSMUST00000140940	6607	OK	5.84588	14.5389	1.31443	0.0001	0.00033986	yes	NOTEST	0.000672204	0.175478	8.02817	1	1	no	58783280	620	886	-6	TRUE
chr1	58768351	58815728	47378	*	TCONS_00000849	WT	Upf2_KO	XLOC_000249	Cflar	ENSMUST00000097722	6722	OK	5.84588	14.5389	1.31443	0.0001	0.00033986	yes	NOTEST	0	0.0154331	Inf	1	1	no	58783280	1760	-139	0	FALSE
chr1	58768351	58815728	47378	*	TCONS_00000850	WT	Upf2_KO	XLOC_000249	Cflar	ENSMUST00000097722	6988	OK	5.84588	14.5389	1.31443	0.0001	0.00033986	yes	NOTEST	0	0.24587	Inf	1	1	no	58783280	2026	-139	0	FALSE
chr1	58768351	58815728	47378	*	TCONS_00000851	WT	Upf2_KO	XLOC_000249	Cflar	ENSMUST00000164900	694	OK	5.84588	14.5389	1.31443	0.0001	0.00033986	yes	LOWDATA	1.1218	1.35473	0.272186	1	1	no	58783280	618	-19	0	FALSE
chr1	58768351	58815728	47378	*	TCONS_00000852	WT	Upf2_KO	XLOC_000249	Cflar	ENSMUST00000156870	351	OK	5.84588	14.5389	1.31443	0.0001	0.00033986	yes	NOTEST	0	0.711622	Inf	1	1	no	-1	NA	NA	NA	NA
chr1	58768351	58815728	47378	*	TCONS_00000853	WT	Upf2_KO	XLOC_000249	Cflar	ENSMUST00000124567	378	OK	5.84588	14.5389	1.31443	0.0001	0.00033986	yes	NOTEST	1.95555	2.27535	0.218513	1	1	no	-1	NA	NA	NA	NA
chr1	58768351	58815728	47378	*	TCONS_00000856	WT	Upf2_KO	XLOC_000249	Cflar	ENSMUST00000114313	6572	OK	5.84588	14.5389	1.31443	0.0001	0.00033986	yes	NOTEST	0	0.00120342	Inf	1	1	no	58783280	1610	-139	0	FALSE
chr1	58768351	58815728	47378	*	TCONS_00000857	WT	Upf2_KO	XLOC_000249	Cflar	ENSMUST00000114309	2010	OK	5.84588	14.5389	1.31443	0.0001	0.00033986	yes	LOWDATA	0.162104	0.887353	2.45259	1	1	no	58783280	1145	-110	0	FALSE
chr1	58768351	58815728	47378	*	TCONS_00000858	WT	Upf2_KO	XLOC_000249	Cflar	ENSMUST00000123553	1100	OK	5.84588	14.5389	1.31443	0.0001	0.00033986	yes	NOTEST	0.227229	0.870261	1.9373	1	1	no	-1	NA	NA	NA	NA
chr1	58768351	58815728	47378	*	TCONS_00000860	WT	Upf2_KO	XLOC_000249	Cflar	ENSMUST00000123032	623	OK	5.84588	14.5389	1.31443	0.0001	0.00033986	yes	LOWDATA	0	1.23899	Inf	1	1	no	-1	NA	NA	NA	NA
chr1	58768351	58815728	47378	*	TCONS_00000861	WT	Upf2_KO	XLOC_000249	Cflar	ENSMUST00000097722	6117	OK	5.84588	14.5389	1.31443	0.0001	0.00033986	yes	OK	2.10239	4.04358	0.943604	5e-05	0.000485642	yes	-1	NA	NA	NA	NA
chr1	58852217	58904347	52131	*	TCONS_00000862	WT	Upf2_KO	XLOC_000250	Casp8	ENSMUST00000027189	2538	OK	1.26005	4.34849	1.78704	5e-05	0.000177583	yes	NOTEST	0.434006	0.516308	0.250517	1	1	no	58880786	666	990	-6	TRUE
chr1	58852217	58904347	52131	*	TCONS_00000863	WT	Upf2_KO	XLOC_000250	Casp8	ENSMUST00000027189	2585	OK	1.26005	4.34849	1.78704	5e-05	0.000177583	yes	NOTEST	0.473878	1.79487	1.92129	1	1	no	58880786	1836	-133	0	FALSE
chr1	58852217	58904347	52131	*	TCONS_00000864	WT	Upf2_KO	XLOC_000250	Casp8	ENSMUST00000165549	2412	OK	1.26005	4.34849	1.78704	5e-05	0.000177583	yes	NOTEST	0.352162	2.03731	2.53235	1	1	no	58880786	1663	-133	0	FALSE
chr1	59030365	59052559	22195	*	TCONS_00000865	WT	Upf2_KO	XLOC_000251	Stradb	ENSMUST00000123965	1978	OK	17.7708	17.893	0.00988629	0.97475	0.979162	no	NOTEST	0.0706485	0	#NAME?	1	1	no	59033897	619	-183	0	FALSE
chr1	59030365	59052559	22195	*	TCONS_00000866	WT	Upf2_KO	XLOC_000251	Stradb	ENSMUST00000147637	3076	OK	17.7708	17.893	0.00988629	0.97475	0.979162	no	NOTEST	0.168267	0.547692	1.70262	1	1	no	59033897	754	-237	0	FALSE
chr1	59030365	59052559	22195	*	TCONS_00000867	WT	Upf2_KO	XLOC_000251	Stradb	ENSMUST00000114296	1348	OK	17.7708	17.893	0.00988629	0.97475	0.979162	no	NOTEST	2.58546	2.81573	0.123086	1	1	no	59033897	1054	-206	0	FALSE
chr1	59030365	59052559	22195	*	TCONS_00000868	WT	Upf2_KO	XLOC_000251	Stradb	ENSMUST00000123301	2070	OK	17.7708	17.893	0.00988629	0.97475	0.979162	no	LOWDATA	6.56529	5.95231	-0.141409	1	1	no	59033897	994	371	-3	TRUE
chr1	59030365	59052559	22195	*	TCONS_00000869	WT	Upf2_KO	XLOC_000251	Stradb	ENSMUST00000153990	2534	OK	17.7708	17.893	0.00988629	0.97475	0.979162	no	NOTEST	0.735942	1.65656	1.17052	1	1	no	59033897	739	965	-8	TRUE
chr1	59030365	59052559	22195	*	TCONS_00000870	WT	Upf2_KO	XLOC_000251	Stradb	ENSMUST00000123301	2788	OK	17.7708	17.893	0.00988629	0.97475	0.979162	no	NOTEST	0	0.000207636	Inf	1	1	no	59033897	994	371	-3	TRUE
chr1	59030365	59052559	22195	*	TCONS_00000871	WT	Upf2_KO	XLOC_000251	Stradb	ENSMUST00000027185	2960	OK	17.7708	17.893	0.00988629	0.97475	0.979162	no	NOTEST	0	0.587137	Inf	1	1	no	59033897	1681	-144	0	FALSE
chr1	59030365	59052559	22195	*	TCONS_00000872	WT	Upf2_KO	XLOC_000251	Stradb	ENSMUST00000152318	505	OK	17.7708	17.893	0.00988629	0.97475	0.979162	no	OK	7.64518	6.33335	-0.271581	0.71345	0.787401	no	-1	NA	NA	NA	NA
chr1	59053892	59177677	123786	*	TCONS_00000873	WT	Upf2_KO	XLOC_000252	NA	NA	797	OK	9.06764	6.40849	-0.500742	0.74195	0.788655	no	OK	9.06764	6.40849	-0.500742	0.74195	0.809143	no	-1	NA	NA	NA	NA
chr1	59294197	59295673	1477	*	TCONS_00000875	WT	Upf2_KO	XLOC_000254	NA	NA	545	OK	9.80497	6.03667	-0.699761	0.08815	0.134111	no	OK	5.90398	3.39858	-0.796756	0.3326	0.463839	no	-1	NA	NA	NA	NA
chr1	59294197	59295673	1477	*	TCONS_00000876	WT	Upf2_KO	XLOC_000254	NA	NA	946	OK	9.80497	6.03667	-0.699761	0.08815	0.134111	no	OK	3.90099	2.63809	-0.564348	0.32205	0.453683	no	-1	NA	NA	-1	NA
chr1	59313749	59409837	96089	*	TCONS_00000877	WT	Upf2_KO	XLOC_000255	Cdk15	ENSMUST00000036295	1913	NOTEST	1.18186	2.16572	0.873787	1	1	no	NOTEST	0.854647	0.473014	-0.853445	1	1	no	59313816	1180	9	-1	FALSE
chr1	59313749	59409837	96089	*	TCONS_00000878	WT	Upf2_KO	XLOC_000255	Cdk15	ENSMUST00000114248	2102	NOTEST	1.18186	2.16572	0.873787	1	1	no	NOTEST	0.104806	0.75135	2.84176	1	1	no	59313816	1369	9	-1	FALSE
chr1	59313749	59409837	96089	*	TCONS_00000879	WT	Upf2_KO	XLOC_000255	Cdk15	ENSMUST00000160662	2108	NOTEST	1.18186	2.16572	0.873787	1	1	no	NOTEST	0.0579605	0.000195622	-8.21086	1	1	no	59313816	1375	9	-1	FALSE
chr1	59313749	59409837	96089	*	TCONS_00000880	WT	Upf2_KO	XLOC_000255	Cdk15	ENSMUST00000036295	1288	NOTEST	1.18186	2.16572	0.873787	1	1	no	LOWDATA	7.24564e-06	0.27367	15.205	1	1	no	59313816	1179	9	-1	FALSE
chr1	59313749	59409837	96089	*	TCONS_00000881	WT	Upf2_KO	XLOC_000255	Cdk15	ENSMUST00000114248	1477	NOTEST	1.18186	2.16572	0.873787	1	1	no	LOWDATA	0	0.667491	Inf	1	1	no	59313816	1368	9	-1	FALSE
chr1	59313749	59409837	96089	*	TCONS_00000883	WT	Upf2_KO	XLOC_000255	Cdk15	ENSMUST00000160662	2189	NOTEST	1.18186	2.16572	0.873787	1	1	no	NOTEST	4.84392e-05	0	#NAME?	1	1	no	59358063	1456	9	-1	FALSE
chr1	59313749	59409837	96089	*	TCONS_00000884	WT	Upf2_KO	XLOC_000255	Cdk15	ENSMUST00000162906	575	NOTEST	1.18186	2.16572	0.873787	1	1	no	NOTEST	0.164392	0	#NAME?	1	1	no	59358063	387	9	-1	FALSE
chr1	59538990	59543791	4802	*	TCONS_00000885	WT	Upf2_KO	XLOC_000256	Fzd7	ENSMUST00000114246	4801	NOTEST	1.37901	2.97521	1.10936	1	1	no	NOTEST	0.789563	0.936249	0.245838	1	1	no	-1	NA	NA	-1	NA
chr1	59538990	59543791	4802	*	TCONS_00000886	WT	Upf2_KO	XLOC_000256	Fzd7	ENSMUST00000037105	4132	NOTEST	1.37901	2.97521	1.10936	1	1	no	NOTEST	0.589448	2.03896	1.7904	1	1	no	59539803	1863	-1831	0	FALSE
chr1	59573107	59693246	120140	*	TCONS_00000887	WT	Upf2_KO	XLOC_000257	Gm973	ENSMUST00000166065	3594	OK	74.1084	39.864	-0.89455	5e-05	0.000177583	yes	NOTEST	0.000213432	8.99964e-05	-1.24584	1	1	no	59573275	3348	-269	0	FALSE
chr1	59573107	59693246	120140	*	TCONS_00000888	WT	Upf2_KO	XLOC_000257	Gm973	ENSMUST00000166065	3617	OK	74.1084	39.864	-0.89455	5e-05	0.000177583	yes	NOTEST	0.599674	0.668993	0.157813	1	1	no	59573275	3438	-139	0	FALSE
chr1	59573107	59693246	120140	*	TCONS_00000889	WT	Upf2_KO	XLOC_000257	Gm973	ENSMUST00000166065	2989	OK	74.1084	39.864	-0.89455	5e-05	0.000177583	yes	OK	14.8997	5.74335	-1.37532	0.00055	0.00420627	yes	-1	NA	NA	NA	NA
chr1	59573107	59693246	120140	*	TCONS_00000890	WT	Upf2_KO	XLOC_000257	Gm973	ENSMUST00000166065	2311	OK	74.1084	39.864	-0.89455	5e-05	0.000177583	yes	NOTEST	1.04814	0.659526	-0.66833	1	1	no	-1	NA	NA	NA	NA
chr1	59573107	59693246	120140	*	TCONS_00000891	WT	Upf2_KO	XLOC_000257	Gm973	ENSMUST00000166065	2577	OK	74.1084	39.864	-0.89455	5e-05	0.000177583	yes	OK	7.15864	2.87622	-1.31551	0.0323	0.119433	no	-1	NA	NA	NA	NA
chr1	59573107	59693246	120140	*	TCONS_00000892	WT	Upf2_KO	XLOC_000257	Gm973	ENSMUST00000166065	1834	OK	74.1084	39.864	-0.89455	5e-05	0.000177583	yes	NOTEST	2.01512	0.387598	-2.37823	1	1	no	-1	NA	NA	NA	NA
chr1	59573107	59693246	120140	*	TCONS_00000893	WT	Upf2_KO	XLOC_000257	Gm973	ENSMUST00000166065	1850	OK	74.1084	39.864	-0.89455	5e-05	0.000177583	yes	OK	32.745	25.0518	-0.38636	0.1114	0.263453	no	-1	NA	NA	NA	NA
chr1	59573107	59693246	120140	*	TCONS_00000894	WT	Upf2_KO	XLOC_000257	Gm973	ENSMUST00000166065	1598	OK	74.1084	39.864	-0.89455	5e-05	0.000177583	yes	OK	15.6419	4.47643	-1.80499	0.0067	0.0345565	no	-1	NA	NA	NA	NA
chr1	59741712	59769040	27329	*	TCONS_00000896	WT	Upf2_KO	XLOC_000259	Nop58	ENSMUST00000027174	2916	OK	32.8866	41.3284	0.329636	0.00745	0.0162619	no	OK	6.17746	6.11205	-0.0153587	0.9709	0.97805	no	59742025	508	1482	-12	TRUE
chr1	59741712	59769040	27329	*	TCONS_00000897	WT	Upf2_KO	XLOC_000259	Nop58	ENSMUST00000027174	2587	OK	32.8866	41.3284	0.329636	0.00745	0.0162619	no	OK	26.7091	35.2164	0.398915	0.0065	0.0336625	no	59742025	1784	-51	0	FALSE
chr1	59821480	59927703	106224	*	TCONS_00000902	WT	Upf2_KO	XLOC_000264	Bmpr2	ENSMUST00000087435	3507	OK	1.53394	3.80758	1.31163	5e-05	0.000177583	yes	OK	1.53394	3.80758	1.31163	5e-05	0.000485642	yes	59821496	3133	-251	0	FALSE
chr1	59969818	60099970	130153	*	TCONS_00000903	WT	Upf2_KO	XLOC_000265	Fam117b	ENSMUST00000036540	3953	OK	17.8863	12.4968	-0.5173	0.0062	0.0138586	no	NOTEST	1.57202	0	#NAME?	1	1	no	59970007	1725	2227	-2	TRUE
chr1	59969818	60099970	130153	*	TCONS_00000904	WT	Upf2_KO	XLOC_000265	Fam117b	ENSMUST00000036540	5532	OK	17.8863	12.4968	-0.5173	0.0062	0.0138586	no	OK	11.2766	10.5106	-0.101492	0.62035	0.711898	no	59970007	1913	-319	0	FALSE
chr1	59969818	60099970	130153	*	TCONS_00000905	WT	Upf2_KO	XLOC_000265	Fam117b	ENSMUST00000036540	3691	OK	17.8863	12.4968	-0.5173	0.0062	0.0138586	no	OK	5.03771	1.98623	-1.34274	0.03665	0.130697	no	59970007	1679	2011	-1	TRUE
chr1	60133711	60208472	74762	*	TCONS_00000907	WT	Upf2_KO	XLOC_000266	Carf	ENSMUST00000130075	2763	OK	23.7093	19.0195	-0.31797	0.47005	0.541949	no	NOTEST	1.8035	0	#NAME?	1	1	no	60164969	650	1661	-11	TRUE
chr1	60133711	60208472	74762	*	TCONS_00000909	WT	Upf2_KO	XLOC_000266	Carf	ENSMUST00000130075	3397	OK	23.7093	19.0195	-0.31797	0.47005	0.541949	no	NOTEST	2.11144	0	#NAME?	1	1	no	60164969	2456	-107	0	FALSE
chr1	60133711	60208472	74762	*	TCONS_00000910	WT	Upf2_KO	XLOC_000266	Carf	ENSMUST00000130075	3285	OK	23.7093	19.0195	-0.31797	0.47005	0.541949	no	OK	2.00044	3.75084	0.906898	0.31315	0.446125	no	60164969	2344	-107	0	FALSE
chr1	60133711	60208472	74762	*	TCONS_00000911	WT	Upf2_KO	XLOC_000266	Carf	ENSMUST00000124986	410	OK	23.7093	19.0195	-0.31797	0.47005	0.541949	no	OK	7.99387	6.28601	-0.346749	0.8109	0.86183	no	60166173	408	-56	0	FALSE
chr1	60133711	60208472	74762	*	TCONS_00000913	WT	Upf2_KO	XLOC_000266	Carf	ENSMUST00000027171	2460	OK	23.7093	19.0195	-0.31797	0.47005	0.541949	no	LOWDATA	5.14899	5.53322	0.103827	1	1	no	60164969	2115	-107	0	FALSE
chr1	60133711	60208472	74762	*	TCONS_00000914	WT	Upf2_KO	XLOC_000266	Carf	ENSMUST00000168377	1837	OK	23.7093	19.0195	-0.31797	0.47005	0.541949	no	LOWDATA	1.90819	0.0430664	-5.4695	1	1	no	60164969	792	825	-5	TRUE
chr1	60133711	60208472	74762	*	TCONS_00000916	WT	Upf2_KO	XLOC_000266	Carf	ENSMUST00000132949	493	OK	23.7093	19.0195	-0.31797	0.47005	0.541949	no	OK	2.74284	3.4064	0.312574	0.87785	0.912553	no	-1	NA	NA	NA	NA
chr1	60237424	60395172	157749	*	TCONS_00000917	WT	Upf2_KO	XLOC_000268	Nbeal1	ENSMUST00000035569	15653	OK	2.38085	5.9517	1.32182	5e-05	0.000177583	yes	NOTEST	0.519509	1.19222	1.19843	1	1	no	60238547	8317	-102	0	FALSE
chr1	60237424	60395172	157749	*	TCONS_00000919	WT	Upf2_KO	XLOC_000268	Nbeal1	ENSMUST00000035569	15702	OK	2.38085	5.9517	1.32182	5e-05	0.000177583	yes	NOTEST	2.59768e-05	0.208747	12.9722	1	1	no	60238547	1429	6835	-44	TRUE
chr1	60237424	60395172	157749	*	TCONS_00000920	WT	Upf2_KO	XLOC_000268	Nbeal1	ENSMUST00000035569	15525	OK	2.38085	5.9517	1.32182	5e-05	0.000177583	yes	NOTEST	0.0221706	0.248582	3.487	1	1	no	60238547	6730	1357	-11	TRUE
chr1	60237424	60395172	157749	*	TCONS_00000923	WT	Upf2_KO	XLOC_000268	Nbeal1	ENSMUST00000035569	15731	OK	2.38085	5.9517	1.32182	5e-05	0.000177583	yes	NOTEST	0.670072	0.927434	0.46893	1	1	no	60238547	8395	-102	0	FALSE
chr1	60237424	60395172	157749	*	TCONS_00000924	WT	Upf2_KO	XLOC_000268	Nbeal1	ENSMUST00000160834	15612	OK	2.38085	5.9517	1.32182	5e-05	0.000177583	yes	LOWDATA	0.709438	2.12142	1.58028	1	1	no	60238547	8276	-102	0	FALSE
chr1	60237424	60395172	157749	*	TCONS_00000926	WT	Upf2_KO	XLOC_000268	Nbeal1	ENSMUST00000162291	5000	OK	2.38085	5.9517	1.32182	5e-05	0.000177583	yes	LOWDATA	0.127211	0.244689	0.943734	1	1	no	60317157	2205	2219	-18	TRUE
chr1	60237424	60395172	157749	*	TCONS_00000927	WT	Upf2_KO	XLOC_000268	Nbeal1	ENSMUST00000035550	2598	OK	2.38085	5.9517	1.32182	5e-05	0.000177583	yes	LOWDATA	0.332426	1.00861	1.60126	1	1	no	60335593	2127	-102	0	FALSE
chr1	60400166	60444904	44739	*	TCONS_00000929	WT	Upf2_KO	XLOC_000269	Cyp20a1	ENSMUST00000114202	976	OK	1.93786	4.74809	1.29288	0.0008	0.00225104	yes	NOTEST	0.279503	1.04513	1.90275	1	1	no	60400229	948	-90	0	FALSE
chr1	60400166	60444904	44739	*	TCONS_00000930	WT	Upf2_KO	XLOC_000269	Cyp20a1	ENSMUST00000060608	2223	OK	1.93786	4.74809	1.29288	0.0008	0.00225104	yes	OK	1.55201	3.16925	1.03	0.02	0.0825844	no	60400229	1452	-151	0	FALSE
chr1	60400166	60444904	44739	*	TCONS_00000931	WT	Upf2_KO	XLOC_000269	Cyp20a1	ENSMUST00000148443	2056	OK	1.93786	4.74809	1.29288	0.0008	0.00225104	yes	NOTEST	0.106347	0.533701	2.32726	1	1	no	60400229	198	936	-9	TRUE
chr1	60466435	60537999	71565	*	TCONS_00000932	WT	Upf2_KO	XLOC_000270	Abi2	ENSMUST00000087417	5897	OK	7.53068	10.088	0.421788	0.0031	0.00753418	yes	NOTEST	1.40579	0.62086	-1.17904	1	1	no	60466646	1657	-176	0	FALSE
chr1	60466435	60537999	71565	*	TCONS_00000933	WT	Upf2_KO	XLOC_000270	Abi2	ENSMUST00000087417	4572	OK	7.53068	10.088	0.421788	0.0031	0.00753418	yes	NOTEST	2.71248	0.949878	-1.5138	1	1	no	60466646	1424	-5	0	FALSE
chr1	60466435	60537999	71565	*	TCONS_00000934	WT	Upf2_KO	XLOC_000270	Abi2	ENSMUST00000087417	5922	OK	7.53068	10.088	0.421788	0.0031	0.00753418	yes	NOTEST	1.05884	0.0248452	-5.41337	1	1	no	60466646	1682	-176	0	FALSE
chr1	60466435	60537999	71565	*	TCONS_00000935	WT	Upf2_KO	XLOC_000270	Abi2	ENSMUST00000087417	5820	OK	7.53068	10.088	0.421788	0.0031	0.00753418	yes	NOTEST	0	0.399157	Inf	1	1	no	60466646	673	731	-5	TRUE
chr1	60466435	60537999	71565	*	TCONS_00000936	WT	Upf2_KO	XLOC_000270	Abi2	ENSMUST00000087417	5984	OK	7.53068	10.088	0.421788	0.0031	0.00753418	yes	NOTEST	0.125398	0.426744	1.76685	1	1	no	60466646	1744	-176	0	FALSE
chr1	60466435	60537999	71565	*	TCONS_00000938	WT	Upf2_KO	XLOC_000270	Abi2	ENSMUST00000052332	5586	OK	7.53068	10.088	0.421788	0.0031	0.00753418	yes	OK	2.22818	7.66652	1.78271	0.07205	0.206285	no	60466646	1346	-176	0	FALSE
chr1	60760775	60761993	1219	*	TCONS_00000942	WT	Upf2_KO	XLOC_000273	Eif4a-ps4	ENSMUST00000122226	1218	NOTEST	0	0.0758251	Inf	1	1	no	NOTEST	0	0.0758251	Inf	1	1	no	-1	NA	NA	-1	NA
chr1	60773643	60830203	56561	*	TCONS_00000945	WT	Upf2_KO	XLOC_000274	Cd28	ENSMUST00000027165	4660	NOTEST	0.0244785	0.185364	2.92077	1	1	no	NOTEST	3.76902e-05	0.000110646	1.55369	1	1	no	-1	NA	NA	NA	NA
chr1	60773643	60830203	56561	*	TCONS_00000946	WT	Upf2_KO	XLOC_000274	Cd28	ENSMUST00000027165	4347	NOTEST	0.0244785	0.185364	2.92077	1	1	no	NOTEST	0.0244408	0.185253	2.92213	1	1	no	60803317	773	-129	0	FALSE
chr1	60943843	60972676	28834	*	TCONS_00000954	WT	Upf2_KO	XLOC_000279	Rpl18-ps1	ENSMUST00000121555	525	NOTEST	0	0.26946	Inf	1	1	no	NOTEST	0	0.26946	Inf	1	1	no	-1	NA	NA	-1	NA
chr1	60977548	61000261	22714	*	TCONS_00000959	WT	Upf2_KO	XLOC_000280	NA	NA	676	OK	14.8857	10.787	-0.464633	0.04425	0.0748828	no	NOTEST	0.578325	2.33224	2.01176	1	1	no	-1	NA	NA	NA	NA
chr1	60977548	61000261	22714	*	TCONS_00000960	WT	Upf2_KO	XLOC_000280	NA	NA	1225	OK	14.8857	10.787	-0.464633	0.04425	0.0748828	no	OK	4.28675	0.875161	-2.29226	0.09465	0.243567	no	-1	NA	NA	NA	NA
chr1	60977548	61000261	22714	*	TCONS_00000961	WT	Upf2_KO	XLOC_000280	NA	NA	1244	OK	14.8857	10.787	-0.464633	0.04425	0.0748828	no	NOTEST	2.03018	0.216733	-3.22762	1	1	no	-1	NA	NA	NA	NA
chr1	60977548	61000261	22714	*	TCONS_00000962	WT	Upf2_KO	XLOC_000280	NA	NA	1096	OK	14.8857	10.787	-0.464633	0.04425	0.0748828	no	NOTEST	1.19627	1.16202	-0.0419062	1	1	no	-1	NA	NA	NA	NA
chr1	60977548	61000261	22714	*	TCONS_00000963	WT	Upf2_KO	XLOC_000280	NA	NA	1169	OK	14.8857	10.787	-0.464633	0.04425	0.0748828	no	NOTEST	1.37977	0.000207924	-12.6961	1	1	no	-1	NA	NA	NA	NA
chr1	60977548	61000261	22714	*	TCONS_00000964	WT	Upf2_KO	XLOC_000280	NA	NA	1339	OK	14.8857	10.787	-0.464633	0.04425	0.0748828	no	OK	1.67793	3.46664	1.04686	0.2177	0.371876	no	-1	NA	NA	NA	NA
chr1	60977548	61000261	22714	*	TCONS_00000965	WT	Upf2_KO	XLOC_000280	NA	NA	1084	OK	14.8857	10.787	-0.464633	0.04425	0.0748828	no	OK	2.63141	0.989209	-1.41149	0.373	0.500282	no	-1	NA	NA	NA	NA
chr1	60977548	61000261	22714	*	TCONS_00000966	WT	Upf2_KO	XLOC_000280	NA	NA	996	OK	14.8857	10.787	-0.464633	0.04425	0.0748828	no	NOTEST	1.10504	1.74477	0.658942	1	1	no	-1	NA	NA	NA	NA
chr1	61034770	61057164	22395	*	TCONS_00000968	WT	Upf2_KO	XLOC_000281	Icos	ENSMUST00000102827	3241	NOTEST	0.0333787	0.119538	1.84047	1	1	no	NOTEST	0.0333787	0.119538	1.84047	1	1	no	61034802	635	-14	0	FALSE
chr1	61685397	62688858	1003462	*	TCONS_00000975	WT	Upf2_KO	XLOC_000287	Pard3b	ENSMUST00000138768	1057	OK	2.13251	4.6712	1.13124	0.00055	0.00161212	yes	LOWDATA	0.134032	0	#NAME?	1	1	no	61685458	607	316	-3	TRUE
chr1	61685397	62688858	1003462	*	TCONS_00000976	WT	Upf2_KO	XLOC_000287	Pard3b	ENSMUST00000046451	8392	OK	2.13251	4.6712	1.13124	0.00055	0.00161212	yes	NOTEST	3.96006e-05	0	#NAME?	1	1	no	61685458	607	3066	-21	TRUE
chr1	61685397	62688858	1003462	*	TCONS_00000977	WT	Upf2_KO	XLOC_000287	Pard3b	ENSMUST00000046673	8206	OK	2.13251	4.6712	1.13124	0.00055	0.00161212	yes	NOTEST	5.01908e-05	0.000109488	1.12528	1	1	no	61685458	607	2880	-20	TRUE
chr1	61685397	62688858	1003462	*	TCONS_00000978	WT	Upf2_KO	XLOC_000287	Pard3b	ENSMUST00000075374	8392	OK	2.13251	4.6712	1.13124	0.00055	0.00161212	yes	NOTEST	0.000296936	9.91206e-05	-1.58289	1	1	no	61685458	607	3066	-21	TRUE
chr1	61685397	62688858	1003462	*	TCONS_00000979	WT	Upf2_KO	XLOC_000287	Pard3b	ENSMUST00000063725	3663	OK	2.13251	4.6712	1.13124	0.00055	0.00161212	yes	NOTEST	0	0.0772867	Inf	1	1	no	61685458	597	889	-1	TRUE
chr1	61685397	62688858	1003462	*	TCONS_00000980	WT	Upf2_KO	XLOC_000287	Pard3b	ENSMUST00000129030	2400	OK	2.13251	4.6712	1.13124	0.00055	0.00161212	yes	NOTEST	0.189691	0.0410732	-2.20738	1	1	no	61685458	556	-68	0	FALSE
chr1	61685397	62688858	1003462	*	TCONS_00000981	WT	Upf2_KO	XLOC_000287	Pard3b	ENSMUST00000046451	3612	OK	2.13251	4.6712	1.13124	0.00055	0.00161212	yes	LOWDATA	0.0268662	0	#NAME?	1	1	no	61685816	3612	-358	0	FALSE
chr1	61685397	62688858	1003462	*	TCONS_00000982	WT	Upf2_KO	XLOC_000287	Pard3b	ENSMUST00000046673	3426	OK	2.13251	4.6712	1.13124	0.00055	0.00161212	yes	LOWDATA	0.089019	0.00185095	-5.58777	1	1	no	61685816	3426	-358	0	FALSE
chr1	61685397	62688858	1003462	*	TCONS_00000983	WT	Upf2_KO	XLOC_000287	Pard3b	ENSMUST00000094906	7676	OK	2.13251	4.6712	1.13124	0.00055	0.00161212	yes	NOTEST	0.218627	0.813002	1.89479	1	1	no	61685816	3315	-358	0	FALSE
chr1	61685397	62688858	1003462	*	TCONS_00000984	WT	Upf2_KO	XLOC_000287	Pard3b	ENSMUST00000075374	7468	OK	2.13251	4.6712	1.13124	0.00055	0.00161212	yes	NOTEST	0.236667	0.523068	1.14414	1	1	no	-1	NA	NA	NA	NA
chr1	61685397	62688858	1003462	*	TCONS_00000985	WT	Upf2_KO	XLOC_000287	Pard3b	ENSMUST00000075374	7764	OK	2.13251	4.6712	1.13124	0.00055	0.00161212	yes	NOTEST	0.856555	1.78659	1.06059	1	1	no	-1	NA	NA	NA	NA
chr1	61685397	62688858	1003462	*	TCONS_00000986	WT	Upf2_KO	XLOC_000287	Pard3b	ENSMUST00000058059	1668	OK	2.13251	4.6712	1.13124	0.00055	0.00161212	yes	LOWDATA	0.380664	1.42812	1.90753	1	1	no	-1	NA	NA	-1	NA
chr1	62707412	62708290	879	*	TCONS_00000987	WT	Upf2_KO	XLOC_000288	Gm11599	ENSMUST00000118720	878	NOTEST	0	0.138684	Inf	1	1	no	NOTEST	0	0.138684	Inf	1	1	no	-1	NA	NA	-1	NA
chr1	62749858	62865269	115412	*	TCONS_00000989	WT	Upf2_KO	XLOC_000289	Nrp2	ENSMUST00000075144	6723	NOTEST	1.537	1.30585	-0.235126	1	1	no	NOTEST	0.013639	0	#NAME?	1	1	no	62750778	3665	-305	0	FALSE
chr1	62749858	62865269	115412	*	TCONS_00000990	WT	Upf2_KO	XLOC_000289	Nrp2	ENSMUST00000102822	6708	NOTEST	1.537	1.30585	-0.235126	1	1	no	NOTEST	0.246417	0	#NAME?	1	1	no	62750778	3650	-305	0	FALSE
chr1	62749858	62865269	115412	*	TCONS_00000991	WT	Upf2_KO	XLOC_000289	Nrp2	ENSMUST00000027112	4216	NOTEST	1.537	1.30585	-0.235126	1	1	no	NOTEST	0.00568926	0.00410672	-0.470255	1	1	no	62750778	3224	-281	0	FALSE
chr1	62749858	62865269	115412	*	TCONS_00000992	WT	Upf2_KO	XLOC_000289	Nrp2	ENSMUST00000114155	4201	NOTEST	1.537	1.30585	-0.235126	1	1	no	NOTEST	0.728548	0.239616	-1.6043	1	1	no	62750778	3209	-281	0	FALSE
chr1	62749858	62865269	115412	*	TCONS_00000993	WT	Upf2_KO	XLOC_000289	Nrp2	ENSMUST00000063594	6342	NOTEST	1.537	1.30585	-0.235126	1	1	no	NOTEST	0.489672	0.996184	1.0246	1	1	no	62750778	3284	-305	0	FALSE
chr1	62749858	62865269	115412	*	TCONS_00000994	WT	Upf2_KO	XLOC_000289	Nrp2	ENSMUST00000114157	6357	NOTEST	1.537	1.30585	-0.235126	1	1	no	NOTEST	0.0530332	0.0659433	0.314329	1	1	no	62750778	3299	-305	0	FALSE
chr1	63004991	63223396	218406	*	TCONS_00000998	WT	Upf2_KO	XLOC_000293	Gm11602	ENSMUST00000138611	1576	NOTEST	0.571327	1.09623	0.94016	1	1	no	NOTEST	0.571327	1.09623	0.94016	1	1	no	-1	NA	NA	NA	NA
chr1	63223398	63227060	3663	*	TCONS_00001003	WT	Upf2_KO	XLOC_000294	Eef1b2	ENSMUST00000129339	1939	OK	166.002	209.367	0.334829	0.02035	0.0387281	no	OK	12.737	6.33543	-1.00751	0.0287	0.109159	no	63223785	1065	-155	0	FALSE
chr1	63223398	63227060	3663	*	TCONS_00001004	WT	Upf2_KO	XLOC_000294	Eef1b2	ENSMUST00000142062	482	OK	166.002	209.367	0.334829	0.02035	0.0387281	no	OK	77.7769	97.9645	0.332916	0.2241	0.376872	no	63223785	215	152	-2	TRUE
chr1	63223398	63227060	3663	*	TCONS_00001005	WT	Upf2_KO	XLOC_000294	Eef1b2	ENSMUST00000148553	386	OK	166.002	209.367	0.334829	0.02035	0.0387281	no	LOWDATA	4.03395	4.74577	0.234451	1	1	no	63223785	228	87	-1	TRUE
chr1	63223398	63227060	3663	*	TCONS_00001006	WT	Upf2_KO	XLOC_000294	Eef1b2	ENSMUST00000135877	691	OK	166.002	209.367	0.334829	0.02035	0.0387281	no	OK	57.2611	68.9914	0.268862	0.3659	0.493932	no	63223785	274	306	-3	TRUE
chr1	63223398	63227060	3663	*	TCONS_00001007	WT	Upf2_KO	XLOC_000294	Eef1b2	ENSMUST00000027108	802	OK	166.002	209.367	0.334829	0.02035	0.0387281	no	LOWDATA	1.80772	14.2082	2.97449	1	1	no	63223785	214	423	-4	TRUE
chr1	63223398	63227060	3663	*	TCONS_00001008	WT	Upf2_KO	XLOC_000294	Eef1b2	ENSMUST00000126469	815	OK	166.002	209.367	0.334829	0.02035	0.0387281	no	NOTEST	1.40161	2.07964	0.569247	1	1	no	63223785	272	-127	0	FALSE
chr1	63223398	63227060	3663	*	TCONS_00001009	WT	Upf2_KO	XLOC_000294	Eef1b2	ENSMUST00000174890	519	OK	166.002	209.367	0.334829	0.02035	0.0387281	no	LOWDATA	9.5749	11.2828	0.236791	1	1	no	63223785	230	233	-1	TRUE
chr1	63223398	63227060	3663	*	TCONS_00001010	WT	Upf2_KO	XLOC_000294	Eef1b2	ENSMUST00000126795	802	OK	166.002	209.367	0.334829	0.02035	0.0387281	no	OK	1.40927	3.75916	1.41546	0.26835	0.403827	no	63223796	66	669	-3	TRUE
chr1	63229264	63261117	31854	*	TCONS_00001013	WT	Upf2_KO	XLOC_000297	AL645950.1	ENSMUST00000175133	126	OK	94.6797	0	#NAME?	0.14175	0.200044	no	OK	94.6797	0	#NAME?	0.14175	0.295382	no	-1	NA	NA	-1	NA
chr1	63229264	63261117	31854	*	TCONS_00001014	WT	Upf2_KO	XLOC_000298	Gm11607	ENSMUST00000141027	462	NOTEST	0	0.656583	Inf	1	1	no	NOTEST	0	0.656583	Inf	1	1	no	-1	NA	NA	NA	NA
chr1	63319799	63361150	41352	*	TCONS_00001015	WT	Upf2_KO	XLOC_000299	Zdbf2	ENSMUST00000114132	12629	OK	112.363	39.5644	-1.5059	5e-05	0.000177583	yes	OK	8.00282	4.91179	-0.70426	0.04115	0.141633	no	63337311	7998	-7306	0	FALSE
chr1	63319799	63361150	41352	*	TCONS_00001016	WT	Upf2_KO	XLOC_000299	Zdbf2	ENSMUST00000126932	611	OK	112.363	39.5644	-1.5059	5e-05	0.000177583	yes	OK	102.596	31.7649	-1.69147	0.0004	0.00318543	yes	63337311	609	-105	0	FALSE
chr1	63319799	63361150	41352	*	TCONS_00001017	WT	Upf2_KO	XLOC_000299	Zdbf2	ENSMUST00000114132	12510	OK	112.363	39.5644	-1.5059	5e-05	0.000177583	yes	NOTEST	0	2.51169	Inf	1	1	no	63337311	7879	-7306	0	FALSE
chr1	63319799	63361150	41352	*	TCONS_00001018	WT	Upf2_KO	XLOC_000299	Zdbf2	ENSMUST00000029025	7482	OK	112.363	39.5644	-1.5059	5e-05	0.000177583	yes	LOWDATA	1.76424	0.375986	-2.2303	1	1	no	63337311	7482	-7306	0	FALSE
chr1	63492464	63643089	150626	*	TCONS_00001019	WT	Upf2_KO	XLOC_000300	Adam23	ENSMUST00000114103	2889	OK	2.53559	7.39433	1.5441	5e-05	0.000177583	yes	NOTEST	0.40136	0.678039	0.756469	1	1	no	63492784	2834	-276	0	FALSE
chr1	63492464	63643089	150626	*	TCONS_00001020	WT	Upf2_KO	XLOC_000300	Adam23	ENSMUST00000087374	6426	OK	2.53559	7.39433	1.5441	5e-05	0.000177583	yes	NOTEST	0.31884	0.409208	0.360002	1	1	no	63492784	2806	-49	0	FALSE
chr1	63492464	63643089	150626	*	TCONS_00001022	WT	Upf2_KO	XLOC_000300	Adam23	ENSMUST00000114108	6565	OK	2.53559	7.39433	1.5441	5e-05	0.000177583	yes	NOTEST	0.000207845	0.274656	10.3679	1	1	no	63492784	2797	-140	0	FALSE
chr1	63492464	63643089	150626	*	TCONS_00001025	WT	Upf2_KO	XLOC_000300	Adam23	ENSMUST00000114107	1772	OK	2.53559	7.39433	1.5441	5e-05	0.000177583	yes	NOTEST	0	0.740084	Inf	1	1	no	63562202	1573	-110	0	FALSE
chr1	63492464	63643089	150626	*	TCONS_00001026	WT	Upf2_KO	XLOC_000300	Adam23	ENSMUST00000097717	5730	OK	2.53559	7.39433	1.5441	5e-05	0.000177583	yes	NOTEST	8.56838e-05	1.31613	13.9069	1	1	no	63562202	2110	-49	0	FALSE
chr1	63492464	63643089	150626	*	TCONS_00001027	WT	Upf2_KO	XLOC_000300	Adam23	ENSMUST00000114107	1597	OK	2.53559	7.39433	1.5441	5e-05	0.000177583	yes	NOTEST	0.523808	0.608612	0.216485	1	1	no	63574526	1398	-110	0	FALSE
chr1	63492464	63643089	150626	*	TCONS_00001028	WT	Upf2_KO	XLOC_000300	Adam23	ENSMUST00000114107	2014	OK	2.53559	7.39433	1.5441	5e-05	0.000177583	yes	NOTEST	0.737381	2.41242	1.71	1	1	no	63574526	1959	-276	0	FALSE
chr1	63492464	63643089	150626	*	TCONS_00001029	WT	Upf2_KO	XLOC_000300	Adam23	ENSMUST00000093930	5794	OK	2.53559	7.39433	1.5441	5e-05	0.000177583	yes	NOTEST	1.40962e-05	0.00155576	6.78617	1	1	no	63574526	1935	-49	0	FALSE
chr1	63492464	63643089	150626	*	TCONS_00001030	WT	Upf2_KO	XLOC_000300	Adam23	ENSMUST00000134704	648	OK	2.53559	7.39433	1.5441	5e-05	0.000177583	yes	LOWDATA	0.388855	0.953627	1.29419	1	1	no	-1	NA	NA	NA	NA
chr1	63492464	63643089	150626	*	TCONS_00001031	WT	Upf2_KO	XLOC_000300	Adam23	ENSMUST00000141545	4117	OK	2.53559	7.39433	1.5441	5e-05	0.000177583	yes	LOWDATA	0.165035	0	#NAME?	1	1	no	63614466	66	382	-4	TRUE
chr1	63777187	63801229	24043	*	TCONS_00001033	WT	Upf2_KO	XLOC_000302	Fastkd2	ENSMUST00000027103	2380	OK	26.4629	21.0178	-0.33236	0.26835	0.339121	no	OK	6.20169	2.99986	-1.04777	0.06535	0.192542	no	63777982	2076	-64	0	FALSE
chr1	63777187	63801229	24043	*	TCONS_00001034	WT	Upf2_KO	XLOC_000302	Fastkd2	ENSMUST00000027103	4375	OK	26.4629	21.0178	-0.33236	0.26835	0.339121	no	NOTEST	0	3.37404e-05	Inf	1	1	no	63777982	2124	-108	0	FALSE
chr1	63777187	63801229	24043	*	TCONS_00001037	WT	Upf2_KO	XLOC_000302	Fastkd2	ENSMUST00000027103	4486	OK	26.4629	21.0178	-0.33236	0.26835	0.339121	no	NOTEST	0	0.271909	Inf	1	1	no	63777982	2235	-108	0	FALSE
chr1	63777187	63801229	24043	*	TCONS_00001038	WT	Upf2_KO	XLOC_000302	Fastkd2	ENSMUST00000148758	2117	OK	26.4629	21.0178	-0.33236	0.26835	0.339121	no	LOWDATA	0.30543	1.76761	2.53289	1	1	no	63777982	1158	424	-1	TRUE
chr1	63777187	63801229	24043	*	TCONS_00001039	WT	Upf2_KO	XLOC_000302	Fastkd2	ENSMUST00000087369	1878	OK	26.4629	21.0178	-0.33236	0.26835	0.339121	no	OK	11.1502	7.33408	-0.604384	0.24975	0.39026	no	63777982	1878	-4	0	FALSE
chr1	63777187	63801229	24043	*	TCONS_00001040	WT	Upf2_KO	XLOC_000302	Fastkd2	ENSMUST00000128621	2613	OK	26.4629	21.0178	-0.33236	0.26835	0.339121	no	LOWDATA	4.07035	3.2894	-0.307329	1	1	no	63777982	1156	1215	-7	TRUE
chr1	63777187	63801229	24043	*	TCONS_00001041	WT	Upf2_KO	XLOC_000302	Fastkd2	ENSMUST00000131478	642	OK	26.4629	21.0178	-0.33236	0.26835	0.339121	no	LOWDATA	1.49858	0.110021	-3.76775	1	1	no	-1	NA	NA	NA	NA
chr1	63777187	63801229	24043	*	TCONS_00001043	WT	Upf2_KO	XLOC_000302	Fastkd2	ENSMUST00000134454	327	OK	26.4629	21.0178	-0.33236	0.26835	0.339121	no	OK	3.23665	5.24488	0.696411	0.69815	0.775446	no	-1	NA	NA	NA	NA
chr1	64076020	64168856	92837	*	TCONS_00001046	WT	Upf2_KO	XLOC_000305	Gm17427	ENSMUST00000170838	3196	NOTEST	0.556117	1.2219	1.13566	1	1	no	NOTEST	0.556117	1.2219	1.13566	1	1	no	-1	NA	NA	NA	NA
chr1	64579335	64651121	71787	*	TCONS_00001050	WT	Upf2_KO	XLOC_000309	Creb1	ENSMUST00000049932	8304	OK	9.72815	23.5142	1.27329	0.0002	0.000644071	yes	NOTEST	1.05767	0.776079	-0.446613	1	1	no	64597430	1135	-145	0	FALSE
chr1	64579335	64651121	71787	*	TCONS_00001051	WT	Upf2_KO	XLOC_000309	Creb1	ENSMUST00000049932	8375	OK	9.72815	23.5142	1.27329	0.0002	0.000644071	yes	NOTEST	5.47963e-05	0.00176605	5.0103	1	1	no	64597430	382	679	-5	TRUE
chr1	64579335	64651121	71787	*	TCONS_00001052	WT	Upf2_KO	XLOC_000309	Creb1	ENSMUST00000049932	8298	OK	9.72815	23.5142	1.27329	0.0002	0.000644071	yes	NOTEST	0.783526	0.383316	-1.03145	1	1	no	64605082	1129	-145	0	FALSE
chr1	64579335	64651121	71787	*	TCONS_00001053	WT	Upf2_KO	XLOC_000309	Creb1	ENSMUST00000027097	8195	OK	9.72815	23.5142	1.27329	0.0002	0.000644071	yes	NOTEST	0	0.108438	Inf	1	1	no	64597430	1026	-145	0	FALSE
chr1	64579335	64651121	71787	*	TCONS_00001054	WT	Upf2_KO	XLOC_000309	Creb1	ENSMUST00000049932	8417	OK	9.72815	23.5142	1.27329	0.0002	0.000644071	yes	NOTEST	1.66872e-05	1.01758	15.896	1	1	no	64597430	424	679	-5	TRUE
chr1	64579335	64651121	71787	*	TCONS_00001055	WT	Upf2_KO	XLOC_000309	Creb1	ENSMUST00000049932	8420	OK	9.72815	23.5142	1.27329	0.0002	0.000644071	yes	NOTEST	0.0363127	0.0146453	-1.31004	1	1	no	64597430	1251	-145	0	FALSE
chr1	64579335	64651121	71787	*	TCONS_00001056	WT	Upf2_KO	XLOC_000309	Creb1	ENSMUST00000087366	8378	OK	9.72815	23.5142	1.27329	0.0002	0.000644071	yes	NOTEST	0.007137	1.61164	7.81899	1	1	no	64597430	1209	-145	0	FALSE
chr1	64579335	64651121	71787	*	TCONS_00001057	WT	Upf2_KO	XLOC_000309	Creb1	ENSMUST00000171164	8256	OK	9.72815	23.5142	1.27329	0.0002	0.000644071	yes	NOTEST	0.219312	0.378304	0.786561	1	1	no	64605082	1087	-145	0	FALSE
chr1	64579335	64651121	71787	*	TCONS_00001058	WT	Upf2_KO	XLOC_000309	Creb1	ENSMUST00000169761	418	OK	9.72815	23.5142	1.27329	0.0002	0.000644071	yes	OK	6.17334	10.5216	0.769227	0.366	0.494019	no	64597430	418	-9	0	FALSE
chr1	64579335	64651121	71787	*	TCONS_00001060	WT	Upf2_KO	XLOC_000309	Creb1	ENSMUST00000027097	1848	OK	9.72815	23.5142	1.27329	0.0002	0.000644071	yes	LOWDATA	1.29028	2.51175	0.961003	1	1	no	64597430	949	-145	0	FALSE
chr1	64579335	64651121	71787	*	TCONS_00001061	WT	Upf2_KO	XLOC_000309	Creb1	ENSMUST00000027099	321	OK	9.72815	23.5142	1.27329	0.0002	0.000644071	yes	NOTEST	0	4.76699	Inf	1	1	no	64597430	321	-72	0	FALSE
chr1	64579335	64651121	71787	*	TCONS_00001062	WT	Upf2_KO	XLOC_000309	Creb1	ENSMUST00000049932	8079	OK	9.72815	23.5142	1.27329	0.0002	0.000644071	yes	NOTEST	2.0325e-05	0.166249	12.9978	1	1	no	-1	NA	NA	NA	NA
chr1	64579335	64651121	71787	*	TCONS_00001063	WT	Upf2_KO	XLOC_000309	Creb1	ENSMUST00000049932	6486	OK	9.72815	23.5142	1.27329	0.0002	0.000644071	yes	NOTEST	0.160471	1.25585	2.96828	1	1	no	-1	NA	NA	NA	NA
chr1	64726444	64772218	45775	*	TCONS_00001064	WT	Upf2_KO	XLOC_000310	Ccnyl1	ENSMUST00000114077	914	OK	114.987	67.7549	-0.763074	5e-05	0.000177583	yes	OK	11.7347	0	#NAME?	0.12695	0.278678	no	-1	NA	NA	NA	NA
chr1	64726444	64772218	45775	*	TCONS_00001065	WT	Upf2_KO	XLOC_000310	Ccnyl1	ENSMUST00000114077	2938	OK	114.987	67.7549	-0.763074	5e-05	0.000177583	yes	NOTEST	0	2.52731	Inf	1	1	no	-1	NA	NA	NA	NA
chr1	64726444	64772218	45775	*	TCONS_00001066	WT	Upf2_KO	XLOC_000310	Ccnyl1	ENSMUST00000114077	3093	OK	114.987	67.7549	-0.763074	5e-05	0.000177583	yes	OK	1.06774	9.78553	3.19609	0.0608	0.183318	no	64737200	304	667	-7	TRUE
chr1	64726444	64772218	45775	*	TCONS_00001067	WT	Upf2_KO	XLOC_000310	Ccnyl1	ENSMUST00000114077	3281	OK	114.987	67.7549	-0.763074	5e-05	0.000177583	yes	OK	45.0156	16.3115	-1.46453	5e-05	0.000485642	yes	64737200	1276	-117	0	FALSE
chr1	64726444	64772218	45775	*	TCONS_00001068	WT	Upf2_KO	XLOC_000310	Ccnyl1	ENSMUST00000114077	821	OK	114.987	67.7549	-0.763074	5e-05	0.000177583	yes	OK	57.1689	32.3367	-0.822058	0.04365	0.14737	no	-1	NA	NA	NA	NA
chr1	64726444	64772218	45775	*	TCONS_00001069	WT	Upf2_KO	XLOC_000310	Ccnyl1	ENSMUST00000094898	2923	OK	114.987	67.7549	-0.763074	5e-05	0.000177583	yes	LOWDATA	0	6.7938	Inf	1	1	no	64737964	922	-117	0	FALSE
chr1	65059262	65079333	20072	*	TCONS_00001070	WT	Upf2_KO	XLOC_000311	Akr1cl	ENSMUST00000162800	5114	OK	2.9689	19.8838	2.7436	5e-05	0.000177583	yes	OK	2.9689	19.8838	2.7436	5e-05	0.000485642	yes	-1	NA	NA	-1	NA
chr1	65059262	65079333	20072	*	TCONS_00001072	WT	Upf2_KO	XLOC_000312	Gm8550	ENSMUST00000161621	653	OK	3.26333	17.1346	2.3925	0.0477	0.0797739	no	OK	3.26333	17.1346	2.3925	0.0477	0.156644	no	-1	NA	NA	-1	NA
chr1	65233289	65323375	90087	*	TCONS_00001073	WT	Upf2_KO	XLOC_000313	Pikfyve	ENSMUST00000097707	9241	OK	3.86361	7.47803	0.952707	5e-05	0.000177583	yes	NOTEST	0.723942	1.01675	0.490015	1	1	no	65236901	6198	-116	0	FALSE
chr1	65233289	65323375	90087	*	TCONS_00001074	WT	Upf2_KO	XLOC_000313	Pikfyve	ENSMUST00000097707	9269	OK	3.86361	7.47803	0.952707	5e-05	0.000177583	yes	NOTEST	0.00195589	0	#NAME?	1	1	no	65236901	6226	-116	0	FALSE
chr1	65233289	65323375	90087	*	TCONS_00001075	WT	Upf2_KO	XLOC_000313	Pikfyve	ENSMUST00000081154	6506	OK	3.86361	7.47803	0.952707	5e-05	0.000177583	yes	NOTEST	0.00388247	0	#NAME?	1	1	no	65236901	6252	-116	0	FALSE
chr1	65233289	65323375	90087	*	TCONS_00001076	WT	Upf2_KO	XLOC_000313	Pikfyve	ENSMUST00000097707	6641	OK	3.86361	7.47803	0.952707	5e-05	0.000177583	yes	LOWDATA	0.0319419	0	#NAME?	1	1	no	65236901	6387	-116	0	FALSE
chr1	65233289	65323375	90087	*	TCONS_00001077	WT	Upf2_KO	XLOC_000313	Pikfyve	ENSMUST00000097707	9262	OK	3.86361	7.47803	0.952707	5e-05	0.000177583	yes	NOTEST	1.29882	1.6833	0.374088	1	1	no	65236901	6219	-116	0	FALSE
chr1	65233289	65323375	90087	*	TCONS_00001078	WT	Upf2_KO	XLOC_000313	Pikfyve	ENSMUST00000097707	9375	OK	3.86361	7.47803	0.952707	5e-05	0.000177583	yes	OK	1.26183	2.7847	1.142	0.26485	0.400906	no	65236901	6332	-116	0	FALSE
chr1	65233289	65323375	90087	*	TCONS_00001079	WT	Upf2_KO	XLOC_000313	Pikfyve	ENSMUST00000097707	9463	OK	3.86361	7.47803	0.952707	5e-05	0.000177583	yes	NOTEST	0.00539302	0.0100319	0.895427	1	1	no	65236901	6420	-116	0	FALSE
chr1	65233289	65323375	90087	*	TCONS_00001080	WT	Upf2_KO	XLOC_000313	Pikfyve	ENSMUST00000097707	9430	OK	3.86361	7.47803	0.952707	5e-05	0.000177583	yes	NOTEST	0.535843	1.98326	1.88799	1	1	no	65236901	6387	-116	0	FALSE
chr1	65328629	65435899	107271	*	TCONS_00001081	WT	Upf2_KO	XLOC_000314	Pth2r	ENSMUST00000140190	631	OK	4.76248	0.77371	-2.62185	0.0015	0.00393424	yes	LOWDATA	2.99102	0.350804	-3.0919	1	1	no	65328737	630	-34	0	FALSE
chr1	65328629	65435899	107271	*	TCONS_00001082	WT	Upf2_KO	XLOC_000314	Pth2r	ENSMUST00000027083	2249	OK	4.76248	0.77371	-2.62185	0.0015	0.00393424	yes	NOTEST	0.00237228	0.234414	6.62664	1	1	no	65328737	1734	-393	0	FALSE
chr1	65328629	65435899	107271	*	TCONS_00001083	WT	Upf2_KO	XLOC_000314	Pth2r	ENSMUST00000027083	2160	OK	4.76248	0.77371	-2.62185	0.0015	0.00393424	yes	NOTEST	1.76908	0.188492	-3.23043	1	1	no	-1	NA	NA	NA	NA
chr1	66221846	66489157	267312	*	TCONS_00001090	WT	Upf2_KO	XLOC_000319	Mtap2	ENSMUST00000156636	546	OK	119.292	61.0454	-0.966543	0.0012	0.00322693	yes	LOWDATA	1.05454	2.11059	1.00104	1	1	no	66427085	545	-128	0	FALSE
chr1	66221846	66489157	267312	*	TCONS_00001092	WT	Upf2_KO	XLOC_000319	Mtap2	ENSMUST00000114013	9842	OK	119.292	61.0454	-0.966543	0.0012	0.00322693	yes	NOTEST	0.00043365	0.000593782	0.453402	1	1	no	66427085	6266	-216	0	FALSE
chr1	66221846	66489157	267312	*	TCONS_00001094	WT	Upf2_KO	XLOC_000319	Mtap2	ENSMUST00000114013	9552	OK	119.292	61.0454	-0.966543	0.0012	0.00322693	yes	NOTEST	0.343752	0.000100556	-11.7392	1	1	no	66427085	5976	-216	0	FALSE
chr1	66221846	66489157	267312	*	TCONS_00001095	WT	Upf2_KO	XLOC_000319	Mtap2	ENSMUST00000114017	4981	OK	119.292	61.0454	-0.966543	0.0012	0.00322693	yes	NOTEST	0.438799	0.647219	0.560691	1	1	no	66427085	1960	-216	0	FALSE
chr1	66221846	66489157	267312	*	TCONS_00001097	WT	Upf2_KO	XLOC_000319	Mtap2	ENSMUST00000114018	5490	OK	119.292	61.0454	-0.966543	0.0012	0.00322693	yes	NOTEST	0	0.00200136	Inf	1	1	no	66427085	1916	-216	0	FALSE
chr1	66221846	66489157	267312	*	TCONS_00001101	WT	Upf2_KO	XLOC_000319	Mtap2	ENSMUST00000114013	6258	OK	119.292	61.0454	-0.966543	0.0012	0.00322693	yes	NOTEST	0.182401	0	#NAME?	1	1	no	66427085	6077	-216	0	FALSE
chr1	66221846	66489157	267312	*	TCONS_00001104	WT	Upf2_KO	XLOC_000319	Mtap2	ENSMUST00000128673	3537	OK	119.292	61.0454	-0.966543	0.0012	0.00322693	yes	NOTEST	0.0397973	0.066023	0.730299	1	1	no	66427085	989	-140	0	FALSE
chr1	66221846	66489157	267312	*	TCONS_00001106	WT	Upf2_KO	XLOC_000319	Mtap2	ENSMUST00000024639	1798	OK	119.292	61.0454	-0.966543	0.0012	0.00322693	yes	LOWDATA	0.00119742	2.02411	10.7231	1	1	no	66427085	1617	-216	0	FALSE
chr1	66221846	66489157	267312	*	TCONS_00001107	WT	Upf2_KO	XLOC_000319	Mtap2	ENSMUST00000171377	1891	OK	119.292	61.0454	-0.966543	0.0012	0.00322693	yes	LOWDATA	28.2827	11.4133	-1.30921	1	1	no	66427085	1710	-216	0	FALSE
chr1	66221846	66489157	267312	*	TCONS_00001108	WT	Upf2_KO	XLOC_000319	Mtap2	ENSMUST00000123647	753	OK	119.292	61.0454	-0.966543	0.0012	0.00322693	yes	OK	42.4121	11.3661	-1.89973	0.0005	0.00387402	yes	66427085	751	-41	0	FALSE
chr1	66221846	66489157	267312	*	TCONS_00001109	WT	Upf2_KO	XLOC_000319	Mtap2	ENSMUST00000077355	5125	OK	119.292	61.0454	-0.966543	0.0012	0.00322693	yes	NOTEST	0	0.897682	Inf	1	1	no	66427085	1549	-216	0	FALSE
chr1	66221846	66489157	267312	*	TCONS_00001110	WT	Upf2_KO	XLOC_000319	Mtap2	ENSMUST00000114012	5119	OK	119.292	61.0454	-0.966543	0.0012	0.00322693	yes	NOTEST	0.605119	0.000220547	-11.4219	1	1	no	66427085	1543	-216	0	FALSE
chr1	66221846	66489157	267312	*	TCONS_00001111	WT	Upf2_KO	XLOC_000319	Mtap2	ENSMUST00000173855	1695	OK	119.292	61.0454	-0.966543	0.0012	0.00322693	yes	LOWDATA	0.0074564	0	#NAME?	1	1	no	66427085	1695	-995	0	FALSE
chr1	66221846	66489157	267312	*	TCONS_00001112	WT	Upf2_KO	XLOC_000319	Mtap2	ENSMUST00000141148	785	OK	119.292	61.0454	-0.966543	0.0012	0.00322693	yes	LOWDATA	0.441252	0.0977838	-2.17393	1	1	no	66427275	48	213	-3	TRUE
chr1	66221846	66489157	267312	*	TCONS_00001113	WT	Upf2_KO	XLOC_000319	Mtap2	ENSMUST00000151423	2215	OK	119.292	61.0454	-0.966543	0.0012	0.00322693	yes	OK	3.57424	2.00604	-0.833288	0.35145	0.480759	no	66480148	952	98	-1	TRUE
chr1	66221846	66489157	267312	*	TCONS_00001114	WT	Upf2_KO	XLOC_000319	Mtap2	ENSMUST00000114013	8030	OK	119.292	61.0454	-0.966543	0.0012	0.00322693	yes	NOTEST	0.238323	0.49325	1.0494	1	1	no	66459000	3318	920	-7	TRUE
chr1	66221846	66489157	267312	*	TCONS_00001115	WT	Upf2_KO	XLOC_000319	Mtap2	ENSMUST00000114013	9085	OK	119.292	61.0454	-0.966543	0.0012	0.00322693	yes	NOTEST	0.439535	0.294691	-0.576774	1	1	no	66459000	5509	-216	0	FALSE
chr1	66221846	66489157	267312	*	TCONS_00001116	WT	Upf2_KO	XLOC_000319	Mtap2	ENSMUST00000145419	2195	OK	119.292	61.0454	-0.966543	0.0012	0.00322693	yes	LOWDATA	0.0878789	0.186898	1.08867	1	1	no	66459000	2194	-1844	0	FALSE
chr1	66221846	66489157	267312	*	TCONS_00001117	WT	Upf2_KO	XLOC_000319	Mtap2	ENSMUST00000127388	2338	OK	119.292	61.0454	-0.966543	0.0012	0.00322693	yes	OK	8.43725	2.68285	-1.65301	0.00045	0.00353795	yes	-1	NA	NA	NA	NA
chr1	66221846	66489157	267312	*	TCONS_00001118	WT	Upf2_KO	XLOC_000319	Mtap2	ENSMUST00000174590	304	OK	119.292	61.0454	-0.966543	0.0012	0.00322693	yes	OK	18.1108	21.5797	0.252825	0.80525	0.857795	no	-1	NA	NA	NA	NA
chr1	66221846	66489157	267312	*	TCONS_00001119	WT	Upf2_KO	XLOC_000319	Mtap2	ENSMUST00000133522	849	OK	119.292	61.0454	-0.966543	0.0012	0.00322693	yes	LOWDATA	0.607729	0.612419	0.0110904	1	1	no	66463364	849	-308	0	FALSE
chr1	66221846	66489157	267312	*	TCONS_00001120	WT	Upf2_KO	XLOC_000319	Mtap2	ENSMUST00000172886	1009	OK	119.292	61.0454	-0.966543	0.0012	0.00322693	yes	LOWDATA	0.0673587	0	#NAME?	1	1	no	66462684	1008	-50	0	FALSE
chr1	66221846	66489157	267312	*	TCONS_00001121	WT	Upf2_KO	XLOC_000319	Mtap2	ENSMUST00000173778	1144	OK	119.292	61.0454	-0.966543	0.0012	0.00322693	yes	LOWDATA	0	0.527999	Inf	1	1	no	66462684	1143	-50	0	FALSE
chr1	66221846	66489157	267312	*	TCONS_00001122	WT	Upf2_KO	XLOC_000319	Mtap2	ENSMUST00000173800	722	OK	119.292	61.0454	-0.966543	0.0012	0.00322693	yes	LOWDATA	2.34133	0	#NAME?	1	1	no	66463364	720	-26	0	FALSE
chr1	66221846	66489157	267312	*	TCONS_00001123	WT	Upf2_KO	XLOC_000319	Mtap2	ENSMUST00000172486	696	OK	119.292	61.0454	-0.966543	0.0012	0.00322693	yes	OK	11.5781	4.0359	-1.52044	0.0909	0.238042	no	66480148	36	84	-1	TRUE
chr1	66221846	66489157	267312	*	TCONS_00001124	WT	Upf2_KO	XLOC_000321	U1	ENSMUST00000083760	151	NOTEST	0	11.0346	Inf	1	1	no	NOTEST	0	11.0346	Inf	1	1	no	-1	NA	NA	-1	NA
chr1	66514940	66746440	231501	*	TCONS_00001125	WT	Upf2_KO	XLOC_000322	Unc80	ENSMUST00000061620	13930	NOTEST	2.34342	2.00931	-0.221914	1	1	no	NOTEST	0.0316446	0.000153512	-7.68747	1	1	no	66515020	977	8416	-55	TRUE
chr1	66514940	66746440	231501	*	TCONS_00001126	WT	Upf2_KO	XLOC_000322	Unc80	ENSMUST00000061620	14105	NOTEST	2.34342	2.00931	-0.221914	1	1	no	NOTEST	5.34135e-05	0.0127063	7.89412	1	1	no	66515020	9260	308	-2	TRUE
chr1	66514940	66746440	231501	*	TCONS_00001127	WT	Upf2_KO	XLOC_000322	Unc80	ENSMUST00000061620	14331	NOTEST	2.34342	2.00931	-0.221914	1	1	no	NOTEST	0	0.0312476	Inf	1	1	no	66515020	10061	-267	0	FALSE
chr1	66514940	66746440	231501	*	TCONS_00001128	WT	Upf2_KO	XLOC_000322	Unc80	ENSMUST00000114008	1118	NOTEST	2.34342	2.00931	-0.221914	1	1	no	LOWDATA	0	0.131782	Inf	1	1	no	66515020	930	166	-1	TRUE
chr1	66514940	66746440	231501	*	TCONS_00001130	WT	Upf2_KO	XLOC_000322	Unc80	ENSMUST00000087318	13338	NOTEST	2.34342	2.00931	-0.221914	1	1	no	LOWDATA	0.0557972	0.107791	0.949969	1	1	no	66515020	9786	-267	0	FALSE
chr1	66514940	66746440	231501	*	TCONS_00001131	WT	Upf2_KO	XLOC_000322	Unc80	ENSMUST00000087318	14056	NOTEST	2.34342	2.00931	-0.221914	1	1	no	NOTEST	0.00032759	2.13927e-05	-3.9367	1	1	no	66515020	9786	-267	0	FALSE
chr1	66514940	66746440	231501	*	TCONS_00001132	WT	Upf2_KO	XLOC_000322	Unc80	ENSMUST00000061620	7894	NOTEST	2.34342	2.00931	-0.221914	1	1	no	NOTEST	0.541923	0.389587	-0.476141	1	1	no	66726272	2836	521	-4	TRUE
chr1	66514940	66746440	231501	*	TCONS_00001133	WT	Upf2_KO	XLOC_000322	Unc80	ENSMUST00000152844	1912	NOTEST	2.34342	2.00931	-0.221914	1	1	no	LOWDATA	1.71367	1.33602	-0.35915	1	1	no	66726272	57	521	-4	TRUE
chr1	66747404	66864169	116766	*	TCONS_00001134	WT	Upf2_KO	XLOC_000323	Rpe	ENSMUST00000151016	781	OK	5.38355	8.97445	0.737266	0.0312	0.0556478	no	LOWDATA	0.512382	1.23286	1.26672	1	1	no	66747480	202	497	-3	TRUE
chr1	66747404	66864169	116766	*	TCONS_00001135	WT	Upf2_KO	XLOC_000323	Rpe	ENSMUST00000113995	2973	OK	5.38355	8.97445	0.737266	0.0312	0.0556478	no	NOTEST	0.319905	0	#NAME?	1	1	no	66747480	202	719	-5	TRUE
chr1	66747404	66864169	116766	*	TCONS_00001136	WT	Upf2_KO	XLOC_000323	Rpe	ENSMUST00000027157	2692	OK	5.38355	8.97445	0.737266	0.0312	0.0556478	no	OK	3.89485	6.23138	0.677985	0.16225	0.318217	no	66747480	763	-123	0	FALSE
chr1	66747404	66864169	116766	*	TCONS_00001137	WT	Upf2_KO	XLOC_000323	Rpe	ENSMUST00000113995	2713	OK	5.38355	8.97445	0.737266	0.0312	0.0556478	no	NOTEST	0.656413	1.49034	1.18297	1	1	no	66747480	784	-123	0	FALSE
chr1	66747404	66864169	116766	*	TCONS_00001138	WT	Upf2_KO	XLOC_000323	Rpe	ENSMUST00000142920	2724	OK	5.38355	8.97445	0.737266	0.0312	0.0556478	no	NOTEST	0	0.0198622	Inf	1	1	no	66747480	292	380	-4	TRUE
chr1	66747404	66864169	116766	*	TCONS_00001139	WT	Upf2_KO	XLOC_000324	Gm15789	ENSMUST00000118992	1359	NOTEST	0.0660246	0.17367	1.39528	1	1	no	NOTEST	0.0660246	0.17367	1.39528	1	1	no	-1	NA	NA	NA	NA
chr1	67169599	67277833	108235	*	TCONS_00001143	WT	Upf2_KO	XLOC_000328	Cps1	ENSMUST00000027144	5555	NOTEST	0.128533	0.1899	0.563101	1	1	no	NOTEST	0.128533	0.1899	0.563101	1	1	no	67169738	4642	-99	0	FALSE
chr1	67839054	67851898	12845	*	TCONS_00001148	WT	Upf2_KO	XLOC_000333	Gm15669	ENSMUST00000147834	526	NOTEST	4.32103	4.0739	-0.0849655	1	1	no	NOTEST	4.32103	4.0739	-0.0849655	1	1	no	-1	NA	NA	NA	NA
chr1	68051659	68072470	20812	*	TCONS_00001150	WT	Upf2_KO	XLOC_000335	Gm15671	ENSMUST00000124160	766	NOTEST	0	0.145942	Inf	1	1	no	NOTEST	0	0.145942	Inf	1	1	no	-1	NA	NA	NA	NA
chr1	69873486	70771706	898221	*	TCONS_00001151	WT	Upf2_KO	XLOC_000336	Spag16	ENSMUST00000065425	1547	OK	118.833	49.6126	-1.26015	5e-05	0.000177583	yes	OK	6.89596	7.37735	0.0973522	0.86375	0.902117	no	69873577	1411	-82	0	FALSE
chr1	69873486	70771706	898221	*	TCONS_00001152	WT	Upf2_KO	XLOC_000336	Spag16	ENSMUST00000065425	1643	OK	118.833	49.6126	-1.26015	5e-05	0.000177583	yes	NOTEST	0	0.849337	Inf	1	1	no	69873577	1507	-82	0	FALSE
chr1	69873486	70771706	898221	*	TCONS_00001153	WT	Upf2_KO	XLOC_000336	Spag16	ENSMUST00000065425	1055	OK	118.833	49.6126	-1.26015	5e-05	0.000177583	yes	OK	25.9644	4.43272	-2.55027	0.08995	0.236805	no	69873577	1053	-33	0	FALSE
chr1	69873486	70771706	898221	*	TCONS_00001155	WT	Upf2_KO	XLOC_000336	Spag16	ENSMUST00000065425	1936	OK	118.833	49.6126	-1.26015	5e-05	0.000177583	yes	OK	38.1022	20.608	-0.886667	0.00135	0.00905292	yes	69873577	1936	-176	0	FALSE
chr1	69873486	70771706	898221	*	TCONS_00001156	WT	Upf2_KO	XLOC_000336	Spag16	ENSMUST00000113940	3559	OK	118.833	49.6126	-1.26015	5e-05	0.000177583	yes	NOTEST	0.323632	0.344168	0.0887569	1	1	no	69873577	1230	-252	0	FALSE
chr1	69873486	70771706	898221	*	TCONS_00001157	WT	Upf2_KO	XLOC_000336	Spag16	ENSMUST00000161310	1297	OK	118.833	49.6126	-1.26015	5e-05	0.000177583	yes	OK	47.5465	16.001	-1.57118	5e-05	0.000485642	yes	70043375	1107	-176	0	FALSE
chr1	70772288	70931971	159684	*	TCONS_00001165	WT	Upf2_KO	XLOC_000338	Vwc2l	ENSMUST00000161937	4323	NOTEST	0.0276744	0	#NAME?	1	1	no	NOTEST	4.74474e-07	0	#NAME?	1	1	no	70775352	1037	-30	0	FALSE
chr1	70772288	70931971	159684	*	TCONS_00001167	WT	Upf2_KO	XLOC_000338	Vwc2l	ENSMUST00000162182	4103	NOTEST	0.0276744	0	#NAME?	1	1	no	NOTEST	1.83517e-05	0	#NAME?	1	1	no	70775352	921	-149	0	FALSE
chr1	70772288	70931971	159684	*	TCONS_00001168	WT	Upf2_KO	XLOC_000338	Vwc2l	ENSMUST00000113937	3710	NOTEST	0.0276744	0	#NAME?	1	1	no	LOWDATA	0.0276556	0	#NAME?	1	1	no	70775352	528	-149	0	FALSE
chr1	71289663	71461484	171822	*	TCONS_00001169	WT	Upf2_KO	XLOC_000339	Abca12	ENSMUST00000087268	697	OK	6.98442	4.38082	-0.672941	0.1329	0.189552	no	OK	6.98442	4.38082	-0.672941	0.1329	0.284893	no	-1	NA	NA	NA	NA
chr1	71603723	71626205	22483	*	TCONS_00001170	WT	Upf2_KO	XLOC_000340	Atic	ENSMUST00000027384	2845	OK	9.05559	19.3197	1.09319	0.00125	0.00334691	yes	OK	6.50953	13.8223	1.08637	5e-05	0.000485642	yes	71603829	1885	-120	0	FALSE
chr1	71603723	71626205	22483	*	TCONS_00001171	WT	Upf2_KO	XLOC_000340	Atic	ENSMUST00000148077	2533	OK	9.05559	19.3197	1.09319	0.00125	0.00334691	yes	NOTEST	0	0.000210531	Inf	1	1	no	71603829	275	-52	0	FALSE
chr1	71603723	71626205	22483	*	TCONS_00001172	WT	Upf2_KO	XLOC_000340	Atic	ENSMUST00000155769	1631	OK	9.05559	19.3197	1.09319	0.00125	0.00334691	yes	NOTEST	0.00311631	1.70583	9.09642	1	1	no	71603829	1379	-204	0	FALSE
chr1	71603723	71626205	22483	*	TCONS_00001173	WT	Upf2_KO	XLOC_000340	Atic	ENSMUST00000136443	2576	OK	9.05559	19.3197	1.09319	0.00125	0.00334691	yes	NOTEST	0.0607614	0.175862	1.53322	1	1	no	71603829	337	-71	0	FALSE
chr1	71603723	71626205	22483	*	TCONS_00001174	WT	Upf2_KO	XLOC_000340	Atic	ENSMUST00000154855	434	OK	9.05559	19.3197	1.09319	0.00125	0.00334691	yes	OK	2.48219	3.61554	0.542601	0.70435	0.780522	no	-1	NA	NA	NA	NA
chr1	71632093	71709417	77325	*	TCONS_00001175	WT	Upf2_KO	XLOC_000341	Apol7d	ENSMUST00000097699	826	NOTEST	1.23533	2.97363	1.26733	1	1	no	NOTEST	0.671476	0	#NAME?	1	1	no	71699565	563	-150	0	FALSE
chr1	71632093	71709417	77325	*	TCONS_00001177	WT	Upf2_KO	XLOC_000341	Apol7d	ENSMUST00000127218	426	NOTEST	1.23533	2.97363	1.26733	1	1	no	NOTEST	0.563851	1.73443	1.62107	1	1	no	71699565	254	137	-1	TRUE
chr1	71632093	71709417	77325	*	TCONS_00001178	WT	Upf2_KO	XLOC_000341	Apol7d	ENSMUST00000126516	1193	NOTEST	1.23533	2.97363	1.26733	1	1	no	LOWDATA	0	0.097003	Inf	1	1	no	71699908	57	311	-2	TRUE
chr1	71632093	71709417	77325	*	TCONS_00001179	WT	Upf2_KO	XLOC_000341	Apol7d	ENSMUST00000125934	430	NOTEST	1.23533	2.97363	1.26733	1	1	no	NOTEST	0	1.1422	Inf	1	1	no	71699912	234	-5	0	FALSE
chr1	72272813	72273004	192	*	TCONS_00001181	WT	Upf2_KO	XLOC_000343	U2	ENSMUST00000101806	191	NOTEST	4.88693	0	#NAME?	1	1	no	NOTEST	4.88693	0	#NAME?	1	1	no	-1	NA	NA	-1	NA
chr1	72283038	72330888	47851	*	TCONS_00001182	WT	Upf2_KO	XLOC_000344	D230017M19Rik	ENSMUST00000147711	1649	NOTEST	0.729487	1.29788	0.831202	1	1	no	NOTEST	0.368999	0.839971	1.18672	1	1	no	-1	NA	NA	NA	NA
chr1	72283038	72330888	47851	*	TCONS_00001185	WT	Upf2_KO	XLOC_000344	D230017M19Rik	ENSMUST00000123654	3096	NOTEST	0.729487	1.29788	0.831202	1	1	no	NOTEST	0.360488	0.457908	0.345107	1	1	no	-1	NA	NA	NA	NA
chr1	72330942	72349678	18737	*	TCONS_00001189	WT	Upf2_KO	XLOC_000348	Tmem169	ENSMUST00000141783	3054	NOTEST	0.273969	0.386379	0.496004	1	1	no	NOTEST	0.000157495	0.000325461	1.04718	1	1	no	72344481	1256	-623	0	FALSE
chr1	72330942	72349678	18737	*	TCONS_00001190	WT	Upf2_KO	XLOC_000348	Tmem169	ENSMUST00000027380	2928	NOTEST	0.273969	0.386379	0.496004	1	1	no	NOTEST	0.0370889	0.0733413	0.983638	1	1	no	72344481	1130	-623	0	FALSE
chr1	72330942	72349678	18737	*	TCONS_00001191	WT	Upf2_KO	XLOC_000348	Tmem169	ENSMUST00000141783	697	NOTEST	0.273969	0.386379	0.496004	1	1	no	LOWDATA	0.236723	0.312712	0.401639	1	1	no	72344481	696	-89	0	FALSE
chr1	72353994	72441526	87533	*	TCONS_00001192	WT	Upf2_KO	XLOC_000349	Xrcc5	ENSMUST00000027379	2555	OK	8.67619	10.3915	0.260276	0.12245	0.177037	no	OK	8.60853	9.61126	0.158959	0.37	0.497628	no	72354120	2325	-15	0	FALSE
chr1	72353994	72441526	87533	*	TCONS_00001193	WT	Upf2_KO	XLOC_000349	Xrcc5	ENSMUST00000027379	1809	OK	8.67619	10.3915	0.260276	0.12245	0.177037	no	NOTEST	0.0676604	0.780278	3.5276	1	1	no	-1	NA	NA	NA	NA
chr1	72629824	72679859	50036	*	TCONS_00001195	WT	Upf2_KO	XLOC_000351	Smarcal1	ENSMUST00000145868	579	OK	10.7096	15.0844	0.494149	0.1013	0.150651	no	LOWDATA	0.134333	0.296663	1.14301	1	1	no	72632269	577	-352	0	FALSE
chr1	72629824	72679859	50036	*	TCONS_00001196	WT	Upf2_KO	XLOC_000351	Smarcal1	ENSMUST00000132336	413	OK	10.7096	15.0844	0.494149	0.1013	0.150651	no	NOTEST	1.53141	0.455316	-1.74992	1	1	no	72633653	412	-173	0	FALSE
chr1	72629824	72679859	50036	*	TCONS_00001197	WT	Upf2_KO	XLOC_000351	Smarcal1	ENSMUST00000133123	828	OK	10.7096	15.0844	0.494149	0.1013	0.150651	no	LOWDATA	0.00417818	1.55983	8.5443	1	1	no	72632269	828	-44	0	FALSE
chr1	72629824	72679859	50036	*	TCONS_00001198	WT	Upf2_KO	XLOC_000351	Smarcal1	ENSMUST00000152814	1754	OK	10.7096	15.0844	0.494149	0.1013	0.150651	no	NOTEST	0.443067	0.684604	0.627744	1	1	no	72632269	1461	-191	0	FALSE
chr1	72629824	72679859	50036	*	TCONS_00001200	WT	Upf2_KO	XLOC_000351	Smarcal1	ENSMUST00000047615	2332	OK	10.7096	15.0844	0.494149	0.1013	0.150651	no	NOTEST	0.508769	0	#NAME?	1	1	no	72632269	2127	-249	0	FALSE
chr1	72629824	72679859	50036	*	TCONS_00001201	WT	Upf2_KO	XLOC_000351	Smarcal1	ENSMUST00000047615	4191	OK	10.7096	15.0844	0.494149	0.1013	0.150651	no	NOTEST	0.071032	0.0550186	-0.36855	1	1	no	72632269	2022	1715	-3	TRUE
chr1	72629824	72679859	50036	*	TCONS_00001202	WT	Upf2_KO	XLOC_000351	Smarcal1	ENSMUST00000136498	2818	OK	10.7096	15.0844	0.494149	0.1013	0.150651	no	NOTEST	0.00810144	0.0550569	2.76467	1	1	no	72632269	2613	-249	0	FALSE
chr1	72629824	72679859	50036	*	TCONS_00001203	WT	Upf2_KO	XLOC_000351	Smarcal1	ENSMUST00000047615	3059	OK	10.7096	15.0844	0.494149	0.1013	0.150651	no	NOTEST	2.06945	0.853262	-1.27819	1	1	no	72632269	2979	-234	0	FALSE
chr1	72629824	72679859	50036	*	TCONS_00001204	WT	Upf2_KO	XLOC_000351	Smarcal1	ENSMUST00000047615	3247	OK	10.7096	15.0844	0.494149	0.1013	0.150651	no	OK	0.845599	3.31461	1.97079	0.09215	0.239891	no	72632269	3016	-234	0	FALSE
chr1	72629824	72679859	50036	*	TCONS_00001205	WT	Upf2_KO	XLOC_000351	Smarcal1	ENSMUST00000152225	2994	OK	10.7096	15.0844	0.494149	0.1013	0.150651	no	NOTEST	2.43114	1.90134	-0.354615	1	1	no	72632269	2914	-234	0	FALSE
chr1	72629824	72679859	50036	*	TCONS_00001206	WT	Upf2_KO	XLOC_000351	Smarcal1	ENSMUST00000150725	4003	OK	10.7096	15.0844	0.494149	0.1013	0.150651	no	LOWDATA	0.000663881	0.505604	9.57287	1	1	no	72632269	1834	1715	-3	TRUE
chr1	72629824	72679859	50036	*	TCONS_00001207	WT	Upf2_KO	XLOC_000351	Smarcal1	ENSMUST00000126832	542	OK	10.7096	15.0844	0.494149	0.1013	0.150651	no	OK	2.66187	5.40306	1.02134	0.25645	0.394437	no	72663095	42	301	-3	TRUE
chr1	72757833	72760383	2551	*	TCONS_00001208	WT	Upf2_KO	XLOC_000352	Rpl37a	ENSMUST00000059980	584	OK	303.218	155.504	-0.963402	5e-05	0.000177583	yes	OK	303.218	155.504	-0.963402	5e-05	0.000485642	yes	72757894	340	-64	0	FALSE
chr1	72871076	72899048	27973	*	TCONS_00001209	WT	Upf2_KO	XLOC_000353	Igfbp2	ENSMUST00000047328	1307	OK	12.1015	11.9581	-0.0171918	0.935	0.947936	no	OK	3.26361	0.000674423	-12.2405	0.32785	0.459314	no	72871153	995	-165	0	FALSE
chr1	72871076	72899048	27973	*	TCONS_00001210	WT	Upf2_KO	XLOC_000353	Igfbp2	ENSMUST00000047328	1232	OK	12.1015	11.9581	-0.0171918	0.935	0.947936	no	LOWDATA	8.83785	5.22505	-0.75825	1	1	no	72871153	931	-165	0	FALSE
chr1	72871076	72899048	27973	*	TCONS_00001211	WT	Upf2_KO	XLOC_000353	Igfbp2	ENSMUST00000120564	991	OK	12.1015	11.9581	-0.0171918	0.935	0.947936	no	OK	0	6.45153	Inf	0.10405	0.256263	no	72895715	686	-165	0	FALSE
chr1	72871076	72899048	27973	*	TCONS_00001212	WT	Upf2_KO	XLOC_000353	Igfbp2	ENSMUST00000155703	906	OK	12.1015	11.9581	-0.0171918	0.935	0.947936	no	NOTEST	0	0.280849	Inf	1	1	no	72895715	905	-150	0	FALSE
chr1	73070912	73072065	1154	*	TCONS_00001213	WT	Upf2_KO	XLOC_000354	NA	NA	646	OK	320.724	94.0751	-1.76945	5e-05	0.000177583	yes	OK	320.724	94.0751	-1.76945	5e-05	0.000485642	yes	-1	NA	NA	NA	NA
chr1	73179033	73355629	176597	*	TCONS_00001214	WT	Upf2_KO	XLOC_000355	NA	NA	675	OK	10.1256	4.03955	-1.32574	0.1469	0.206188	no	OK	4.83906	1.54663	-1.6456	0.1877	0.343815	no	-1	NA	NA	NA	NA
chr1	73179033	73355629	176597	*	TCONS_00001215	WT	Upf2_KO	XLOC_000355	NA	NA	520	OK	10.1256	4.03955	-1.32574	0.1469	0.206188	no	OK	5.28653	2.49292	-1.08448	0.3834	0.509725	no	-1	NA	NA	NA	NA
chr1	74172114	74194797	22684	*	TCONS_00001217	WT	Upf2_KO	XLOC_000357	Rufy4	ENSMUST00000080167	2306	NOTEST	0.167753	0.590387	1.81533	1	1	no	NOTEST	0.0490507	0.146203	1.57563	1	1	no	74174251	250	1476	-9	TRUE
chr1	74172114	74194797	22684	*	TCONS_00001218	WT	Upf2_KO	XLOC_000357	Rufy4	ENSMUST00000127134	1841	NOTEST	0.167753	0.590387	1.81533	1	1	no	NOTEST	0.118702	0.444184	1.90381	1	1	no	74174251	1814	-103	0	FALSE
chr1	74200562	74207812	7251	*	TCONS_00001220	WT	Upf2_KO	XLOC_000358	Cxcr2	ENSMUST00000027372	2848	NOTEST	0.142522	0.253965	0.833448	1	1	no	NOTEST	0.0733529	0	#NAME?	1	1	no	74204922	1230	449	-1	TRUE
chr1	74200562	74207812	7251	*	TCONS_00001221	WT	Upf2_KO	XLOC_000358	Cxcr2	ENSMUST00000106899	3035	NOTEST	0.142522	0.253965	0.833448	1	1	no	NOTEST	0.0691689	0.253965	1.87644	1	1	no	74204922	1225	-1099	0	FALSE
chr1	74279593	74314783	35191	*	TCONS_00001223	WT	Upf2_KO	XLOC_000360	Arpc2	ENSMUST00000113820	1607	OK	121.499	117.828	-0.0442592	0.70705	0.75778	no	OK	12.2065	11.5586	-0.0786902	0.8819	0.91541	no	74283399	1193	-25	0	FALSE
chr1	74279593	74314783	35191	*	TCONS_00001224	WT	Upf2_KO	XLOC_000360	Arpc2	ENSMUST00000113820	1471	OK	121.499	117.828	-0.0442592	0.70705	0.75778	no	OK	5.10929	5.981	0.227262	0.82505	0.872693	no	-1	NA	NA	NA	NA
chr1	74279593	74314783	35191	*	TCONS_00001225	WT	Upf2_KO	XLOC_000360	Arpc2	ENSMUST00000113820	1346	OK	121.499	117.828	-0.0442592	0.70705	0.75778	no	OK	41.9935	65.8292	0.64856	0.01485	0.0652793	no	74283399	932	-25	0	FALSE
chr1	74279593	74314783	35191	*	TCONS_00001226	WT	Upf2_KO	XLOC_000360	Arpc2	ENSMUST00000113820	1439	OK	121.499	117.828	-0.0442592	0.70705	0.75778	no	OK	23.4142	8.20362	-1.51305	0.01055	0.0497306	no	74283399	1025	-25	0	FALSE
chr1	74279593	74314783	35191	*	TCONS_00001227	WT	Upf2_KO	XLOC_000360	Arpc2	ENSMUST00000006467	1404	OK	121.499	117.828	-0.0442592	0.70705	0.75778	no	OK	16.4794	8.02139	-1.03874	0.18435	0.340804	no	74283399	1212	-25	0	FALSE
chr1	74279593	74314783	35191	*	TCONS_00001228	WT	Upf2_KO	XLOC_000360	Arpc2	ENSMUST00000113819	1313	OK	121.499	117.828	-0.0442592	0.70705	0.75778	no	OK	22.2956	18.234	-0.290125	0.50735	0.617136	no	74283399	147	948	-9	TRUE
chr1	74331503	74400268	68766	*	TCONS_00001230	WT	Upf2_KO	XLOC_000362	Pnkd	ENSMUST00000113805	740	OK	90.7046	70.2831	-0.367997	0.0697	0.110264	no	OK	22.6752	10.5819	-1.09952	0.07315	0.20836	no	74331644	570	-193	0	FALSE
chr1	74331503	74400268	68766	*	TCONS_00001231	WT	Upf2_KO	XLOC_000362	Pnkd	ENSMUST00000027370	2937	OK	90.7046	70.2831	-0.367997	0.0697	0.110264	no	NOTEST	0.443819	0.000448137	-9.95182	1	1	no	74331644	1184	-174	0	FALSE
chr1	74331503	74400268	68766	*	TCONS_00001232	WT	Upf2_KO	XLOC_000362	Pnkd	ENSMUST00000129219	881	OK	90.7046	70.2831	-0.367997	0.0697	0.110264	no	NOTEST	2.10726	1.88252	-0.162705	1	1	no	74331644	261	-173	0	FALSE
chr1	74331503	74400268	68766	*	TCONS_00001233	WT	Upf2_KO	XLOC_000362	Pnkd	ENSMUST00000138620	435	OK	90.7046	70.2831	-0.367997	0.0697	0.110264	no	NOTEST	2.82129	2.65196	-0.0892972	1	1	no	74331644	434	-181	0	FALSE
chr1	74331503	74400268	68766	*	TCONS_00001234	WT	Upf2_KO	XLOC_000362	Pnkd	ENSMUST00000087226	3054	OK	90.7046	70.2831	-0.367997	0.0697	0.110264	no	OK	3.58073	2.17124	-0.721738	0.5799	0.678689	no	74331644	1291	-174	0	FALSE
chr1	74331503	74400268	68766	*	TCONS_00001235	WT	Upf2_KO	XLOC_000362	Pnkd	ENSMUST00000152492	416	OK	90.7046	70.2831	-0.367997	0.0697	0.110264	no	OK	48.9157	32.0216	-0.611254	0.1623	0.318217	no	-1	NA	NA	NA	NA
chr1	74331503	74400268	68766	*	TCONS_00001236	WT	Upf2_KO	XLOC_000362	Pnkd	ENSMUST00000087225	2859	OK	90.7046	70.2831	-0.367997	0.0697	0.110264	no	OK	10.1605	20.9735	1.0456	0.0038	0.0214913	no	74379204	1104	-174	0	FALSE
chr1	74408681	74415925	7245	*	TCONS_00001237	WT	Upf2_KO	XLOC_000363	Gm216	ENSMUST00000097697	2101	OK	19.1177	9.57485	-0.997584	5e-05	0.000177583	yes	OK	7.5306	4.50127	-0.742432	0.0421	0.143922	no	74409208	1853	-681	0	FALSE
chr1	74408681	74415925	7245	*	TCONS_00001238	WT	Upf2_KO	XLOC_000363	Gm216	ENSMUST00000097697	2092	OK	19.1177	9.57485	-0.997584	5e-05	0.000177583	yes	OK	2.86072	0.445269	-2.68363	0.22535	0.377405	no	-1	NA	NA	NA	NA
chr1	74408681	74415925	7245	*	TCONS_00001239	WT	Upf2_KO	XLOC_000363	Gm216	ENSMUST00000097697	1752	OK	19.1177	9.57485	-0.997584	5e-05	0.000177583	yes	NOTEST	1.16836	2.0368	0.801826	1	1	no	-1	NA	NA	NA	NA
chr1	74408681	74415925	7245	*	TCONS_00001240	WT	Upf2_KO	XLOC_000363	Gm216	ENSMUST00000097697	1994	OK	19.1177	9.57485	-0.997584	5e-05	0.000177583	yes	OK	6.12008	1.18143	-2.37302	0.04155	0.142586	no	-1	NA	NA	NA	NA
chr1	74408681	74415925	7245	*	TCONS_00001241	WT	Upf2_KO	XLOC_000363	Gm216	ENSMUST00000097697	2229	OK	19.1177	9.57485	-0.997584	5e-05	0.000177583	yes	NOTEST	0.00751209	0.0431221	2.52114	1	1	no	74409208	695	575	-5	TRUE
chr1	74408681	74415925	7245	*	TCONS_00001242	WT	Upf2_KO	XLOC_000363	Gm216	ENSMUST00000128445	803	OK	19.1177	9.57485	-0.997584	5e-05	0.000177583	yes	LOWDATA	1.43041	1.36696	-0.065456	1	1	no	74408939	801	-10	0	FALSE
chr1	74421776	74432636	10861	*	TCONS_00001244	WT	Upf2_KO	XLOC_000364	Slc11a1	ENSMUST00000147233	2584	NOTEST	0.666252	3.18824	2.25862	1	1	no	NOTEST	0	0.143002	Inf	1	1	no	74421888	1453	471	-3	TRUE
chr1	74421776	74432636	10861	*	TCONS_00001245	WT	Upf2_KO	XLOC_000364	Slc11a1	ENSMUST00000027368	2141	NOTEST	0.666252	3.18824	2.25862	1	1	no	NOTEST	0.0705754	0.31475	2.15697	1	1	no	74421888	169	1302	-13	TRUE
chr1	74421776	74432636	10861	*	TCONS_00001246	WT	Upf2_KO	XLOC_000364	Slc11a1	ENSMUST00000027368	2315	NOTEST	0.666252	3.18824	2.25862	1	1	no	NOTEST	6.95964e-05	0.228083	11.6783	1	1	no	74421888	1759	-114	0	FALSE
chr1	74421776	74432636	10861	*	TCONS_00001247	WT	Upf2_KO	XLOC_000364	Slc11a1	ENSMUST00000131511	2726	NOTEST	0.666252	3.18824	2.25862	1	1	no	NOTEST	0	0.000104295	Inf	1	1	no	74421888	147	1920	-10	TRUE
chr1	74421776	74432636	10861	*	TCONS_00001248	WT	Upf2_KO	XLOC_000364	Slc11a1	ENSMUST00000136786	1055	NOTEST	0.666252	3.18824	2.25862	1	1	no	LOWDATA	0	0.0637962	Inf	1	1	no	74421888	182	782	-7	TRUE
chr1	74421776	74432636	10861	*	TCONS_00001249	WT	Upf2_KO	XLOC_000364	Slc11a1	ENSMUST00000135137	378	NOTEST	0.666252	3.18824	2.25862	1	1	no	NOTEST	0.595607	0.554831	-0.102312	1	1	no	-1	NA	NA	NA	NA
chr1	74421776	74432636	10861	*	TCONS_00001250	WT	Upf2_KO	XLOC_000364	Slc11a1	ENSMUST00000155865	331	NOTEST	0.666252	3.18824	2.25862	1	1	no	NOTEST	0	0.434175	Inf	1	1	no	-1	NA	NA	NA	NA
chr1	74421776	74432636	10861	*	TCONS_00001253	WT	Upf2_KO	XLOC_000364	Slc11a1	ENSMUST00000149166	457	NOTEST	0.666252	3.18824	2.25862	1	1	no	NOTEST	0	0.16091	Inf	1	1	no	-1	NA	NA	NA	NA
chr1	74421776	74432636	10861	*	TCONS_00001254	WT	Upf2_KO	XLOC_000364	Slc11a1	ENSMUST00000134189	426	NOTEST	0.666252	3.18824	2.25862	1	1	no	NOTEST	0	1.28859	Inf	1	1	no	-1	NA	NA	NA	NA
chr1	74438082	74443859	5778	*	TCONS_00001255	WT	Upf2_KO	XLOC_000365	Ctdsp1	ENSMUST00000027367	2876	OK	6.44188	10.752	0.739058	0.05615	0.0916271	no	NOTEST	0.276604	1.32027	2.25494	1	1	no	74438471	1175	-129	0	FALSE
chr1	74438082	74443859	5778	*	TCONS_00001256	WT	Upf2_KO	XLOC_000365	Ctdsp1	ENSMUST00000141175	2957	OK	6.44188	10.752	0.739058	0.05615	0.0916271	no	NOTEST	1.60948	0.653448	-1.30045	1	1	no	74438471	361	769	-4	TRUE
chr1	74438082	74443859	5778	*	TCONS_00001257	WT	Upf2_KO	XLOC_000365	Ctdsp1	ENSMUST00000152659	393	OK	6.44188	10.752	0.739058	0.05615	0.0916271	no	LOWDATA	0.985213	0.635583	-0.632355	1	1	no	74438735	393	-51	0	FALSE
chr1	74438082	74443859	5778	*	TCONS_00001258	WT	Upf2_KO	XLOC_000365	Ctdsp1	ENSMUST00000027367	2508	OK	6.44188	10.752	0.739058	0.05615	0.0916271	no	OK	3.57058	8.14274	1.18936	0.0001	0.000918895	yes	74438735	807	-129	0	FALSE
chr1	74455949	74634820	178872	*	TCONS_00001260	WT	Upf2_KO	XLOC_000367	Vil1	ENSMUST00000027366	3124	NOTEST	0.6885	0.120102	-2.5192	1	1	no	NOTEST	0.240551	0.120102	-1.00209	1	1	no	74461653	2556	-114	0	FALSE
chr1	74455949	74634820	178872	*	TCONS_00001261	WT	Upf2_KO	XLOC_000367	Vil1	ENSMUST00000159749	744	NOTEST	0.6885	0.120102	-2.5192	1	1	no	LOWDATA	0.335457	0	#NAME?	1	1	no	74465626	108	544	-5	TRUE
chr1	74455949	74634820	178872	*	TCONS_00001264	WT	Upf2_KO	XLOC_000367	Vil1	ENSMUST00000163018	658	NOTEST	0.6885	0.120102	-2.5192	1	1	no	LOWDATA	0.112493	0	#NAME?	1	1	no	-1	NA	NA	NA	NA
chr1	74455949	74634820	178872	*	TCONS_00001267	WT	Upf2_KO	XLOC_000368	Rqcd1	ENSMUST00000087215	3270	OK	18.4708	23.0508	0.319571	0.33635	0.409948	no	OK	16.2562	21.3206	0.391262	0.20885	0.364225	no	74553011	1280	-169	0	FALSE
chr1	74455949	74634820	178872	*	TCONS_00001268	WT	Upf2_KO	XLOC_000368	Rqcd1	ENSMUST00000137100	831	OK	18.4708	23.0508	0.319571	0.33635	0.409948	no	LOWDATA	1.9667	1.73018	-0.18486	1	1	no	-1	NA	NA	NA	NA
chr1	74455949	74634820	178872	*	TCONS_00001269	WT	Upf2_KO	XLOC_000368	Rqcd1	ENSMUST00000147810	772	OK	18.4708	23.0508	0.319571	0.33635	0.409948	no	LOWDATA	0.247913	0	#NAME?	1	1	no	-1	NA	NA	NA	NA
chr1	74455949	74634820	178872	*	TCONS_00001270	WT	Upf2_KO	XLOC_000369	Plcd4	ENSMUST00000141412	2859	OK	77.1347	41.7094	-0.887008	5e-05	0.000177583	yes	NOTEST	2.6965	2.33744	-0.206159	1	1	no	74594520	2599	-107	0	FALSE
chr1	74455949	74634820	178872	*	TCONS_00001271	WT	Upf2_KO	XLOC_000369	Plcd4	ENSMUST00000141412	2971	OK	77.1347	41.7094	-0.887008	5e-05	0.000177583	yes	NOTEST	1.48512	0	#NAME?	1	1	no	74594520	1900	476	-4	TRUE
chr1	74455949	74634820	178872	*	TCONS_00001273	WT	Upf2_KO	XLOC_000369	Plcd4	ENSMUST00000113750	4524	OK	77.1347	41.7094	-0.887008	5e-05	0.000177583	yes	NOTEST	0.0579303	0	#NAME?	1	1	no	74594520	2572	-96	0	FALSE
chr1	74455949	74634820	178872	*	TCONS_00001276	WT	Upf2_KO	XLOC_000369	Plcd4	ENSMUST00000141412	4682	OK	77.1347	41.7094	-0.887008	5e-05	0.000177583	yes	NOTEST	0	0.0500039	Inf	1	1	no	74594520	1900	734	-6	TRUE
chr1	74455949	74634820	178872	*	TCONS_00001277	WT	Upf2_KO	XLOC_000369	Plcd4	ENSMUST00000113745	1749	OK	77.1347	41.7094	-0.887008	5e-05	0.000177583	yes	OK	3.6551	5.81547	0.669987	0.537	0.643089	no	74594520	1651	-219	0	FALSE
chr1	74455949	74634820	178872	*	TCONS_00001279	WT	Upf2_KO	XLOC_000369	Plcd4	ENSMUST00000113750	2692	OK	77.1347	41.7094	-0.887008	5e-05	0.000177583	yes	LOWDATA	4.39446	1.88118	-1.22404	1	1	no	74594520	2557	-96	0	FALSE
chr1	74455949	74634820	178872	*	TCONS_00001280	WT	Upf2_KO	XLOC_000369	Plcd4	ENSMUST00000027362	2977	OK	77.1347	41.7094	-0.887008	5e-05	0.000177583	yes	LOWDATA	56.5881	17.8941	-1.66101	1	1	no	74594520	2745	1	-1	FALSE
chr1	74455949	74634820	178872	*	TCONS_00001281	WT	Upf2_KO	XLOC_000369	Plcd4	ENSMUST00000152707	3011	OK	77.1347	41.7094	-0.887008	5e-05	0.000177583	yes	LOWDATA	8.25749	13.7311	0.733675	1	1	no	74594520	2046	734	-6	TRUE
chr1	74634862	74639017	4156	*	TCONS_00001285	WT	Upf2_KO	XLOC_000370	Bcs1l	ENSMUST00000113733	1488	OK	4.30267	6.63549	0.62497	0.0829	0.127485	no	OK	1.69161	3.83845	1.18213	0.18145	0.337374	no	74636132	1435	-250	0	FALSE
chr1	74634862	74639017	4156	*	TCONS_00001286	WT	Upf2_KO	XLOC_000370	Bcs1l	ENSMUST00000027358	1890	OK	4.30267	6.63549	0.62497	0.0829	0.127485	no	NOTEST	1.6864	2.10188	0.317736	1	1	no	74636132	1518	-250	0	FALSE
chr1	74634862	74639017	4156	*	TCONS_00001287	WT	Upf2_KO	XLOC_000370	Bcs1l	ENSMUST00000113732	1679	OK	4.30267	6.63549	0.62497	0.0829	0.127485	no	NOTEST	0.260368	0.000248824	-10.0312	1	1	no	74636132	1561	-250	0	FALSE
chr1	74634862	74639017	4156	*	TCONS_00001288	WT	Upf2_KO	XLOC_000370	Bcs1l	ENSMUST00000147464	432	OK	4.30267	6.63549	0.62497	0.0829	0.127485	no	NOTEST	0.664291	0.694904	0.0649973	1	1	no	-1	NA	NA	NA	NA
chr1	74640321	74683468	43148	*	TCONS_00001289	WT	Upf2_KO	XLOC_000371	Stk36	ENSMUST00000087183	5373	OK	145.063	69.0352	-1.07128	5e-05	0.000177583	yes	OK	14.2352	4.6796	-1.60501	0.0821	0.223996	no	74648691	4337	-144	0	FALSE
chr1	74640321	74683468	43148	*	TCONS_00001290	WT	Upf2_KO	XLOC_000371	Stk36	ENSMUST00000087183	2585	OK	145.063	69.0352	-1.07128	5e-05	0.000177583	yes	NOTEST	0.354566	0	#NAME?	1	1	no	74648691	2433	-267	0	FALSE
chr1	74640321	74683468	43148	*	TCONS_00001291	WT	Upf2_KO	XLOC_000371	Stk36	ENSMUST00000087183	5245	OK	145.063	69.0352	-1.07128	5e-05	0.000177583	yes	OK	1.36728	5.31944	1.95996	0.242	0.387298	no	74648691	4209	-144	0	FALSE
chr1	74640321	74683468	43148	*	TCONS_00001293	WT	Upf2_KO	XLOC_000371	Stk36	ENSMUST00000113699	4848	OK	145.063	69.0352	-1.07128	5e-05	0.000177583	yes	NOTEST	0	0.000986697	Inf	1	1	no	74648691	3815	-144	0	FALSE
chr1	74640321	74683468	43148	*	TCONS_00001294	WT	Upf2_KO	XLOC_000371	Stk36	ENSMUST00000145673	5489	OK	145.063	69.0352	-1.07128	5e-05	0.000177583	yes	OK	3.28659	1.4068	-1.22418	0.1096	0.261789	no	74648691	1996	2316	-11	TRUE
chr1	74640321	74683468	43148	*	TCONS_00001295	WT	Upf2_KO	XLOC_000371	Stk36	ENSMUST00000148456	3345	OK	145.063	69.0352	-1.07128	5e-05	0.000177583	yes	LOWDATA	21.7693	5.61983	-1.95369	1	1	no	74648691	3344	-90	0	FALSE
chr1	74640321	74683468	43148	*	TCONS_00001296	WT	Upf2_KO	XLOC_000371	Stk36	ENSMUST00000113694	629	OK	145.063	69.0352	-1.07128	5e-05	0.000177583	yes	LOWDATA	82.7492	44.9941	-0.879009	1	1	no	74648691	627	-135	0	FALSE
chr1	74640321	74683468	43148	*	TCONS_00001297	WT	Upf2_KO	XLOC_000371	Stk36	ENSMUST00000087186	4065	OK	145.063	69.0352	-1.07128	5e-05	0.000177583	yes	NOTEST	1.46254	1.19427	-0.292356	1	1	no	74648691	3880	-144	0	FALSE
chr1	74640321	74683468	43148	*	TCONS_00001298	WT	Upf2_KO	XLOC_000371	Stk36	ENSMUST00000157007	646	OK	145.063	69.0352	-1.07128	5e-05	0.000177583	yes	LOWDATA	0	0.669576	Inf	1	1	no	-1	NA	NA	NA	NA
chr1	74640321	74683468	43148	*	TCONS_00001299	WT	Upf2_KO	XLOC_000371	Stk36	ENSMUST00000155473	2874	OK	145.063	69.0352	-1.07128	5e-05	0.000177583	yes	LOWDATA	19.8387	5.15051	-1.94553	1	1	no	-1	NA	NA	NA	NA
chr1	74708231	74748489	40259	*	TCONS_00001302	WT	Upf2_KO	XLOC_000372	Ttll4	ENSMUST00000042125	8105	OK	97.9653	51.1246	-0.938255	5e-05	0.000177583	yes	NOTEST	0.392861	0.288733	-0.444283	1	1	no	74719527	453	3177	-15	TRUE
chr1	74708231	74748489	40259	*	TCONS_00001303	WT	Upf2_KO	XLOC_000372	Ttll4	ENSMUST00000042125	8099	OK	97.9653	51.1246	-0.938255	5e-05	0.000177583	yes	NOTEST	0.176168	0.599612	1.76708	1	1	no	74719527	453	3171	-16	TRUE
chr1	74708231	74748489	40259	*	TCONS_00001304	WT	Upf2_KO	XLOC_000372	Ttll4	ENSMUST00000042125	7914	OK	97.9653	51.1246	-0.938255	5e-05	0.000177583	yes	OK	5.74298	1.82353	-1.65506	0.12265	0.274822	no	74719527	451	2988	-18	TRUE
chr1	74708231	74748489	40259	*	TCONS_00001305	WT	Upf2_KO	XLOC_000372	Ttll4	ENSMUST00000042125	7049	OK	97.9653	51.1246	-0.938255	5e-05	0.000177583	yes	NOTEST	0.000535886	1.80614	11.7187	1	1	no	74719527	435	2139	-18	TRUE
chr1	74708231	74748489	40259	*	TCONS_00001306	WT	Upf2_KO	XLOC_000372	Ttll4	ENSMUST00000042125	8121	OK	97.9653	51.1246	-0.938255	5e-05	0.000177583	yes	OK	3.81809	10.698	1.48642	0.0001	0.000918895	yes	74719527	366	3363	-17	TRUE
chr1	74708231	74748489	40259	*	TCONS_00001307	WT	Upf2_KO	XLOC_000372	Ttll4	ENSMUST00000042125	7373	OK	97.9653	51.1246	-0.938255	5e-05	0.000177583	yes	NOTEST	0.262338	0.307714	0.230162	1	1	no	74719527	363	2535	-16	TRUE
chr1	74708231	74748489	40259	*	TCONS_00001308	WT	Upf2_KO	XLOC_000372	Ttll4	ENSMUST00000141119	664	OK	97.9653	51.1246	-0.938255	5e-05	0.000177583	yes	LOWDATA	25.1712	7.79628	-1.69092	1	1	no	74719527	358	267	-3	TRUE
chr1	74708231	74748489	40259	*	TCONS_00001309	WT	Upf2_KO	XLOC_000372	Ttll4	ENSMUST00000153636	485	OK	97.9653	51.1246	-0.938255	5e-05	0.000177583	yes	OK	7.24858	3.07379	-1.23768	0.52735	0.634763	no	74719527	360	-287	0	FALSE
chr1	74708231	74748489	40259	*	TCONS_00001311	WT	Upf2_KO	XLOC_000372	Ttll4	ENSMUST00000113678	3762	OK	97.9653	51.1246	-0.938255	5e-05	0.000177583	yes	LOWDATA	28.0082	13.6545	-1.03648	1	1	no	74725487	82	3143	-16	TRUE
chr1	74708231	74748489	40259	*	TCONS_00001312	WT	Upf2_KO	XLOC_000372	Ttll4	ENSMUST00000143925	812	OK	97.9653	51.1246	-0.938255	5e-05	0.000177583	yes	OK	11.2878	2.84727	-1.98711	0.1659	0.322204	no	-1	NA	NA	NA	NA
chr1	74708231	74748489	40259	*	TCONS_00001313	WT	Upf2_KO	XLOC_000372	Ttll4	ENSMUST00000140591	491	OK	97.9653	51.1246	-0.938255	5e-05	0.000177583	yes	LOWDATA	12.5387	5.70512	-1.13606	1	1	no	-1	NA	NA	NA	NA
chr1	74708231	74748489	40259	*	TCONS_00001314	WT	Upf2_KO	XLOC_000372	Ttll4	ENSMUST00000155753	754	OK	97.9653	51.1246	-0.938255	5e-05	0.000177583	yes	LOWDATA	0.596555	0.839872	0.493514	1	1	no	-1	NA	NA	NA	NA
chr1	74708231	74748489	40259	*	TCONS_00001315	WT	Upf2_KO	XLOC_000372	Ttll4	ENSMUST00000145132	5009	OK	97.9653	51.1246	-0.938255	5e-05	0.000177583	yes	LOWDATA	0.000573331	0.360985	9.29836	1	1	no	-1	NA	NA	NA	NA
chr1	74708231	74748489	40259	*	TCONS_00001316	WT	Upf2_KO	XLOC_000372	Ttll4	ENSMUST00000128891	3389	OK	97.9653	51.1246	-0.938255	5e-05	0.000177583	yes	LOWDATA	0.470203	0.530492	0.174048	1	1	no	-1	NA	NA	NA	NA
chr1	74708231	74748489	40259	*	TCONS_00001317	WT	Upf2_KO	XLOC_000372	Ttll4	ENSMUST00000128891	5426	OK	97.9653	51.1246	-0.938255	5e-05	0.000177583	yes	NOTEST	0	0.000429694	Inf	1	1	no	-1	NA	NA	NA	NA
chr1	74708231	74748489	40259	*	TCONS_00001318	WT	Upf2_KO	XLOC_000372	Ttll4	ENSMUST00000143790	760	OK	97.9653	51.1246	-0.938255	5e-05	0.000177583	yes	NOTEST	2.25058	0.792096	-1.50655	1	1	no	-1	NA	NA	NA	NA
chr1	74760147	74784464	24318	*	TCONS_00001319	WT	Upf2_KO	XLOC_000373	Cyp27a1	ENSMUST00000027356	1890	OK	4.01703	10.0148	1.31794	5e-05	0.000177583	yes	OK	2.90134	8.59022	1.56597	0.00135	0.00905292	yes	74760204	1659	-117	0	FALSE
chr1	74760147	74784464	24318	*	TCONS_00001320	WT	Upf2_KO	XLOC_000373	Cyp27a1	ENSMUST00000027356	1703	OK	4.01703	10.0148	1.31794	5e-05	0.000177583	yes	NOTEST	1.11569	1.4246	0.352623	1	1	no	-1	NA	NA	NA	NA
chr1	74818465	74831893	13429	*	TCONS_00001321	WT	Upf2_KO	XLOC_000374	Wnt6	ENSMUST00000006716	2068	OK	8.56232	8.95057	0.0639777	0.7335	0.781277	no	OK	8.56232	8.95057	0.0639777	0.7335	0.802765	no	74818719	1349	-462	0	FALSE
chr1	74838089	74850753	12665	*	TCONS_00001322	WT	Upf2_KO	XLOC_000375	Wnt10a	ENSMUST00000006718	2468	NOTEST	0.0775601	0.0379388	-1.03164	1	1	no	NOTEST	0.0775601	0.0379388	-1.03164	1	1	no	74838744	1909	-498	0	FALSE
chr1	74948644	74982182	33539	*	TCONS_00001327	WT	Upf2_KO	XLOC_000378	Gm15841	ENSMUST00000160540	517	OK	12.4641	8.80842	-0.500826	0.6809	0.734874	no	OK	12.4641	8.80842	-0.500826	0.6809	0.761311	no	-1	NA	NA	NA	NA
chr1	75139359	75144483	5125	*	TCONS_00001328	WT	Upf2_KO	XLOC_000379	Fam134a	ENSMUST00000060113	1592	OK	86.3717	54.113	-0.674582	5e-05	0.000177583	yes	LOWDATA	7.41263	0.443154	-4.06411	1	1	no	75139436	1592	-225	0	FALSE
chr1	75139359	75144483	5125	*	TCONS_00001329	WT	Upf2_KO	XLOC_000379	Fam134a	ENSMUST00000060113	2469	OK	86.3717	54.113	-0.674582	5e-05	0.000177583	yes	OK	4.21457	14.0059	1.73258	0.2622	0.39883	no	75139436	599	390	-4	TRUE
chr1	75139359	75144483	5125	*	TCONS_00001330	WT	Upf2_KO	XLOC_000379	Fam134a	ENSMUST00000060113	2446	OK	86.3717	54.113	-0.674582	5e-05	0.000177583	yes	NOTEST	0.010423	0	#NAME?	1	1	no	75139436	1592	-225	0	FALSE
chr1	75139359	75144483	5125	*	TCONS_00001331	WT	Upf2_KO	XLOC_000379	Fam134a	ENSMUST00000097694	2557	OK	86.3717	54.113	-0.674582	5e-05	0.000177583	yes	OK	66.8706	19.3385	-1.7899	0.0022	0.0136579	no	75139436	1703	-626	0	FALSE
chr1	75139359	75144483	5125	*	TCONS_00001332	WT	Upf2_KO	XLOC_000379	Fam134a	ENSMUST00000060113	2157	OK	86.3717	54.113	-0.674582	5e-05	0.000177583	yes	OK	7.86345	20.3255	1.37005	0.14925	0.304007	no	-1	NA	NA	NA	NA
chr1	75165219	75168203	2985	*	TCONS_00001333	WT	Upf2_KO	XLOC_000380	Zfand2b	ENSMUST00000162768	735	OK	2.4705	3.85973	0.643698	0.1099	0.161553	no	LOWDATA	0.0525558	1.04668	4.31583	1	1	no	75165425	734	-66	0	FALSE
chr1	75165219	75168203	2985	*	TCONS_00001334	WT	Upf2_KO	XLOC_000380	Zfand2b	ENSMUST00000161106	1285	OK	2.4705	3.85973	0.643698	0.1099	0.161553	no	NOTEST	0.000115577	0	#NAME?	1	1	no	75165425	692	203	-2	TRUE
chr1	75165219	75168203	2985	*	TCONS_00001337	WT	Upf2_KO	XLOC_000380	Zfand2b	ENSMUST00000160439	1203	OK	2.4705	3.85973	0.643698	0.1099	0.161553	no	NOTEST	1.88924	1.11842	-0.756344	1	1	no	75165425	854	-45	0	FALSE
chr1	75165219	75168203	2985	*	TCONS_00001338	WT	Upf2_KO	XLOC_000380	Zfand2b	ENSMUST00000160439	1206	OK	2.4705	3.85973	0.643698	0.1099	0.161553	no	NOTEST	0.425522	1.18967	1.48326	1	1	no	75165425	857	-45	0	FALSE
chr1	75165219	75168203	2985	*	TCONS_00001339	WT	Upf2_KO	XLOC_000380	Zfand2b	ENSMUST00000027394	1316	OK	2.4705	3.85973	0.643698	0.1099	0.161553	no	NOTEST	1.07621e-05	0	#NAME?	1	1	no	75165425	971	-45	0	FALSE
chr1	75165219	75168203	2985	*	TCONS_00001341	WT	Upf2_KO	XLOC_000380	Zfand2b	ENSMUST00000160224	838	OK	2.4705	3.85973	0.643698	0.1099	0.161553	no	NOTEST	0.103048	0.296767	1.52602	1	1	no	75165425	603	140	-2	TRUE
chr1	75165219	75168203	2985	*	TCONS_00001342	WT	Upf2_KO	XLOC_000380	Zfand2b	ENSMUST00000160903	620	OK	2.4705	3.85973	0.643698	0.1099	0.161553	no	LOWDATA	0	0.208166	Inf	1	1	no	75165425	189	299	-1	TRUE
chr1	75165219	75168203	2985	*	TCONS_00001343	WT	Upf2_KO	XLOC_000380	Zfand2b	ENSMUST00000160033	665	OK	2.4705	3.85973	0.643698	0.1099	0.161553	no	NOTEST	0	2.10798e-05	Inf	1	1	no	75165425	559	-97	0	FALSE
chr1	75188708	75207353	18646	*	TCONS_00001346	WT	Upf2_KO	XLOC_000381	Ankzf1	ENSMUST00000073236	2758	OK	16.2807	15.8297	-0.0405241	0.8882	0.910291	no	NOTEST	0.0346938	0.0239817	-0.532745	1	1	no	-1	NA	NA	NA	NA
chr1	75188708	75207353	18646	*	TCONS_00001348	WT	Upf2_KO	XLOC_000381	Ankzf1	ENSMUST00000151887	2260	OK	16.2807	15.8297	-0.0405241	0.8882	0.910291	no	LOWDATA	1.5412	1.79241	0.217847	1	1	no	-1	NA	NA	NA	NA
chr1	75188708	75207353	18646	*	TCONS_00001349	WT	Upf2_KO	XLOC_000381	Ankzf1	ENSMUST00000134378	1094	OK	16.2807	15.8297	-0.0405241	0.8882	0.910291	no	LOWDATA	0.164053	0	#NAME?	1	1	no	-1	NA	NA	NA	NA
chr1	75188708	75207353	18646	*	TCONS_00001351	WT	Upf2_KO	XLOC_000381	Ankzf1	ENSMUST00000131788	3427	OK	16.2807	15.8297	-0.0405241	0.8882	0.910291	no	OK	10.9962	7.09788	-0.631541	0.05265	0.166785	no	-1	NA	NA	NA	NA
chr1	75188708	75207353	18646	*	TCONS_00001352	WT	Upf2_KO	XLOC_000381	Ankzf1	ENSMUST00000134233	3202	OK	16.2807	15.8297	-0.0405241	0.8882	0.910291	no	NOTEST	0.929145	2.06619	1.153	1	1	no	-1	NA	NA	NA	NA
chr1	75188708	75207353	18646	*	TCONS_00001354	WT	Upf2_KO	XLOC_000381	Ankzf1	ENSMUST00000152233	2740	OK	16.2807	15.8297	-0.0405241	0.8882	0.910291	no	NOTEST	1.74638	2.04166	0.225376	1	1	no	-1	NA	NA	NA	NA
chr1	75188708	75207353	18646	*	TCONS_00001356	WT	Upf2_KO	XLOC_000381	Ankzf1	ENSMUST00000127860	832	OK	16.2807	15.8297	-0.0405241	0.8882	0.910291	no	NOTEST	0.869017	2.80759	1.69188	1	1	no	-1	NA	NA	NA	NA
chr1	75207412	75228681	21270	*	TCONS_00001358	WT	Upf2_KO	XLOC_000382	Stk16	ENSMUST00000027401	3223	OK	117.865	83.0788	-0.504584	0.0277	0.0502651	no	NOTEST	0.00418906	0.0123154	1.55577	1	1	no	75207903	1012	418	-1	TRUE
chr1	75207412	75228681	21270	*	TCONS_00001359	WT	Upf2_KO	XLOC_000382	Stk16	ENSMUST00000027401	2876	OK	117.865	83.0788	-0.504584	0.0277	0.0502651	no	NOTEST	1.65819	1.68682	0.0246946	1	1	no	75207903	1222	-139	0	FALSE
chr1	75207412	75228681	21270	*	TCONS_00001360	WT	Upf2_KO	XLOC_000382	Stk16	ENSMUST00000139627	442	OK	117.865	83.0788	-0.504584	0.0277	0.0502651	no	OK	17.6185	9.13328	-0.947886	0.4472	0.565728	no	75207903	386	-179	0	FALSE
chr1	75207412	75228681	21270	*	TCONS_00001361	WT	Upf2_KO	XLOC_000382	Stk16	ENSMUST00000144355	691	OK	117.865	83.0788	-0.504584	0.0277	0.0502651	no	OK	16.9024	2.1364	-2.98398	0.12705	0.278765	no	75207903	690	-310	0	FALSE
chr1	75207412	75228681	21270	*	TCONS_00001362	WT	Upf2_KO	XLOC_000382	Stk16	ENSMUST00000123825	636	OK	117.865	83.0788	-0.504584	0.0277	0.0502651	no	OK	13.035	10.5126	-0.310264	0.7469	0.813264	no	75207903	636	-310	0	FALSE
chr1	75207412	75228681	21270	*	TCONS_00001363	WT	Upf2_KO	XLOC_000382	Stk16	ENSMUST00000135484	1570	OK	117.865	83.0788	-0.504584	0.0277	0.0502651	no	OK	14.4808	16.5998	0.197029	0.57505	0.675032	no	75207903	813	331	-3	TRUE
chr1	75207412	75228681	21270	*	TCONS_00001364	WT	Upf2_KO	XLOC_000382	Stk16	ENSMUST00000142052	786	OK	117.865	83.0788	-0.504584	0.0277	0.0502651	no	LOWDATA	3.73272	6.54425	0.809999	1	1	no	75207903	712	-10	0	FALSE
chr1	75207412	75228681	21270	*	TCONS_00001365	WT	Upf2_KO	XLOC_000382	Stk16	ENSMUST00000126328	619	OK	117.865	83.0788	-0.504584	0.0277	0.0502651	no	OK	25.1591	14.3579	-0.809231	0.1631	0.31911	no	-1	NA	NA	NA	NA
chr1	75207412	75228681	21270	*	TCONS_00001367	WT	Upf2_KO	XLOC_000382	Stk16	ENSMUST00000131738	610	OK	117.865	83.0788	-0.504584	0.0277	0.0502651	no	OK	15.643	12.1933	-0.359429	0.62525	0.715803	no	-1	NA	NA	NA	NA
chr1	75207412	75228681	21270	*	TCONS_00001368	WT	Upf2_KO	XLOC_000382	Stk16	ENSMUST00000156012	855	OK	117.865	83.0788	-0.504584	0.0277	0.0502651	no	LOWDATA	9.6312	9.90204	0.0400096	1	1	no	-1	NA	NA	NA	NA
chr1	75232435	75242261	9827	*	TCONS_00001369	WT	Upf2_KO	XLOC_000383	Dnajb2	ENSMUST00000082158	3668	OK	180.23	101.87	-0.823105	5e-05	0.000177583	yes	NOTEST	1.88942	2.08108	0.139385	1	1	no	75233458	1998	777	-1	TRUE
chr1	75232435	75242261	9827	*	TCONS_00001370	WT	Upf2_KO	XLOC_000383	Dnajb2	ENSMUST00000082158	1921	OK	180.23	101.87	-0.823105	5e-05	0.000177583	yes	OK	76.1773	50.7519	-0.585899	0.007	0.035831	no	75233458	1039	-11	0	FALSE
chr1	75232435	75242261	9827	*	TCONS_00001371	WT	Upf2_KO	XLOC_000383	Dnajb2	ENSMUST00000082158	1869	OK	180.23	101.87	-0.823105	5e-05	0.000177583	yes	OK	3.81767	2.67262	-0.514434	0.7339	0.803013	no	75233458	987	-11	0	FALSE
chr1	75232435	75242261	9827	*	TCONS_00001372	WT	Upf2_KO	XLOC_000383	Dnajb2	ENSMUST00000082158	2798	OK	180.23	101.87	-0.823105	5e-05	0.000177583	yes	OK	30.4692	14.2247	-1.09895	0.0051	0.0275368	no	75233458	1128	777	-1	TRUE
chr1	75232435	75242261	9827	*	TCONS_00001373	WT	Upf2_KO	XLOC_000383	Dnajb2	ENSMUST00000082158	1619	OK	180.23	101.87	-0.823105	5e-05	0.000177583	yes	OK	9.08945	2.0726	-2.13275	0.35685	0.48561	no	75233458	1149	-356	0	FALSE
chr1	75232435	75242261	9827	*	TCONS_00001374	WT	Upf2_KO	XLOC_000383	Dnajb2	ENSMUST00000082158	1866	OK	180.23	101.87	-0.823105	5e-05	0.000177583	yes	OK	15.5623	9.16697	-0.763536	0.3595	0.48814	no	75233458	1049	-76	0	FALSE
chr1	75232435	75242261	9827	*	TCONS_00001376	WT	Upf2_KO	XLOC_000383	Dnajb2	ENSMUST00000055223	1199	OK	180.23	101.87	-0.823105	5e-05	0.000177583	yes	NOTEST	0	0.471919	Inf	1	1	no	75233458	1199	-11	0	FALSE
chr1	75232435	75242261	9827	*	TCONS_00001377	WT	Upf2_KO	XLOC_000383	Dnajb2	ENSMUST00000082158	1253	OK	180.23	101.87	-0.823105	5e-05	0.000177583	yes	OK	7.85519	0.672892	-3.5452	0.17055	0.326576	no	75233458	1253	-11	0	FALSE
chr1	75232435	75242261	9827	*	TCONS_00001378	WT	Upf2_KO	XLOC_000383	Dnajb2	ENSMUST00000169680	1253	OK	180.23	101.87	-0.823105	5e-05	0.000177583	yes	OK	12.2827	4.1039	-1.58156	0.04355	0.147157	no	75233458	1253	-11	0	FALSE
chr1	75232435	75242261	9827	*	TCONS_00001379	WT	Upf2_KO	XLOC_000383	Dnajb2	ENSMUST00000082158	1975	OK	180.23	101.87	-0.823105	5e-05	0.000177583	yes	OK	23.0806	15.6369	-0.561729	0.1544	0.309659	no	-1	NA	NA	NA	NA
chr1	75232435	75242261	9827	*	TCONS_00001380	WT	Upf2_KO	XLOC_000383	Dnajb2	ENSMUST00000082158	2521	OK	180.23	101.87	-0.823105	5e-05	0.000177583	yes	NOTEST	0.00592264	0.0147241	1.31387	1	1	no	-1	NA	NA	NA	NA
chr1	75356903	75371587	14685	*	TCONS_00001381	WT	Upf2_KO	XLOC_000384	Des	ENSMUST00000027409	3028	NOTEST	2.11307	2.66667	0.335696	1	1	no	NOTEST	1.35015	2.38183	0.818959	1	1	no	75356992	1499	-42	0	FALSE
chr1	75356903	75371587	14685	*	TCONS_00001383	WT	Upf2_KO	XLOC_000384	Des	ENSMUST00000027409	2996	NOTEST	2.11307	2.66667	0.335696	1	1	no	NOTEST	2.85931e-05	0.000136478	2.25493	1	1	no	-1	NA	NA	NA	NA
chr1	75356903	75371587	14685	*	TCONS_00001384	WT	Upf2_KO	XLOC_000384	Des	ENSMUST00000125948	835	NOTEST	2.11307	2.66667	0.335696	1	1	no	NOTEST	0.762899	0.284697	-1.42207	1	1	no	-1	NA	NA	NA	NA
chr1	75371871	75428895	57025	*	TCONS_00001385	WT	Upf2_KO	XLOC_000385	Speg	ENSMUST00000087122	10801	NOTEST	0.811581	0.915369	0.17362	1	1	no	NOTEST	0	2.76494e-05	Inf	1	1	no	75372014	9932	-193	0	FALSE
chr1	75371871	75428895	57025	*	TCONS_00001389	WT	Upf2_KO	XLOC_000385	Speg	ENSMUST00000038230	10290	NOTEST	0.811581	0.915369	0.17362	1	1	no	NOTEST	0.000195568	0.0144015	6.2024	1	1	no	75378716	9471	-193	0	FALSE
chr1	75371871	75428895	57025	*	TCONS_00001392	WT	Upf2_KO	XLOC_000385	Speg	ENSMUST00000125118	616	NOTEST	0.811581	0.915369	0.17362	1	1	no	NOTEST	0	0.704145	Inf	1	1	no	75381402	182	283	-1	TRUE
chr1	75371871	75428895	57025	*	TCONS_00001393	WT	Upf2_KO	XLOC_000385	Speg	ENSMUST00000132228	643	NOTEST	0.811581	0.915369	0.17362	1	1	no	NOTEST	0	7.2148e-05	Inf	1	1	no	75381402	54	427	-2	TRUE
chr1	75371871	75428895	57025	*	TCONS_00001394	WT	Upf2_KO	XLOC_000385	Speg	ENSMUST00000132222	1472	NOTEST	0.811581	0.915369	0.17362	1	1	no	NOTEST	0.0943234	0	#NAME?	1	1	no	-1	NA	NA	NA	NA
chr1	75371871	75428895	57025	*	TCONS_00001395	WT	Upf2_KO	XLOC_000385	Speg	ENSMUST00000137868	9885	NOTEST	0.811581	0.915369	0.17362	1	1	no	NOTEST	0.135918	0.0741812	-0.873613	1	1	no	75397736	9032	-193	0	FALSE
chr1	75371871	75428895	57025	*	TCONS_00001396	WT	Upf2_KO	XLOC_000385	Speg	ENSMUST00000113589	833	NOTEST	0.811581	0.915369	0.17362	1	1	no	NOTEST	0.236531	0	#NAME?	1	1	no	75397736	627	-8	0	FALSE
chr1	75371871	75428895	57025	*	TCONS_00001397	WT	Upf2_KO	XLOC_000385	Speg	ENSMUST00000113588	1078	NOTEST	0.811581	0.915369	0.17362	1	1	no	NOTEST	0	0.122542	Inf	1	1	no	75397736	492	-8	0	FALSE
chr1	75371871	75428895	57025	*	TCONS_00001399	WT	Upf2_KO	XLOC_000385	Speg	ENSMUST00000122266	917	NOTEST	0.811581	0.915369	0.17362	1	1	no	NOTEST	0.344612	0	#NAME?	1	1	no	75397736	494	-8	0	FALSE
chr1	75432504	75439754	7251	*	TCONS_00001401	WT	Upf2_KO	XLOC_000386	Gmppa	ENSMUST00000037796	1539	OK	44.607	34.3464	-0.377114	0.04945	0.0822842	no	OK	9.07726	0.975515	-3.21802	0.1732	0.329199	no	75433373	1366	-101	0	FALSE
chr1	75432504	75439754	7251	*	TCONS_00001402	WT	Upf2_KO	XLOC_000386	Gmppa	ENSMUST00000113584	1468	OK	44.607	34.3464	-0.377114	0.04945	0.0822842	no	NOTEST	0.000237032	1.33925	12.4641	1	1	no	75433373	601	588	-6	TRUE
chr1	75432504	75439754	7251	*	TCONS_00001403	WT	Upf2_KO	XLOC_000386	Gmppa	ENSMUST00000113584	2024	OK	44.607	34.3464	-0.377114	0.04945	0.0822842	no	NOTEST	0.312916	0	#NAME?	1	1	no	75433373	1513	-225	0	FALSE
chr1	75432504	75439754	7251	*	TCONS_00001404	WT	Upf2_KO	XLOC_000386	Gmppa	ENSMUST00000113584	1692	OK	44.607	34.3464	-0.377114	0.04945	0.0822842	no	OK	3.2682	2.43752	-0.423081	0.64785	0.733902	no	75433373	1520	-101	0	FALSE
chr1	75432504	75439754	7251	*	TCONS_00001405	WT	Upf2_KO	XLOC_000386	Gmppa	ENSMUST00000145166	647	OK	44.607	34.3464	-0.377114	0.04945	0.0822842	no	OK	9.41168	7.15143	-0.396221	0.49035	0.602261	no	75433373	646	-31	0	FALSE
chr1	75432504	75439754	7251	*	TCONS_00001406	WT	Upf2_KO	XLOC_000386	Gmppa	ENSMUST00000143730	650	OK	44.607	34.3464	-0.377114	0.04945	0.0822842	no	LOWDATA	0	0.381885	Inf	1	1	no	75433373	648	-99	0	FALSE
chr1	75432504	75439754	7251	*	TCONS_00001407	WT	Upf2_KO	XLOC_000386	Gmppa	ENSMUST00000113584	1789	OK	44.607	34.3464	-0.377114	0.04945	0.0822842	no	NOTEST	0.000101013	0	#NAME?	1	1	no	75433373	1278	-225	0	FALSE
chr1	75432504	75439754	7251	*	TCONS_00001408	WT	Upf2_KO	XLOC_000386	Gmppa	ENSMUST00000133418	918	OK	44.607	34.3464	-0.377114	0.04945	0.0822842	no	LOWDATA	5.52626	1.81417	-1.60699	1	1	no	75433373	917	-40	0	FALSE
chr1	75432504	75439754	7251	*	TCONS_00001409	WT	Upf2_KO	XLOC_000386	Gmppa	ENSMUST00000144874	688	OK	44.607	34.3464	-0.377114	0.04945	0.0822842	no	LOWDATA	6.56025	9.29959	0.503416	1	1	no	75433576	686	-133	0	FALSE
chr1	75432504	75439754	7251	*	TCONS_00001410	WT	Upf2_KO	XLOC_000386	Gmppa	ENSMUST00000113584	1662	OK	44.607	34.3464	-0.377114	0.04945	0.0822842	no	NOTEST	0.343027	0	#NAME?	1	1	no	75433576	1151	-225	0	FALSE
chr1	75432504	75439754	7251	*	TCONS_00001411	WT	Upf2_KO	XLOC_000386	Gmppa	ENSMUST00000140287	828	OK	44.607	34.3464	-0.377114	0.04945	0.0822842	no	NOTEST	2.78491	2.79687	0.00618215	1	1	no	75433373	827	-54	0	FALSE
chr1	75432504	75439754	7251	*	TCONS_00001412	WT	Upf2_KO	XLOC_000386	Gmppa	ENSMUST00000131545	798	OK	44.607	34.3464	-0.377114	0.04945	0.0822842	no	NOTEST	0	0.493735	Inf	1	1	no	75433373	797	-49	0	FALSE
chr1	75432504	75439754	7251	*	TCONS_00001413	WT	Upf2_KO	XLOC_000386	Gmppa	ENSMUST00000141124	564	OK	44.607	34.3464	-0.377114	0.04945	0.0822842	no	NOTEST	0.552901	3.06895	2.47265	1	1	no	75433373	564	-78	0	FALSE
chr1	75432504	75439754	7251	*	TCONS_00001414	WT	Upf2_KO	XLOC_000386	Gmppa	ENSMUST00000132291	549	OK	44.607	34.3464	-0.377114	0.04945	0.0822842	no	OK	5.48994	2.68204	-1.03346	0.36255	0.491009	no	-1	NA	NA	NA	NA
chr1	75432504	75439754	7251	*	TCONS_00001415	WT	Upf2_KO	XLOC_000386	Gmppa	ENSMUST00000135453	554	OK	44.607	34.3464	-0.377114	0.04945	0.0822842	no	NOTEST	1.23109	0.928128	-0.407538	1	1	no	-1	NA	NA	NA	NA
chr1	75432504	75439754	7251	*	TCONS_00001416	WT	Upf2_KO	XLOC_000386	Gmppa	ENSMUST00000124539	790	OK	44.607	34.3464	-0.377114	0.04945	0.0822842	no	LOWDATA	0.0482527	0.977281	4.34009	1	1	no	-1	NA	NA	NA	NA
chr1	75447010	75470918	23909	*	TCONS_00001417	WT	Upf2_KO	XLOC_000387	Accn4	ENSMUST00000113577	2667	NOTEST	0.435888	0.761225	0.804365	1	1	no	NOTEST	0.000138671	6.20403e-05	-1.16039	1	1	no	75447406	1959	-114	0	FALSE
chr1	75447010	75470918	23909	*	TCONS_00001418	WT	Upf2_KO	XLOC_000387	Accn4	ENSMUST00000037708	2464	NOTEST	0.435888	0.761225	0.804365	1	1	no	NOTEST	0.43575	0.761163	0.804706	1	1	no	75447406	1753	-114	0	FALSE
chr1	75471143	75506941	35799	*	TCONS_00001419	WT	Upf2_KO	XLOC_000388	Tmem198	ENSMUST00000113575	2185	NOTEST	1.83926	2.0048	0.124333	1	1	no	NOTEST	1.20904	1.14574	-0.0775889	1	1	no	75476187	372	966	-3	TRUE
chr1	75471143	75506941	35799	*	TCONS_00001420	WT	Upf2_KO	XLOC_000388	Tmem198	ENSMUST00000148980	487	NOTEST	1.83926	2.0048	0.124333	1	1	no	NOTEST	0	0.197724	Inf	1	1	no	75476187	487	-44	0	FALSE
chr1	75471143	75506941	35799	*	TCONS_00001421	WT	Upf2_KO	XLOC_000388	Tmem198	ENSMUST00000050899	2456	NOTEST	1.83926	2.0048	0.124333	1	1	no	NOTEST	0.630222	0.661343	0.0695395	1	1	no	75476187	492	1105	-3	TRUE
chr1	75471143	75506941	35799	*	TCONS_00001422	WT	Upf2_KO	XLOC_000389	Inha	ENSMUST00000037330	1475	OK	57.7025	116.667	1.01569	5e-05	0.000177583	yes	OK	57.7025	116.667	1.01569	5e-05	0.000485642	yes	75503822	1272	-830	0	FALSE
chr1	75518103	75533910	15808	*	TCONS_00001423	WT	Upf2_KO	XLOC_000390	Stk11ip	ENSMUST00000027414	4513	OK	13.4593	20.5866	0.613104	0.04755	0.0795573	no	NOTEST	4.81237e-05	0.0005525	3.52116	1	1	no	75518363	823	2440	-17	TRUE
chr1	75518103	75533910	15808	*	TCONS_00001424	WT	Upf2_KO	XLOC_000390	Stk11ip	ENSMUST00000027414	4896	OK	13.4593	20.5866	0.613104	0.04755	0.0795573	no	NOTEST	0.190824	0	#NAME?	1	1	no	75518363	2303	1343	-9	TRUE
chr1	75518103	75533910	15808	*	TCONS_00001425	WT	Upf2_KO	XLOC_000390	Stk11ip	ENSMUST00000027414	4458	OK	13.4593	20.5866	0.613104	0.04755	0.0795573	no	NOTEST	0.82175	0.279218	-1.55731	1	1	no	75518363	3358	-150	0	FALSE
chr1	75518103	75533910	15808	*	TCONS_00001426	WT	Upf2_KO	XLOC_000390	Stk11ip	ENSMUST00000113553	4153	OK	13.4593	20.5866	0.613104	0.04755	0.0795573	no	OK	2.74599	4.15606	0.59789	0.3576	0.486369	no	75518363	3456	-150	0	FALSE
chr1	75518103	75533910	15808	*	TCONS_00001427	WT	Upf2_KO	XLOC_000390	Stk11ip	ENSMUST00000140963	4095	OK	13.4593	20.5866	0.613104	0.04755	0.0795573	no	NOTEST	1.26708	1.10747	-0.194244	1	1	no	-1	NA	NA	NA	NA
chr1	75518103	75533910	15808	*	TCONS_00001428	WT	Upf2_KO	XLOC_000390	Stk11ip	ENSMUST00000129652	706	OK	13.4593	20.5866	0.613104	0.04755	0.0795573	no	LOWDATA	0.802319	4.76702	2.57084	1	1	no	-1	NA	NA	NA	NA
chr1	75518103	75533910	15808	*	TCONS_00001429	WT	Upf2_KO	XLOC_000390	Stk11ip	ENSMUST00000129794	513	OK	13.4593	20.5866	0.613104	0.04755	0.0795573	no	LOWDATA	2.47332	3.65011	0.561488	1	1	no	-1	NA	NA	NA	NA
chr1	75518103	75533910	15808	*	TCONS_00001430	WT	Upf2_KO	XLOC_000390	Stk11ip	ENSMUST00000156838	2968	OK	13.4593	20.5866	0.613104	0.04755	0.0795573	no	NOTEST	1.16953	2.09665	0.842154	1	1	no	-1	NA	NA	NA	NA
chr1	75518103	75533910	15808	*	TCONS_00001431	WT	Upf2_KO	XLOC_000390	Stk11ip	ENSMUST00000027414	3685	OK	13.4593	20.5866	0.613104	0.04755	0.0795573	no	NOTEST	0.16405	0	#NAME?	1	1	no	-1	NA	NA	NA	NA
chr1	75518103	75533910	15808	*	TCONS_00001432	WT	Upf2_KO	XLOC_000390	Stk11ip	ENSMUST00000154303	590	OK	13.4593	20.5866	0.613104	0.04755	0.0795573	no	LOWDATA	0.872477	2.03742	1.22355	1	1	no	-1	NA	NA	NA	NA
chr1	75518103	75533910	15808	*	TCONS_00001433	WT	Upf2_KO	XLOC_000390	Stk11ip	ENSMUST00000146575	559	OK	13.4593	20.5866	0.613104	0.04755	0.0795573	no	NOTEST	0.217436	2.05229	3.23857	1	1	no	-1	NA	NA	NA	NA
chr1	75518103	75533910	15808	*	TCONS_00001434	WT	Upf2_KO	XLOC_000390	Stk11ip	ENSMUST00000027414	2354	OK	13.4593	20.5866	0.613104	0.04755	0.0795573	no	NOTEST	0.823909	0	#NAME?	1	1	no	-1	NA	NA	NA	NA
chr1	75518103	75533910	15808	*	TCONS_00001435	WT	Upf2_KO	XLOC_000390	Stk11ip	ENSMUST00000150560	430	OK	13.4593	20.5866	0.613104	0.04755	0.0795573	no	LOWDATA	1.91053	0.439797	-2.11906	1	1	no	-1	NA	NA	NA	NA
chr1	75542840	75558747	15908	*	TCONS_00001437	WT	Upf2_KO	XLOC_000392	Slc4a3	ENSMUST00000113545	3936	OK	7.43186	20.6239	1.47252	0.00015	0.000493383	yes	NOTEST	0.664957	1.6623	1.32185	1	1	no	75543445	3936	-95	0	FALSE
chr1	75542840	75558747	15908	*	TCONS_00001438	WT	Upf2_KO	XLOC_000392	Slc4a3	ENSMUST00000113545	7179	OK	7.43186	20.6239	1.47252	0.00015	0.000493383	yes	NOTEST	2.75848e-05	0.199006	12.8166	1	1	no	75543445	1737	2118	-13	TRUE
chr1	75542840	75558747	15908	*	TCONS_00001439	WT	Upf2_KO	XLOC_000392	Slc4a3	ENSMUST00000124341	7182	OK	7.43186	20.6239	1.47252	0.00015	0.000493383	yes	NOTEST	0.234451	0.0210982	-3.47409	1	1	no	75543445	3900	-78	0	FALSE
chr1	75542840	75558747	15908	*	TCONS_00001440	WT	Upf2_KO	XLOC_000392	Slc4a3	ENSMUST00000129703	469	OK	7.43186	20.6239	1.47252	0.00015	0.000493383	yes	NOTEST	0.37153	0.483772	0.380847	1	1	no	75543445	368	-174	0	FALSE
chr1	75542840	75558747	15908	*	TCONS_00001441	WT	Upf2_KO	XLOC_000392	Slc4a3	ENSMUST00000150142	563	OK	7.43186	20.6239	1.47252	0.00015	0.000493383	yes	LOWDATA	0.319088	0	#NAME?	1	1	no	75543445	563	-95	0	FALSE
chr1	75542840	75558747	15908	*	TCONS_00001443	WT	Upf2_KO	XLOC_000392	Slc4a3	ENSMUST00000027415	3926	OK	7.43186	20.6239	1.47252	0.00015	0.000493383	yes	NOTEST	0.825874	2.1123	1.35482	1	1	no	75543445	1939	1909	-11	TRUE
chr1	75542840	75558747	15908	*	TCONS_00001444	WT	Upf2_KO	XLOC_000392	Slc4a3	ENSMUST00000145516	706	OK	7.43186	20.6239	1.47252	0.00015	0.000493383	yes	OK	2.04317	7.86183	1.94405	0.04705	0.155188	no	75543445	368	-174	0	FALSE
chr1	75542840	75558747	15908	*	TCONS_00001445	WT	Upf2_KO	XLOC_000392	Slc4a3	ENSMUST00000113545	7417	OK	7.43186	20.6239	1.47252	0.00015	0.000493383	yes	NOTEST	0.328554	1.37511	2.06535	1	1	no	75543445	1319	2774	-15	TRUE
chr1	75542840	75558747	15908	*	TCONS_00001447	WT	Upf2_KO	XLOC_000392	Slc4a3	ENSMUST00000132612	6227	OK	7.43186	20.6239	1.47252	0.00015	0.000493383	yes	NOTEST	0.173858	1.4754	3.08513	1	1	no	75543445	1403	2755	-14	TRUE
chr1	75542840	75558747	15908	*	TCONS_00001448	WT	Upf2_KO	XLOC_000392	Slc4a3	ENSMUST00000154101	921	OK	7.43186	20.6239	1.47252	0.00015	0.000493383	yes	LOWDATA	0	0.884647	Inf	1	1	no	75546411	919	-134	0	FALSE
chr1	75542840	75558747	15908	*	TCONS_00001449	WT	Upf2_KO	XLOC_000392	Slc4a3	ENSMUST00000113545	6596	OK	7.43186	20.6239	1.47252	0.00015	0.000493383	yes	NOTEST	0	8.74859e-05	Inf	1	1	no	75546411	3367	-95	0	FALSE
chr1	75542840	75558747	15908	*	TCONS_00001450	WT	Upf2_KO	XLOC_000392	Slc4a3	ENSMUST00000142257	810	OK	7.43186	20.6239	1.47252	0.00015	0.000493383	yes	NOTEST	0.745741	0.869672	0.221797	1	1	no	75546411	654	-219	0	FALSE
chr1	75542840	75558747	15908	*	TCONS_00001451	WT	Upf2_KO	XLOC_000392	Slc4a3	ENSMUST00000006751	3634	OK	7.43186	20.6239	1.47252	0.00015	0.000493383	yes	NOTEST	0.107157	0.00051341	-7.7054	1	1	no	75546411	3093	-78	0	FALSE
chr1	75542840	75558747	15908	*	TCONS_00001452	WT	Upf2_KO	XLOC_000392	Slc4a3	ENSMUST00000145258	1850	OK	7.43186	20.6239	1.47252	0.00015	0.000493383	yes	LOWDATA	0.154623	0.780669	2.33596	1	1	no	75547169	57	1590	-10	TRUE
chr1	75542840	75558747	15908	*	TCONS_00001453	WT	Upf2_KO	XLOC_000392	Slc4a3	ENSMUST00000132110	547	OK	7.43186	20.6239	1.47252	0.00015	0.000493383	yes	NOTEST	1.46282	2.89748	0.986043	1	1	no	75548283	24	414	-3	TRUE
chr1	78306920	78485473	178554	*	TCONS_00001458	WT	Upf2_KO	XLOC_000397	Sgpp2	ENSMUST00000036172	3998	OK	4.89038	3.21202	-0.606463	0.0504	0.0835964	no	OK	4.89038	3.21202	-0.606463	0.0504	0.162381	no	78306993	1138	-552	0	FALSE
chr1	78494380	78534748	40369	*	TCONS_00001459	WT	Upf2_KO	XLOC_000398	Mogat1	ENSMUST00000134947	796	NOTEST	1.0603	1.53484	0.533615	1	1	no	LOWDATA	0	0.133043	Inf	1	1	no	78508536	795	-125	0	FALSE
chr1	78494380	78534748	40369	*	TCONS_00001462	WT	Upf2_KO	XLOC_000398	Mogat1	ENSMUST00000149732	799	NOTEST	1.0603	1.53484	0.533615	1	1	no	LOWDATA	0	0.0135413	Inf	1	1	no	78507790	797	-181	0	FALSE
chr1	78494380	78534748	40369	*	TCONS_00001466	WT	Upf2_KO	XLOC_000398	Mogat1	ENSMUST00000125458	395	NOTEST	1.0603	1.53484	0.533615	1	1	no	NOTEST	1.0603	1.38825	0.388799	1	1	no	-1	NA	NA	NA	NA
chr1	78654399	78703631	49233	*	TCONS_00001467	WT	Upf2_KO	XLOC_000399	Acsl3	ENSMUST00000035779	3194	OK	33.5097	38.1645	0.187651	0.2605	0.330762	no	OK	7.74857	1.03359	-2.90626	0.0011	0.00761553	yes	78678207	2622	-158	0	FALSE
chr1	78654399	78703631	49233	*	TCONS_00001468	WT	Upf2_KO	XLOC_000399	Acsl3	ENSMUST00000134566	2492	OK	33.5097	38.1645	0.187651	0.2605	0.330762	no	OK	4.9072	8.38856	0.773523	0.1763	0.332338	no	78684889	2006	-158	0	FALSE
chr1	78654399	78703631	49233	*	TCONS_00001469	WT	Upf2_KO	XLOC_000399	Acsl3	ENSMUST00000142704	2976	OK	33.5097	38.1645	0.187651	0.2605	0.330762	no	OK	4.15295	2.14951	-0.950128	0.38365	0.50996	no	78678207	2424	-158	0	FALSE
chr1	78654399	78703631	49233	*	TCONS_00001470	WT	Upf2_KO	XLOC_000399	Utp14b	ENSMUST00000053760	3469	OK	33.5097	38.1645	0.187651	0.2605	0.330762	no	NOTEST	2.12555	1.21351	-0.808653	1	1	no	78660961	2610	-2404	0	FALSE
chr1	78654399	78703631	49233	*	TCONS_00001471	WT	Upf2_KO	XLOC_000399	Acsl3	ENSMUST00000035779	3408	OK	33.5097	38.1645	0.187651	0.2605	0.330762	no	OK	7.16366	7.36135	0.0392739	0.92095	0.944626	no	78660961	2549	-2404	0	FALSE
chr1	78654399	78703631	49233	*	TCONS_00001472	WT	Upf2_KO	XLOC_000399	Utp14b	ENSMUST00000151622	3685	OK	33.5097	38.1645	0.187651	0.2605	0.330762	no	NOTEST	1.82079	1.21598	-0.582439	1	1	no	78660961	2830	-2404	0	FALSE
chr1	78654399	78703631	49233	*	TCONS_00001473	WT	Upf2_KO	XLOC_000399	Acsl3	ENSMUST00000135642	502	OK	33.5097	38.1645	0.187651	0.2605	0.330762	no	LOWDATA	0	8.77743	Inf	1	1	no	78678207	501	-45	0	FALSE
chr1	78654399	78703631	49233	*	TCONS_00001474	WT	Upf2_KO	XLOC_000399	Acsl3	ENSMUST00000035779	2882	OK	33.5097	38.1645	0.187651	0.2605	0.330762	no	NOTEST	0	1.46406	Inf	1	1	no	78678207	2241	-158	0	FALSE
chr1	78654399	78703631	49233	*	TCONS_00001475	WT	Upf2_KO	XLOC_000399	Acsl3	ENSMUST00000035779	2879	OK	33.5097	38.1645	0.187651	0.2605	0.330762	no	NOTEST	0.689753	2.60638	1.91789	1	1	no	78678207	2238	-158	0	FALSE
chr1	78654399	78703631	49233	*	TCONS_00001476	WT	Upf2_KO	XLOC_000399	Acsl3	ENSMUST00000132997	627	OK	33.5097	38.1645	0.187651	0.2605	0.330762	no	NOTEST	0	1.78761	Inf	1	1	no	78684889	509	-150	0	FALSE
chr1	78654399	78703631	49233	*	TCONS_00001477	WT	Upf2_KO	XLOC_000399	Acsl3	ENSMUST00000154777	742	OK	33.5097	38.1645	0.187651	0.2605	0.330762	no	LOWDATA	4.90128	0.113551	-5.43175	1	1	no	-1	NA	NA	NA	NA
chr1	78654399	78703631	49233	*	TCONS_00001478	WT	Upf2_KO	XLOC_000399	Acsl3	ENSMUST00000148608	643	OK	33.5097	38.1645	0.187651	0.2605	0.330762	no	LOWDATA	0	0.736972	Inf	1	1	no	-1	NA	NA	NA	NA
chr1	78654399	78703631	49233	*	TCONS_00001479	WT	Upf2_KO	XLOC_000399	Acsl3	ENSMUST00000035779	1886	OK	33.5097	38.1645	0.187651	0.2605	0.330762	no	NOTEST	0	1.31601	Inf	1	1	no	-1	NA	NA	NA	NA
chr1	78723323	78742723	19401	*	TCONS_00001480	WT	Upf2_KO	XLOC_000400	NA	NA	1499	OK	10.326	3.30764	-1.64241	0.0001	0.00033986	yes	OK	5.26123	1.90621	-1.4647	0.08105	0.222443	no	-1	NA	NA	NA	NA
chr1	78723323	78742723	19401	*	TCONS_00001481	WT	Upf2_KO	XLOC_000400	NA	NA	1280	OK	10.326	3.30764	-1.64241	0.0001	0.00033986	yes	OK	5.0648	1.40144	-1.8536	0.0865	0.231297	no	-1	NA	NA	NA	NA
chr1	78813501	78816599	3099	*	TCONS_00001482	WT	Upf2_KO	XLOC_000401	Kcne4	ENSMUST00000113517	1808	NOTEST	0.739511	1.43056	0.951941	1	1	no	NOTEST	0.174792	0.518436	1.56853	1	1	no	78814211	312	-32	0	FALSE
chr1	78813501	78816599	3099	*	TCONS_00001483	WT	Upf2_KO	XLOC_000401	Kcne4	ENSMUST00000057262	2462	NOTEST	0.739511	1.43056	0.951941	1	1	no	NOTEST	0.564719	0.912128	0.691703	1	1	no	78814211	587	-539	0	FALSE
chr1	79698836	79778020	79185	*	TCONS_00001484	WT	Upf2_KO	XLOC_000402	Mrpl44	ENSMUST00000027464	1424	OK	8.5039	12.5487	0.561344	0.20065	0.267631	no	OK	8.5039	12.5487	0.561344	0.20065	0.35612	no	79772707	1117	-175	0	FALSE
chr1	79784881	79787408	2528	*	TCONS_00001485	WT	Upf2_KO	XLOC_000403	NA	NA	720	OK	6.64912	3.10525	-1.09846	0.02345	0.0436544	no	OK	6.64912	3.10525	-1.09846	0.02345	0.0931992	no	-1	NA	NA	NA	NA
chr1	80442496	80476308	33813	*	TCONS_00001487	WT	Upf2_KO	XLOC_000405	NA	NA	498	OK	13.9714	3.96794	-1.81601	0.003	0.00732438	yes	OK	12.797	3.66778	-1.80283	0.0049	0.0266382	no	-1	NA	NA	NA	NA
chr1	80442496	80476308	33813	*	TCONS_00001488	WT	Upf2_KO	XLOC_000405	NA	NA	609	OK	13.9714	3.96794	-1.81601	0.003	0.00732438	yes	NOTEST	1.17436	0.300158	-1.96809	1	1	no	-1	NA	NA	NA	NA
chr1	81073524	81338339	264816	*	TCONS_00001490	WT	Upf2_KO	XLOC_000406	9430031J16Rik	ENSMUST00000137862	3393	NOTEST	0.0382796	0	#NAME?	1	1	no	LOWDATA	5.46394e-06	0	#NAME?	1	1	no	81083847	2554	-134	0	FALSE
chr1	81073524	81338339	264816	*	TCONS_00001493	WT	Upf2_KO	XLOC_000406	9430031J16Rik	ENSMUST00000123720	3471	NOTEST	0.0382796	0	#NAME?	1	1	no	LOWDATA	1.71599e-06	0	#NAME?	1	1	no	81083847	2657	-134	0	FALSE
chr1	81073524	81338339	264816	*	TCONS_00001495	WT	Upf2_KO	XLOC_000406	9430031J16Rik	ENSMUST00000068297	2855	NOTEST	0.0382796	0	#NAME?	1	1	no	LOWDATA	0.0382724	0	#NAME?	1	1	no	81083847	2855	-228	0	FALSE
chr1	82229675	82287991	58317	*	TCONS_00001501	WT	Upf2_KO	XLOC_000407	Gm9747	ENSMUST00000023262	2822	NOTEST	0.293009	1.55342	2.40644	1	1	no	NOTEST	0.293009	1.55342	2.40644	1	1	no	-1	NA	NA	-1	NA
chr1	82306494	82441941	135448	*	TCONS_00001502	WT	Upf2_KO	XLOC_000408	Rhbdd1	ENSMUST00000027322	3636	OK	67.8373	28.2042	-1.26617	5e-05	0.000177583	yes	NOTEST	1.76107	2.19505	0.317806	1	1	no	82336972	1224	-92	0	FALSE
chr1	82306494	82441941	135448	*	TCONS_00001503	WT	Upf2_KO	XLOC_000408	Rhbdd1	ENSMUST00000165975	1104	OK	67.8373	28.2042	-1.26617	5e-05	0.000177583	yes	OK	55.708	19.1144	-1.54322	5e-05	0.000485642	yes	82336972	1104	-47	0	FALSE
chr1	82306494	82441941	135448	*	TCONS_00001505	WT	Upf2_KO	XLOC_000408	Rhbdd1	ENSMUST00000165975	3683	OK	67.8373	28.2042	-1.26617	5e-05	0.000177583	yes	LOWDATA	6.76402	4.83408	-0.484642	1	1	no	82336972	1275	-92	0	FALSE
chr1	82306494	82441941	135448	*	TCONS_00001506	WT	Upf2_KO	XLOC_000408	Rhbdd1	ENSMUST00000165975	3537	OK	67.8373	28.2042	-1.26617	5e-05	0.000177583	yes	NOTEST	0	0.871027	Inf	1	1	no	82336972	578	455	-5	TRUE
chr1	82306494	82441941	135448	*	TCONS_00001507	WT	Upf2_KO	XLOC_000408	Rhbdd1	ENSMUST00000165975	3592	OK	67.8373	28.2042	-1.26617	5e-05	0.000177583	yes	OK	3.0423	0.359976	-3.07919	0.4059	0.529349	no	82336972	633	455	-5	TRUE
chr1	82306494	82441941	135448	*	TCONS_00001508	WT	Upf2_KO	XLOC_000408	Rhbdd1	ENSMUST00000165975	3687	OK	67.8373	28.2042	-1.26617	5e-05	0.000177583	yes	NOTEST	0.56188	0.82966	0.562259	1	1	no	82336972	1275	-92	0	FALSE
chr1	82445063	82583424	138362	*	TCONS_00001509	WT	Upf2_KO	XLOC_000409	Col4a4	ENSMUST00000087027	443	OK	23.6372	3.02947	-2.96392	0.0438	0.0742426	no	OK	23.6372	3.02947	-2.96392	0.0438	0.147786	no	-1	NA	NA	NA	NA
chr1	82583495	82748969	165475	*	TCONS_00001511	WT	Upf2_KO	XLOC_000410	Col4a3	ENSMUST00000113457	8431	OK	3.75395	8.28944	1.14287	0.1237	0.178495	no	NOTEST	0.752951	0.759912	0.0132767	1	1	no	82583919	4918	253	-2	TRUE
chr1	82583495	82748969	165475	*	TCONS_00001512	WT	Upf2_KO	XLOC_000410	Col4a3	ENSMUST00000113457	8554	OK	3.75395	8.28944	1.14287	0.1237	0.178495	no	OK	1.70937	3.80043	1.15269	0.0851	0.229075	no	82583919	5379	-85	0	FALSE
chr1	82583495	82748969	165475	*	TCONS_00001514	WT	Upf2_KO	XLOC_000410	Col4a3	ENSMUST00000125563	524	OK	3.75395	8.28944	1.14287	0.1237	0.178495	no	LOWDATA	0.0755903	2.07714	4.78025	1	1	no	82711878	186	253	-2	TRUE
chr1	82583495	82748969	165475	*	TCONS_00001515	WT	Upf2_KO	XLOC_000410	Col4a3	ENSMUST00000152664	627	OK	3.75395	8.28944	1.14287	0.1237	0.178495	no	NOTEST	1.21603	1.65197	0.442003	1	1	no	82711878	594	-150	0	FALSE
chr1	82583495	82748969	165475	*	TCONS_00001517	WT	Upf2_KO	XLOC_000412	Mff	ENSMUST00000162003	1914	OK	382.414	209.319	-0.869431	5e-05	0.000177583	yes	NOTEST	1.81154	0.755979	-1.2608	1	1	no	82725830	1236	-132	0	FALSE
chr1	82583495	82748969	165475	*	TCONS_00001518	WT	Upf2_KO	XLOC_000412	Mff	ENSMUST00000162003	1944	OK	382.414	209.319	-0.869431	5e-05	0.000177583	yes	OK	29.319	3.09636	-3.24319	0.2166	0.370824	no	82725830	1266	-132	0	FALSE
chr1	82583495	82748969	165475	*	TCONS_00001519	WT	Upf2_KO	XLOC_000412	Mff	ENSMUST00000162003	1911	OK	382.414	209.319	-0.869431	5e-05	0.000177583	yes	OK	54.5417	29.1265	-0.905025	0.0144	0.0638164	no	82725830	1233	-132	0	FALSE
chr1	82583495	82748969	165475	*	TCONS_00001520	WT	Upf2_KO	XLOC_000412	Mff	ENSMUST00000162003	1854	OK	382.414	209.319	-0.869431	5e-05	0.000177583	yes	NOTEST	0.193205	0.322387	0.738665	1	1	no	82725830	1176	-132	0	FALSE
chr1	82583495	82748969	165475	*	TCONS_00001521	WT	Upf2_KO	XLOC_000412	Mff	ENSMUST00000162003	1851	OK	382.414	209.319	-0.869431	5e-05	0.000177583	yes	OK	1.53646	11.9527	2.95966	0.2282	0.379271	no	82725830	1173	-132	0	FALSE
chr1	82583495	82748969	165475	*	TCONS_00001523	WT	Upf2_KO	XLOC_000412	Mff	ENSMUST00000161572	586	OK	382.414	209.319	-0.869431	5e-05	0.000177583	yes	OK	109.977	26.7789	-2.03804	0.00295	0.0174258	no	82725830	541	-44	0	FALSE
chr1	82583495	82748969	165475	*	TCONS_00001527	WT	Upf2_KO	XLOC_000412	Mff	ENSMUST00000162056	1961	OK	382.414	209.319	-0.869431	5e-05	0.000177583	yes	NOTEST	1.72547	2.31786	0.425808	1	1	no	82725830	744	-93	0	FALSE
chr1	82583495	82748969	165475	*	TCONS_00001528	WT	Upf2_KO	XLOC_000412	Mff	ENSMUST00000160786	1645	OK	382.414	209.319	-0.869431	5e-05	0.000177583	yes	NOTEST	0	0.103142	Inf	1	1	no	82725830	1011	-132	0	FALSE
chr1	82583495	82748969	165475	*	TCONS_00001529	WT	Upf2_KO	XLOC_000412	Mff	ENSMUST00000162003	2087	OK	382.414	209.319	-0.869431	5e-05	0.000177583	yes	NOTEST	0	1.41876	Inf	1	1	no	82725830	1409	-132	0	FALSE
chr1	82583495	82748969	165475	*	TCONS_00001530	WT	Upf2_KO	XLOC_000412	Mff	ENSMUST00000160972	1358	OK	382.414	209.319	-0.869431	5e-05	0.000177583	yes	LOWDATA	0	0.946493	Inf	1	1	no	82725830	684	-132	0	FALSE
chr1	82583495	82748969	165475	*	TCONS_00001531	WT	Upf2_KO	XLOC_000412	Mff	ENSMUST00000160750	659	OK	382.414	209.319	-0.869431	5e-05	0.000177583	yes	LOWDATA	94.7818	54.64	-0.794652	1	1	no	82725846	48	554	-6	TRUE
chr1	82583495	82748969	165475	*	TCONS_00001532	WT	Upf2_KO	XLOC_000412	Mff	ENSMUST00000159279	440	OK	382.414	209.319	-0.869431	5e-05	0.000177583	yes	OK	6.88083	18.4283	1.42127	0.35715	0.485923	no	82725900	12	361	-3	TRUE
chr1	82583495	82748969	165475	*	TCONS_00001533	WT	Upf2_KO	XLOC_000412	Mff	ENSMUST00000160044	435	OK	382.414	209.319	-0.869431	5e-05	0.000177583	yes	LOWDATA	68.4675	35.1278	-0.962805	1	1	no	82725900	12	361	-3	TRUE
chr1	82583495	82748969	165475	*	TCONS_00001534	WT	Upf2_KO	XLOC_000412	Mff	ENSMUST00000160744	856	OK	382.414	209.319	-0.869431	5e-05	0.000177583	yes	OK	3.89113	5.07322	0.382712	0.77725	0.836438	no	82732044	414	-132	0	FALSE
chr1	82583495	82748969	165475	*	TCONS_00001535	WT	Upf2_KO	XLOC_000412	Mff	ENSMUST00000160632	651	OK	382.414	209.319	-0.869431	5e-05	0.000177583	yes	NOTEST	2.11969	2.50044	0.238333	1	1	no	-1	NA	NA	NA	NA
chr1	82583495	82748969	165475	*	TCONS_00001536	WT	Upf2_KO	XLOC_000412	Mff	ENSMUST00000162794	607	OK	382.414	209.319	-0.869431	5e-05	0.000177583	yes	OK	6.40405	14.6883	1.19762	0.33455	0.465553	no	-1	NA	NA	NA	NA
chr1	82583495	82748969	165475	*	TCONS_00001537	WT	Upf2_KO	XLOC_000412	Mff	ENSMUST00000162573	579	OK	382.414	209.319	-0.869431	5e-05	0.000177583	yes	LOWDATA	0.764445	2.04194	1.41746	1	1	no	-1	NA	NA	NA	NA
chr1	82836020	82893970	57951	*	TCONS_00001540	WT	Upf2_KO	XLOC_000413	Agfg1	ENSMUST00000113444	4138	OK	74.1406	46.1374	-0.684328	5e-05	0.000177583	yes	NOTEST	0.336854	0.614172	0.866521	1	1	no	82836297	1801	-60	0	FALSE
chr1	82836020	82893970	57951	*	TCONS_00001541	WT	Upf2_KO	XLOC_000413	Agfg1	ENSMUST00000063380	3137	OK	74.1406	46.1374	-0.684328	5e-05	0.000177583	yes	OK	12.6302	9.08289	-0.47565	0.4359	0.556094	no	82836297	1920	-60	0	FALSE
chr1	82836020	82893970	57951	*	TCONS_00001542	WT	Upf2_KO	XLOC_000413	Agfg1	ENSMUST00000113443	3050	OK	74.1406	46.1374	-0.684328	5e-05	0.000177583	yes	OK	7.62398	3.02679	-1.33276	0.22045	0.374026	no	82836297	1833	-60	0	FALSE
chr1	82836020	82893970	57951	*	TCONS_00001543	WT	Upf2_KO	XLOC_000413	Agfg1	ENSMUST00000113444	3143	OK	74.1406	46.1374	-0.684328	5e-05	0.000177583	yes	OK	46.6154	24.5165	-0.927058	0.005	0.0271076	no	82836297	1926	-60	0	FALSE
chr1	82836020	82893970	57951	*	TCONS_00001544	WT	Upf2_KO	XLOC_000413	Agfg1	ENSMUST00000113444	3866	OK	74.1406	46.1374	-0.684328	5e-05	0.000177583	yes	NOTEST	2.0807	2.06908	-0.00807916	1	1	no	-1	NA	NA	NA	NA
chr1	82836020	82893970	57951	*	TCONS_00001545	WT	Upf2_KO	XLOC_000413	Agfg1	ENSMUST00000113444	3835	OK	74.1406	46.1374	-0.684328	5e-05	0.000177583	yes	OK	3.12462	3.41211	0.126984	0.9012	0.929553	no	-1	NA	NA	NA	NA
chr1	82836020	82893970	57951	*	TCONS_00001546	WT	Upf2_KO	XLOC_000413	Agfg1	ENSMUST00000113444	3734	OK	74.1406	46.1374	-0.684328	5e-05	0.000177583	yes	NOTEST	0.0047736	0.132655	4.79646	1	1	no	-1	NA	NA	NA	NA
chr1	82836020	82893970	57951	*	TCONS_00001547	WT	Upf2_KO	XLOC_000413	Agfg1	ENSMUST00000113444	3704	OK	74.1406	46.1374	-0.684328	5e-05	0.000177583	yes	OK	1.72412	3.28324	0.92926	0.50985	0.619526	no	-1	NA	NA	NA	NA
chr1	83113340	83115742	2403	*	TCONS_00001548	WT	Upf2_KO	XLOC_000414	Ccl20	ENSMUST00000027351	1420	NOTEST	0.0799755	0	#NAME?	1	1	no	NOTEST	0.0799755	0	#NAME?	1	1	no	83113398	370	-118	0	FALSE
chr1	83156326	83207149	50824	*	TCONS_00001550	WT	Upf2_KO	XLOC_000415	Wdr69	ENSMUST00000133079	620	OK	28.1404	21.8517	-0.364898	0.02345	0.0436544	no	NOTEST	0.991888	2.73177	1.46159	1	1	no	83156373	107	-19	0	FALSE
chr1	83156326	83207149	50824	*	TCONS_00001551	WT	Upf2_KO	XLOC_000415	Wdr69	ENSMUST00000113433	1467	OK	28.1404	21.8517	-0.364898	0.02345	0.0436544	no	OK	9.81198	8.72043	-0.170145	0.8137	0.864111	no	83156373	260	1083	-11	TRUE
chr1	83156326	83207149	50824	*	TCONS_00001552	WT	Upf2_KO	XLOC_000415	Wdr69	ENSMUST00000113433	1461	OK	28.1404	21.8517	-0.364898	0.02345	0.0436544	no	NOTEST	2.34444	0.383136	-2.61331	1	1	no	83156373	620	425	-4	TRUE
chr1	83156326	83207149	50824	*	TCONS_00001553	WT	Upf2_KO	XLOC_000415	Wdr69	ENSMUST00000065436	1349	OK	28.1404	21.8517	-0.364898	0.02345	0.0436544	no	OK	3.70946	7.97427	1.10414	0.2283	0.379271	no	83156373	970	-35	0	FALSE
chr1	83156326	83207149	50824	*	TCONS_00001554	WT	Upf2_KO	XLOC_000415	Wdr69	ENSMUST00000113433	1664	OK	28.1404	21.8517	-0.364898	0.02345	0.0436544	no	OK	9.26692	0.73815	-3.6501	0.15495	0.31	no	83156373	1285	-35	0	FALSE
chr1	83156326	83207149	50824	*	TCONS_00001555	WT	Upf2_KO	XLOC_000415	Wdr69	ENSMUST00000113436	1351	OK	28.1404	21.8517	-0.364898	0.02345	0.0436544	no	NOTEST	1.96348	0.00459475	-8.73921	1	1	no	83156373	1108	-173	0	FALSE
chr1	83156326	83207149	50824	*	TCONS_00001556	WT	Upf2_KO	XLOC_000415	Wdr69	ENSMUST00000149342	1639	OK	28.1404	21.8517	-0.364898	0.02345	0.0436544	no	NOTEST	0.000486662	0.186106	8.57899	1	1	no	83156373	243	980	-10	TRUE
chr1	83156326	83207149	50824	*	TCONS_00001557	WT	Upf2_KO	XLOC_000415	Wdr69	ENSMUST00000065403	1651	OK	28.1404	21.8517	-0.364898	0.02345	0.0436544	no	NOTEST	0.0517124	1.1132	4.42806	1	1	no	83156373	1266	-35	0	FALSE
chr1	84717763	84897062	179300	*	TCONS_00001564	WT	Upf2_KO	XLOC_000420	Fbxo36	ENSMUST00000097672	901	OK	128.111	75.1363	-0.769811	0.125	0.180103	no	OK	125.003	73.4743	-0.766652	0.1324	0.284304	no	84836447	599	-189	0	FALSE
chr1	84717763	84897062	179300	*	TCONS_00001565	WT	Upf2_KO	XLOC_000420	Fbxo36	ENSMUST00000143656	1088	OK	128.111	75.1363	-0.769811	0.125	0.180103	no	OK	3.10776	1.585	-0.971391	0.7916	0.847774	no	84836447	125	472	-3	TRUE
chr1	84717763	84897062	179300	*	TCONS_00001567	WT	Upf2_KO	XLOC_000420	Fbxo36	ENSMUST00000151737	1713	OK	128.111	75.1363	-0.769811	0.125	0.180103	no	NOTEST	0	0.0769884	Inf	1	1	no	-1	NA	NA	NA	NA
chr1	84989264	85286414	297151	*	TCONS_00001573	WT	Upf2_KO	XLOC_000425	A530040E14Rik	ENSMUST00000162353	2017	NOTEST	1.43818	1.33846	-0.103666	1	1	no	NOTEST	0.333604	0.067149	-2.3127	1	1	no	-1	NA	NA	NA	NA
chr1	84989264	85286414	297151	*	TCONS_00001574	WT	Upf2_KO	XLOC_000425	A530040E14Rik	ENSMUST00000093501	2323	NOTEST	1.43818	1.33846	-0.103666	1	1	no	NOTEST	1.09761	1.27131	0.211946	1	1	no	-1	NA	NA	NA	NA
chr1	84989264	85286414	297151	*	TCONS_00001577	WT	Upf2_KO	XLOC_000425	A530040E14Rik	ENSMUST00000161666	711	NOTEST	1.43818	1.33846	-0.103666	1	1	no	NOTEST	0.00695806	0	#NAME?	1	1	no	-1	NA	NA	NA	NA
chr1	84989264	85286414	297151	*	TCONS_00001581	WT	Upf2_KO	XLOC_000427	Gm6264	ENSMUST00000160802	624	NOTEST	2.30574	1.56036	-0.563351	1	1	no	LOWDATA	1.59309	0.606276	-1.39378	1	1	no	-1	NA	NA	NA	NA
chr1	84989264	85286414	297151	*	TCONS_00001582	WT	Upf2_KO	XLOC_000427	Gm6264	ENSMUST00000162896	1474	NOTEST	2.30574	1.56036	-0.563351	1	1	no	NOTEST	0.6038	0.867404	0.522634	1	1	no	-1	NA	NA	NA	NA
chr1	84989264	85286414	297151	*	TCONS_00001583	WT	Upf2_KO	XLOC_000427	Gm6264	ENSMUST00000162896	1217	NOTEST	2.30574	1.56036	-0.563351	1	1	no	LOWDATA	0.10885	0.0866768	-0.32863	1	1	no	-1	NA	NA	NA	NA
chr1	84989264	85286414	297151	*	TCONS_00001586	WT	Upf2_KO	XLOC_000428	Gm7609	ENSMUST00000113402	797	NOTEST	1.01037	0.878319	-0.202067	1	1	no	NOTEST	0.876752	0.878319	0.00257603	1	1	no	-1	NA	NA	NA	NA
chr1	84989264	85286414	297151	*	TCONS_00001588	WT	Upf2_KO	XLOC_000428	Gm7609	ENSMUST00000113402	1538	NOTEST	1.01037	0.878319	-0.202067	1	1	no	NOTEST	0.133618	0	#NAME?	1	1	no	-1	NA	NA	NA	NA
chr1	84989264	85286414	297151	*	TCONS_00001589	WT	Upf2_KO	XLOC_000429	Gm16028	ENSMUST00000162347	890	NOTEST	0	0.126582	Inf	1	1	no	NOTEST	0	0.126582	Inf	1	1	no	-1	NA	NA	NA	NA
chr1	84989264	85286414	297151	*	TCONS_00001593	WT	Upf2_KO	XLOC_000430	Gm16026	ENSMUST00000113394	2931	NOTEST	0.943675	0.637204	-0.566534	1	1	no	NOTEST	0	0.0557302	Inf	1	1	no	-1	NA	NA	NA	NA
chr1	84989264	85286414	297151	*	TCONS_00001595	WT	Upf2_KO	XLOC_000430	Gm16026	ENSMUST00000162652	683	NOTEST	0.943675	0.637204	-0.566534	1	1	no	LOWDATA	0.485366	0	#NAME?	1	1	no	-1	NA	NA	NA	NA
chr1	84989264	85286414	297151	*	TCONS_00001598	WT	Upf2_KO	XLOC_000430	Gm16026	ENSMUST00000094774	580	NOTEST	0.943675	0.637204	-0.566534	1	1	no	NOTEST	0.260631	0	#NAME?	1	1	no	-1	NA	NA	NA	NA
chr1	84989264	85286414	297151	*	TCONS_00001601	WT	Upf2_KO	XLOC_000430	Gm16026	ENSMUST00000113394	1211	NOTEST	0.943675	0.637204	-0.566534	1	1	no	LOWDATA	0.197678	0.581474	1.55656	1	1	no	-1	NA	NA	NA	NA
chr1	85305233	85339190	33958	*	TCONS_00001602	WT	Upf2_KO	XLOC_000431	Gm16025	ENSMUST00000161923	2425	NOTEST	0.0457064	0	#NAME?	1	1	no	NOTEST	0.0457064	0	#NAME?	1	1	no	-1	NA	NA	NA	NA
chr1	87495860	87496414	555	*	TCONS_00001608	WT	Upf2_KO	XLOC_000433	Gm16094	ENSMUST00000162784	427	NOTEST	0.462943	0	#NAME?	1	1	no	NOTEST	0.462943	0	#NAME?	1	1	no	-1	NA	NA	NA	NA
chr1	87496952	87606573	109622	*	TCONS_00001611	WT	Upf2_KO	XLOC_000434	Sp140	ENSMUST00000080204	2498	OK	2.51562	3.7688	0.58319	0.2705	0.341311	no	NOTEST	7.10817e-05	0	#NAME?	1	1	no	87497734	1225	819	-9	TRUE
chr1	87496952	87606573	109622	*	TCONS_00001612	WT	Upf2_KO	XLOC_000434	Sp140	ENSMUST00000080204	2195	OK	2.51562	3.7688	0.58319	0.2705	0.341311	no	NOTEST	0	0.161696	Inf	1	1	no	87497734	1840	-99	0	FALSE
chr1	87496952	87606573	109622	*	TCONS_00001614	WT	Upf2_KO	XLOC_000434	Sp140	ENSMUST00000080204	2276	OK	2.51562	3.7688	0.58319	0.2705	0.341311	no	NOTEST	0	3.4694e-05	Inf	1	1	no	87497734	1225	597	-7	TRUE
chr1	87496952	87606573	109622	*	TCONS_00001615	WT	Upf2_KO	XLOC_000434	Sp140	ENSMUST00000080204	2417	OK	2.51562	3.7688	0.58319	0.2705	0.341311	no	NOTEST	0.0863281	0	#NAME?	1	1	no	87497734	2062	-99	0	FALSE
chr1	87496952	87606573	109622	*	TCONS_00001616	WT	Upf2_KO	XLOC_000434	Sp140	ENSMUST00000162925	596	OK	2.51562	3.7688	0.58319	0.2705	0.341311	no	LOWDATA	1.3386	1.93831	0.534079	1	1	no	87507407	3	513	-7	TRUE
chr1	87496952	87606573	109622	*	TCONS_00001617	WT	Upf2_KO	XLOC_000434	Sp140	ENSMUST00000161497	814	OK	2.51562	3.7688	0.58319	0.2705	0.341311	no	LOWDATA	0.737545	1.46892	0.993956	1	1	no	87529052	12	443	-5	TRUE
chr1	87496952	87606573	109622	*	TCONS_00001618	WT	Upf2_KO	XLOC_000434	Sp140	ENSMUST00000159234	727	OK	2.51562	3.7688	0.58319	0.2705	0.341311	no	NOTEST	0.188816	0	#NAME?	1	1	no	-1	NA	NA	NA	NA
chr1	87496952	87606573	109622	*	TCONS_00001619	WT	Upf2_KO	XLOC_000434	Sp140	ENSMUST00000160119	807	OK	2.51562	3.7688	0.58319	0.2705	0.341311	no	NOTEST	0.164267	0.199838	0.282786	1	1	no	-1	NA	NA	NA	NA
chr1	87496952	87606573	109622	*	TCONS_00001620	WT	Upf2_KO	XLOC_000435	Sp100	ENSMUST00000141998	699	NOTEST	1.3694	2.7636	1.01301	1	1	no	NOTEST	0	0.281616	Inf	1	1	no	87546676	534	-234	0	FALSE
chr1	87496952	87606573	109622	*	TCONS_00001621	WT	Upf2_KO	XLOC_000435	Sp100	ENSMUST00000155094	1666	NOTEST	1.3694	2.7636	1.01301	1	1	no	NOTEST	0	0.261617	Inf	1	1	no	87546676	1563	-54	0	FALSE
chr1	87496952	87606573	109622	*	TCONS_00001624	WT	Upf2_KO	XLOC_000435	Sp100	ENSMUST00000147552	1597	NOTEST	1.3694	2.7636	1.01301	1	1	no	NOTEST	0	0.00142355	Inf	1	1	no	87546676	1483	-54	0	FALSE
chr1	87496952	87606573	109622	*	TCONS_00001625	WT	Upf2_KO	XLOC_000435	Sp100	ENSMUST00000153574	1653	NOTEST	1.3694	2.7636	1.01301	1	1	no	LOWDATA	0	0.181004	Inf	1	1	no	87546676	1573	-126	0	FALSE
chr1	87496952	87606573	109622	*	TCONS_00001626	WT	Upf2_KO	XLOC_000435	Sp100	ENSMUST00000153574	2453	NOTEST	1.3694	2.7636	1.01301	1	1	no	NOTEST	0	0.194676	Inf	1	1	no	87546676	1573	-126	0	FALSE
chr1	87496952	87606573	109622	*	TCONS_00001627	WT	Upf2_KO	XLOC_000435	Sp100	ENSMUST00000150967	1343	NOTEST	1.3694	2.7636	1.01301	1	1	no	NOTEST	4.3555e-05	0	#NAME?	1	1	no	87546676	1341	-21	0	FALSE
chr1	87496952	87606573	109622	*	TCONS_00001628	WT	Upf2_KO	XLOC_000435	Sp100	ENSMUST00000027424	2104	NOTEST	1.3694	2.7636	1.01301	1	1	no	NOTEST	0	0.00287937	Inf	1	1	no	87546676	1774	-126	0	FALSE
chr1	87496952	87606573	109622	*	TCONS_00001629	WT	Upf2_KO	XLOC_000435	Sp100	ENSMUST00000097667	2029	NOTEST	1.3694	2.7636	1.01301	1	1	no	NOTEST	0	0.343237	Inf	1	1	no	87546676	1699	-126	0	FALSE
chr1	87496952	87606573	109622	*	TCONS_00001630	WT	Upf2_KO	XLOC_000435	Sp100	ENSMUST00000170314	2083	NOTEST	1.3694	2.7636	1.01301	1	1	no	NOTEST	1.90123e-05	0.0021917	6.84897	1	1	no	87546676	1753	-126	0	FALSE
chr1	87496952	87606573	109622	*	TCONS_00001631	WT	Upf2_KO	XLOC_000435	Sp100	ENSMUST00000066427	2708	NOTEST	1.3694	2.7636	1.01301	1	1	no	NOTEST	0.20223	0.365847	0.855241	1	1	no	87546676	1828	-126	0	FALSE
chr1	87496952	87606573	109622	*	TCONS_00001632	WT	Upf2_KO	XLOC_000435	Sp100	ENSMUST00000066427	1200	NOTEST	1.3694	2.7636	1.01301	1	1	no	NOTEST	0.600447	0	#NAME?	1	1	no	87546676	997	-65	0	FALSE
chr1	87496952	87606573	109622	*	TCONS_00001633	WT	Upf2_KO	XLOC_000435	Sp100	ENSMUST00000066427	2810	NOTEST	1.3694	2.7636	1.01301	1	1	no	NOTEST	7.57103e-05	0	#NAME?	1	1	no	87546676	1930	-126	0	FALSE
chr1	87496952	87606573	109622	*	TCONS_00001634	WT	Upf2_KO	XLOC_000435	Sp100	ENSMUST00000129951	833	NOTEST	1.3694	2.7636	1.01301	1	1	no	NOTEST	0.146671	0.304057	1.05176	1	1	no	-1	NA	NA	NA	NA
chr1	87496952	87606573	109622	*	TCONS_00001638	WT	Upf2_KO	XLOC_000435	Sp100	ENSMUST00000132641	1197	NOTEST	1.3694	2.7636	1.01301	1	1	no	LOWDATA	0.419912	0.307288	-0.450494	1	1	no	87590871	909	-126	0	FALSE
chr1	87496952	87606573	109622	*	TCONS_00001639	WT	Upf2_KO	XLOC_000435	Sp100	ENSMUST00000141709	409	NOTEST	1.3694	2.7636	1.01301	1	1	no	NOTEST	0	0.517763	Inf	1	1	no	87600016	249	146	-2	TRUE
chr1	87676652	87748151	71500	*	TCONS_00001641	WT	Upf2_KO	XLOC_000437	Cab39	ENSMUST00000097666	3665	OK	56.1362	67.4426	0.26473	0.24285	0.31267	no	OK	9.07566	6.36706	-0.511376	0.37935	0.505818	no	87714974	1310	-189	0	FALSE
chr1	87676652	87748151	71500	*	TCONS_00001642	WT	Upf2_KO	XLOC_000437	Cab39	ENSMUST00000097666	824	OK	56.1362	67.4426	0.26473	0.24285	0.31267	no	OK	7.59594	10.2134	0.427157	0.78605	0.843392	no	87714974	820	-36	0	FALSE
chr1	87676652	87748151	71500	*	TCONS_00001644	WT	Upf2_KO	XLOC_000437	Cab39	ENSMUST00000097666	3918	OK	56.1362	67.4426	0.26473	0.24285	0.31267	no	OK	4.94078	0	#NAME?	0.11675	0.269272	no	87714974	1563	-189	0	FALSE
chr1	87676652	87748151	71500	*	TCONS_00001645	WT	Upf2_KO	XLOC_000437	Cab39	ENSMUST00000113360	3805	OK	56.1362	67.4426	0.26473	0.24285	0.31267	no	OK	4.98891	1.79562	-1.47425	0.0114	0.053044	no	87714974	1450	-189	0	FALSE
chr1	87676652	87748151	71500	*	TCONS_00001646	WT	Upf2_KO	XLOC_000437	Cab39	ENSMUST00000126962	580	OK	56.1362	67.4426	0.26473	0.24285	0.31267	no	NOTEST	0.227996	0	#NAME?	1	1	no	87714974	580	-157	0	FALSE
chr1	87676652	87748151	71500	*	TCONS_00001647	WT	Upf2_KO	XLOC_000437	Cab39	ENSMUST00000097666	3747	OK	56.1362	67.4426	0.26473	0.24285	0.31267	no	OK	3.28319	3.05534	-0.103764	0.86685	0.9043	no	87714974	1392	-189	0	FALSE
chr1	87676652	87748151	71500	*	TCONS_00001648	WT	Upf2_KO	XLOC_000437	Cab39	ENSMUST00000097666	3715	OK	56.1362	67.4426	0.26473	0.24285	0.31267	no	NOTEST	1.9836	0.80048	-1.30918	1	1	no	87714974	1360	-189	0	FALSE
chr1	87676652	87748151	71500	*	TCONS_00001649	WT	Upf2_KO	XLOC_000437	Cab39	ENSMUST00000130754	437	OK	56.1362	67.4426	0.26473	0.24285	0.31267	no	LOWDATA	10.0083	17.9641	0.843918	1	1	no	87714974	437	-33	0	FALSE
chr1	87676652	87748151	71500	*	TCONS_00001650	WT	Upf2_KO	XLOC_000437	Cab39	ENSMUST00000097666	3623	OK	56.1362	67.4426	0.26473	0.24285	0.31267	no	OK	0	2.81548	Inf	0.1261	0.277602	no	87714974	1268	-189	0	FALSE
chr1	87676652	87748151	71500	*	TCONS_00001651	WT	Upf2_KO	XLOC_000437	Cab39	ENSMUST00000097666	2369	OK	56.1362	67.4426	0.26473	0.24285	0.31267	no	LOWDATA	5.19782	4.55359	-0.190904	1	1	no	87714974	1225	-189	0	FALSE
chr1	87676652	87748151	71500	*	TCONS_00001652	WT	Upf2_KO	XLOC_000437	Cab39	ENSMUST00000082149	2324	OK	56.1362	67.4426	0.26473	0.24285	0.31267	no	LOWDATA	8.83394	2.74375	-1.68691	1	1	no	87714974	1180	-189	0	FALSE
chr1	87676652	87748151	71500	*	TCONS_00001653	WT	Upf2_KO	XLOC_000437	Cab39	ENSMUST00000097666	3313	OK	56.1362	67.4426	0.26473	0.24285	0.31267	no	OK	0	17.1338	Inf	0.1105	0.262577	no	-1	NA	NA	NA	NA
chr1	87790855	87805251	14397	*	TCONS_00001654	WT	Upf2_KO	XLOC_000439	Itm2c	ENSMUST00000027425	2230	OK	44.2652	59.8189	0.434429	0.0009	0.00250116	yes	OK	13.1365	15.3123	0.22111	0.42705	0.548306	no	87791238	1193	-92	0	FALSE
chr1	87790855	87805251	14397	*	TCONS_00001655	WT	Upf2_KO	XLOC_000439	Itm2c	ENSMUST00000027425	1746	OK	44.2652	59.8189	0.434429	0.0009	0.00250116	yes	OK	17.9346	29.261	0.706233	0.4427	0.56193	no	-1	NA	NA	NA	NA
chr1	87790855	87805251	14397	*	TCONS_00001656	WT	Upf2_KO	XLOC_000439	Itm2c	ENSMUST00000027425	1750	OK	44.2652	59.8189	0.434429	0.0009	0.00250116	yes	OK	12.4375	14.1553	0.186641	0.83575	0.881192	no	-1	NA	NA	NA	NA
chr1	87790855	87805251	14397	*	TCONS_00001657	WT	Upf2_KO	XLOC_000439	Itm2c	ENSMUST00000139837	768	OK	44.2652	59.8189	0.434429	0.0009	0.00250116	yes	LOWDATA	0.756597	1.08887	0.525233	1	1	no	-1	NA	NA	NA	NA
chr1	87790855	87805251	14397	*	TCONS_00001658	WT	Upf2_KO	XLOC_000439	Itm2c	ENSMUST00000139837	1653	OK	44.2652	59.8189	0.434429	0.0009	0.00250116	yes	NOTEST	0	0.0014991	Inf	1	1	no	-1	NA	NA	NA	NA
chr1	87825057	87888118	63062	*	TCONS_00001659	WT	Upf2_KO	XLOC_000440	4933407L21Rik	ENSMUST00000027426	1146	NOTEST	1.74181	0.839503	-1.05298	1	1	no	NOTEST	1.03584	0.548738	-0.916611	1	1	no	87825578	917	-241	0	FALSE
chr1	87825057	87888118	63062	*	TCONS_00001660	WT	Upf2_KO	XLOC_000440	4933407L21Rik	ENSMUST00000129392	503	NOTEST	1.74181	0.839503	-1.05298	1	1	no	NOTEST	0.705966	0.290764	-1.27975	1	1	no	87825578	466	-34	0	FALSE
chr1	87913390	87926533	13144	*	TCONS_00001663	WT	Upf2_KO	XLOC_000441	Spata3	ENSMUST00000052854	626	OK	574.858	127.294	-2.17504	5e-05	0.000177583	yes	NOTEST	4.21122	0.683793	-2.62261	1	1	no	-1	NA	NA	NA	NA
chr1	87913390	87926533	13144	*	TCONS_00001664	WT	Upf2_KO	XLOC_000441	Spata3	ENSMUST00000149469	313	OK	574.858	127.294	-2.17504	5e-05	0.000177583	yes	OK	14.233	0.893668	-3.99336	0.2395	0.385703	no	-1	NA	NA	NA	NA
chr1	87913390	87926533	13144	*	TCONS_00001665	WT	Upf2_KO	XLOC_000441	Spata3	ENSMUST00000052854	737	OK	574.858	127.294	-2.17504	5e-05	0.000177583	yes	NOTEST	0	1.8695	Inf	1	1	no	87918623	377	307	-2	TRUE
chr1	87913390	87926533	13144	*	TCONS_00001666	WT	Upf2_KO	XLOC_000441	Spata3	ENSMUST00000052854	1107	OK	574.858	127.294	-2.17504	5e-05	0.000177583	yes	OK	5.87402	0.00327437	-10.8089	0.25825	0.395442	no	87918623	689	38	-1	FALSE
chr1	87913390	87926533	13144	*	TCONS_00001668	WT	Upf2_KO	XLOC_000441	Spata3	ENSMUST00000152501	743	OK	574.858	127.294	-2.17504	5e-05	0.000177583	yes	OK	200.423	33.4947	-2.58104	5e-05	0.000485642	yes	87918623	616	-212	0	FALSE
chr1	87913390	87926533	13144	*	TCONS_00001669	WT	Upf2_KO	XLOC_000441	Spata3	ENSMUST00000113344	1047	OK	574.858	127.294	-2.17504	5e-05	0.000177583	yes	OK	11.8752	2.33052	-2.34922	0.0789	0.218507	no	87918623	682	38	-1	FALSE
chr1	87913390	87926533	13144	*	TCONS_00001670	WT	Upf2_KO	XLOC_000441	Spata3	ENSMUST00000130504	1100	OK	574.858	127.294	-2.17504	5e-05	0.000177583	yes	OK	68.4264	16.9711	-2.01147	0.00605	0.0316986	no	87918623	682	38	-1	FALSE
chr1	87913390	87926533	13144	*	TCONS_00001671	WT	Upf2_KO	XLOC_000441	Spata3	ENSMUST00000153247	884	OK	574.858	127.294	-2.17504	5e-05	0.000177583	yes	OK	15.0274	12.3866	-0.278816	0.80215	0.855444	no	87918623	513	28	-1	FALSE
chr1	87913390	87926533	13144	*	TCONS_00001672	WT	Upf2_KO	XLOC_000441	Spata3	ENSMUST00000159876	760	OK	574.858	127.294	-2.17504	5e-05	0.000177583	yes	OK	244.368	53.4362	-2.19317	5e-05	0.000485642	yes	87918623	671	38	-1	FALSE
chr1	87913390	87926533	13144	*	TCONS_00001673	WT	Upf2_KO	XLOC_000441	Spata3	ENSMUST00000135440	732	OK	574.858	127.294	-2.17504	5e-05	0.000177583	yes	NOTEST	0	0.990028	Inf	1	1	no	87918623	604	-215	0	FALSE
chr1	87913390	87926533	13144	*	TCONS_00001674	WT	Upf2_KO	XLOC_000441	Spata3	ENSMUST00000131151	614	OK	574.858	127.294	-2.17504	5e-05	0.000177583	yes	OK	10.4196	4.23429	-1.2991	0.58135	0.679984	no	87918679	12	549	-3	TRUE
chr1	87942437	87952031	9595	*	TCONS_00001675	WT	Upf2_KO	XLOC_000442	2810459M11Rik	ENSMUST00000165824	3330	NOTEST	0	0.101947	Inf	1	1	no	NOTEST	0	8.41997e-05	Inf	1	1	no	87942537	964	-140	0	FALSE
chr1	87942437	87952031	9595	*	TCONS_00001676	WT	Upf2_KO	XLOC_000442	2810459M11Rik	ENSMUST00000027429	2926	NOTEST	0	0.101947	Inf	1	1	no	NOTEST	0	0.101863	Inf	1	1	no	87942894	559	-140	0	FALSE
chr1	87960961	88197950	236990	*	TCONS_00001679	WT	Upf2_KO	XLOC_000443	Psmd1	ENSMUST00000027432	3515	OK	88.1479	75.4226	-0.22493	0.15555	0.216161	no	NOTEST	1.99601	2.61276	0.388455	1	1	no	87961364	478	2897	-23	TRUE
chr1	87960961	88197950	236990	*	TCONS_00001686	WT	Upf2_KO	XLOC_000443	Armc9	ENSMUST00000027434	5768	OK	88.1479	75.4226	-0.22493	0.15555	0.216161	no	NOTEST	1.20338	1.71253	0.509029	1	1	no	87961364	3265	2435	-24	TRUE
chr1	87960961	88197950	236990	*	TCONS_00001688	WT	Upf2_KO	XLOC_000443	Armc9	ENSMUST00000027434	8498	OK	88.1479	75.4226	-0.22493	0.15555	0.216161	no	NOTEST	0.000378274	0.00016228	-1.22094	1	1	no	87961364	3265	2608	-25	TRUE
chr1	87960961	88197950	236990	*	TCONS_00001689	WT	Upf2_KO	XLOC_000443	Psmd1	ENSMUST00000139715	2518	OK	88.1479	75.4226	-0.22493	0.15555	0.216161	no	LOWDATA	2.06062	3.79411	0.880682	1	1	no	87961364	318	2164	-17	TRUE
chr1	87960961	88197950	236990	*	TCONS_00001690	WT	Upf2_KO	XLOC_000443	Psmd1	ENSMUST00000027432	3112	OK	88.1479	75.4226	-0.22493	0.15555	0.216161	no	OK	30.314	31.9376	0.0752708	0.72345	0.79534	no	87961364	3033	7	-1	FALSE
chr1	87960961	88197950	236990	*	TCONS_00001692	WT	Upf2_KO	XLOC_000443	Psmd1	ENSMUST00000127104	445	OK	88.1479	75.4226	-0.22493	0.15555	0.216161	no	LOWDATA	4.5263	2.24687	-1.01041	1	1	no	-1	NA	NA	NA	NA
chr1	87960961	88197950	236990	*	TCONS_00001695	WT	Upf2_KO	XLOC_000443	Psmd1	ENSMUST00000027432	1380	OK	88.1479	75.4226	-0.22493	0.15555	0.216161	no	OK	3.42443	0.393074	-3.12299	0.31335	0.446272	no	-1	NA	NA	NA	NA
chr1	87960961	88197950	236990	*	TCONS_00001698	WT	Upf2_KO	XLOC_000443	Psmd1	ENSMUST00000149946	586	OK	88.1479	75.4226	-0.22493	0.15555	0.216161	no	LOWDATA	0	1.25712	Inf	1	1	no	-1	NA	NA	NA	NA
chr1	87960961	88197950	236990	*	TCONS_00001701	WT	Upf2_KO	XLOC_000443	Psmd1	ENSMUST00000135197	776	OK	88.1479	75.4226	-0.22493	0.15555	0.216161	no	LOWDATA	4.01316	4.63077	0.206515	1	1	no	88053529	775	-123	0	FALSE
chr1	87960961	88197950	236990	*	TCONS_00001702	WT	Upf2_KO	XLOC_000443	Armc9	ENSMUST00000123618	3638	OK	88.1479	75.4226	-0.22493	0.15555	0.216161	no	LOWDATA	0.14314	0.378617	1.40331	1	1	no	88053529	2042	-165	0	FALSE
chr1	87960961	88197950	236990	*	TCONS_00001703	WT	Upf2_KO	XLOC_000443	Armc9	ENSMUST00000155168	2435	OK	88.1479	75.4226	-0.22493	0.15555	0.216161	no	LOWDATA	0.918838	0.31834	-1.52924	1	1	no	88053529	1882	-65	0	FALSE
chr1	87960961	88197950	236990	*	TCONS_00001704	WT	Upf2_KO	XLOC_000443	Armc9	ENSMUST00000135973	4696	OK	88.1479	75.4226	-0.22493	0.15555	0.216161	no	LOWDATA	1.8303	1.84525	0.0117368	1	1	no	88053529	2293	-199	0	FALSE
chr1	87960961	88197950	236990	*	TCONS_00001705	WT	Upf2_KO	XLOC_000443	Armc9	ENSMUST00000153389	1024	OK	88.1479	75.4226	-0.22493	0.15555	0.216161	no	LOWDATA	1.44756	1.46825	0.0204803	1	1	no	88053529	713	-111	0	FALSE
chr1	87960961	88197950	236990	*	TCONS_00001706	WT	Upf2_KO	XLOC_000443	Armc9	ENSMUST00000134858	2681	OK	88.1479	75.4226	-0.22493	0.15555	0.216161	no	LOWDATA	0.270366	0.0700342	-1.94878	1	1	no	88053529	1028	-63	0	FALSE
chr1	87960961	88197950	236990	*	TCONS_00001707	WT	Upf2_KO	XLOC_000443	Armc9	ENSMUST00000113309	3555	OK	88.1479	75.4226	-0.22493	0.15555	0.216161	no	LOWDATA	4.9008	2.4938	-0.97467	1	1	no	88053529	2540	-23	0	FALSE
chr1	87960961	88197950	236990	*	TCONS_00001708	WT	Upf2_KO	XLOC_000443	Armc9	ENSMUST00000027434	5127	OK	88.1479	75.4226	-0.22493	0.15555	0.216161	no	LOWDATA	1.93806	1.29565	-0.580928	1	1	no	88053529	2525	-23	0	FALSE
chr1	87960961	88197950	236990	*	TCONS_00001709	WT	Upf2_KO	XLOC_000443	Armc9	ENSMUST00000131412	2160	OK	88.1479	75.4226	-0.22493	0.15555	0.216161	no	OK	27.0679	14.2015	-0.930535	0.024	0.0949232	no	88053529	2067	-120	0	FALSE
chr1	87960961	88197950	236990	*	TCONS_00001710	WT	Upf2_KO	XLOC_000443	Armc9	ENSMUST00000153653	1733	OK	88.1479	75.4226	-0.22493	0.15555	0.216161	no	LOWDATA	0.372025	0.304623	-0.288376	1	1	no	88053529	1001	-156	0	FALSE
chr1	87960961	88197950	236990	*	TCONS_00001711	WT	Upf2_KO	XLOC_000443	Armc9	ENSMUST00000150059	764	OK	88.1479	75.4226	-0.22493	0.15555	0.216161	no	LOWDATA	0	3.48997	Inf	1	1	no	88092964	762	-114	0	FALSE
chr1	87960961	88197950	236990	*	TCONS_00001712	WT	Upf2_KO	XLOC_000443	Armc9	ENSMUST00000156675	531	OK	88.1479	75.4226	-0.22493	0.15555	0.216161	no	NOTEST	1.72062	0.358698	-2.26209	1	1	no	88099070	438	-120	0	FALSE
chr1	87960961	88197950	236990	*	TCONS_00001713	WT	Upf2_KO	XLOC_000443	Armc9	ENSMUST00000126579	550	OK	88.1479	75.4226	-0.22493	0.15555	0.216161	no	NOTEST	0	0.612777	Inf	1	1	no	88141140	192	177	-2	TRUE
chr1	88199795	88203878	4084	*	TCONS_00001714	WT	Upf2_KO	XLOC_000445	B3gnt7	ENSMUST00000113306	2593	NOTEST	0.155929	0.0404724	-1.94588	1	1	no	NOTEST	0.155929	0.0404724	-1.94588	1	1	no	88200118	1517	-1183	0	FALSE
chr1	88256148	88270366	14219	*	TCONS_00001716	WT	Upf2_KO	XLOC_000447	C130036L24Rik	ENSMUST00000127284	1266	NOTEST	0.23395	0.962537	2.04064	1	1	no	NOTEST	0.200539	0.705446	1.81465	1	1	no	-1	NA	NA	NA	NA
chr1	88256148	88270366	14219	*	TCONS_00001717	WT	Upf2_KO	XLOC_000447	C130036L24Rik	ENSMUST00000137643	3109	NOTEST	0.23395	0.962537	2.04064	1	1	no	NOTEST	0.0334106	0.257091	2.9439	1	1	no	-1	NA	NA	NA	NA
chr1	88322945	88324538	1594	*	TCONS_00001718	WT	Upf2_KO	XLOC_000448	1700019O17Rik	ENSMUST00000046004	1503	OK	68.3144	22.045	-1.63174	5e-05	0.000177583	yes	OK	68.3144	22.045	-1.63174	5e-05	0.000485642	yes	-1	NA	NA	NA	NA
chr1	88423310	88427273	3964	*	TCONS_00001720	WT	Upf2_KO	XLOC_000450	Ptma	ENSMUST00000045897	1192	OK	114.323	218.56	0.934918	5e-05	0.000177583	yes	OK	114.323	218.56	0.934918	5e-05	0.000485642	yes	88423480	506	-48	0	FALSE
chr1	88439568	88503553	63986	*	TCONS_00001721	WT	Upf2_KO	XLOC_000451	Cops7b	ENSMUST00000121534	3258	OK	16.2789	15.6793	-0.0541409	0.92615	0.941052	no	NOTEST	2.75244	0.375029	-2.87564	1	1	no	88479545	832	505	-4	TRUE
chr1	88439568	88503553	63986	*	TCONS_00001722	WT	Upf2_KO	XLOC_000451	Cops7b	ENSMUST00000121534	3086	OK	16.2789	15.6793	-0.0541409	0.92615	0.941052	no	NOTEST	0	1.01881	Inf	1	1	no	88479545	673	492	-4	TRUE
chr1	88439568	88503553	63986	*	TCONS_00001723	WT	Upf2_KO	XLOC_000451	Cops7b	ENSMUST00000121534	2508	OK	16.2789	15.6793	-0.0541409	0.92615	0.941052	no	NOTEST	1.4584	1.28146	-0.186595	1	1	no	88479545	484	581	-5	TRUE
chr1	88439568	88503553	63986	*	TCONS_00001725	WT	Upf2_KO	XLOC_000451	Cops7b	ENSMUST00000121534	2766	OK	16.2789	15.6793	-0.0541409	0.92615	0.941052	no	NOTEST	0	0.356853	Inf	1	1	no	88479545	220	625	-5	TRUE
chr1	88439568	88503553	63986	*	TCONS_00001726	WT	Upf2_KO	XLOC_000451	Cops7b	ENSMUST00000149542	630	OK	16.2789	15.6793	-0.0541409	0.92615	0.941052	no	NOTEST	0	0.872038	Inf	1	1	no	88479545	630	-130	0	FALSE
chr1	88439568	88503553	63986	*	TCONS_00001727	WT	Upf2_KO	XLOC_000451	Cops7b	ENSMUST00000027446	2231	OK	16.2789	15.6793	-0.0541409	0.92615	0.941052	no	LOWDATA	5.90457	7.08942	0.263834	1	1	no	88485754	947	-159	0	FALSE
chr1	88439568	88503553	63986	*	TCONS_00001728	WT	Upf2_KO	XLOC_000451	Cops7b	ENSMUST00000138280	1950	OK	16.2789	15.6793	-0.0541409	0.92615	0.941052	no	LOWDATA	0.00113904	1.65406	10.504	1	1	no	88485754	310	371	-3	TRUE
chr1	88439568	88503553	63986	*	TCONS_00001730	WT	Upf2_KO	XLOC_000451	Cops7b	ENSMUST00000127219	286	OK	16.2789	15.6793	-0.0541409	0.92615	0.941052	no	OK	6.16234	3.03162	-1.02339	0.6198	0.711355	no	-1	NA	NA	NA	NA
chr1	88600378	88946672	346295	*	TCONS_00001731	WT	Upf2_KO	XLOC_000452	Dis3l2	ENSMUST00000168237	445	OK	31.8238	19.1631	-0.731773	0.0062	0.0138586	no	OK	14.6567	9.78146	-0.583439	0.46295	0.579475	no	88641351	383	-9	0	FALSE
chr1	88600378	88946672	346295	*	TCONS_00001732	WT	Upf2_KO	XLOC_000452	Dis3l2	ENSMUST00000168237	3124	OK	31.8238	19.1631	-0.731773	0.0062	0.0138586	no	NOTEST	1.12815	0.00654604	-7.42912	1	1	no	88641351	2090	559	-5	TRUE
chr1	88600378	88946672	346295	*	TCONS_00001733	WT	Upf2_KO	XLOC_000452	Dis3l2	ENSMUST00000168237	3249	OK	31.8238	19.1631	-0.731773	0.0062	0.0138586	no	NOTEST	0.516959	2.01664	1.96383	1	1	no	88641351	578	2196	-16	TRUE
chr1	88600378	88946672	346295	*	TCONS_00001734	WT	Upf2_KO	XLOC_000452	Dis3l2	ENSMUST00000168237	3013	OK	31.8238	19.1631	-0.731773	0.0062	0.0138586	no	NOTEST	0.00689019	1.51626	7.78176	1	1	no	88641351	251	2287	-18	TRUE
chr1	88600378	88946672	346295	*	TCONS_00001735	WT	Upf2_KO	XLOC_000452	Dis3l2	ENSMUST00000065624	3129	OK	31.8238	19.1631	-0.731773	0.0062	0.0138586	no	OK	10.3582	2.97686	-1.79891	0.05855	0.178805	no	88641351	2777	-123	0	FALSE
chr1	88600378	88946672	346295	*	TCONS_00001736	WT	Upf2_KO	XLOC_000452	Dis3l2	ENSMUST00000168237	3171	OK	31.8238	19.1631	-0.731773	0.0062	0.0138586	no	OK	5.15689	2.86538	-0.847776	0.29545	0.428806	no	88641351	2819	-123	0	FALSE
chr1	88964218	88965284	1067	*	TCONS_00001738	WT	Upf2_KO	XLOC_000453	NA	NA	702	OK	10.3825	1.46235	-2.8278	0.0114	0.023491	no	OK	10.3825	1.46235	-2.8278	0.0114	0.053044	no	-1	NA	NA	NA	NA
chr1	88965363	88967723	2361	*	TCONS_00001739	WT	Upf2_KO	XLOC_000454	NA	NA	1168	OK	7.31613	1.02438	-2.83632	0.00145	0.00381598	yes	OK	7.31613	1.02438	-2.83632	0.00145	0.00961668	yes	-1	NA	NA	NA	NA
chr1	89021582	89024487	2906	*	TCONS_00001740	WT	Upf2_KO	XLOC_000455	Akp3	ENSMUST00000044878	1680	NOTEST	0.628354	0.306223	-1.037	1	1	no	NOTEST	0.628354	0.306223	-1.037	1	1	no	89021582	1680	-383	0	FALSE
chr1	89044229	89053096	8868	*	TCONS_00001741	WT	Upf2_KO	XLOC_000456	Ecel1	ENSMUST00000161002	465	OK	9.26971	3.11377	-1.57386	0.04085	0.070006	no	OK	9.26971	3.11377	-1.57386	0.04085	0.140932	no	-1	NA	NA	NA	NA
chr1	89083239	89084978	1740	*	TCONS_00001742	WT	Upf2_KO	XLOC_000457	Prss56	ENSMUST00000132440	884	OK	36.495	8.95183	-2.02744	5e-05	0.000177583	yes	OK	36.495	8.95183	-2.02744	5e-05	0.000485642	yes	-1	NA	NA	NA	NA
chr1	89110488	89137063	26576	*	TCONS_00001747	WT	Upf2_KO	XLOC_000460	Eif4e2	ENSMUST00000113232	1125	OK	165.268	90.5016	-0.868794	5e-05	0.000177583	yes	OK	0.425441	4.12874	3.27867	0.22705	0.378608	no	89110574	788	-174	0	FALSE
chr1	89110488	89137063	26576	*	TCONS_00001748	WT	Upf2_KO	XLOC_000460	Eif4e2	ENSMUST00000113233	1807	OK	165.268	90.5016	-0.868794	5e-05	0.000177583	yes	NOTEST	0.607508	0.457991	-0.407585	1	1	no	89110574	824	-73	0	FALSE
chr1	89110488	89137063	26576	*	TCONS_00001749	WT	Upf2_KO	XLOC_000460	Eif4e2	ENSMUST00000050876	2869	OK	165.268	90.5016	-0.868794	5e-05	0.000177583	yes	NOTEST	0	0.00122759	Inf	1	1	no	89110574	866	-115	0	FALSE
chr1	89110488	89137063	26576	*	TCONS_00001750	WT	Upf2_KO	XLOC_000460	Eif4e2	ENSMUST00000113235	3870	OK	165.268	90.5016	-0.868794	5e-05	0.000177583	yes	OK	8.67576	0.0400414	-7.75935	0.22035	0.373993	no	89110574	110	1117	-6	TRUE
chr1	89110488	89137063	26576	*	TCONS_00001751	WT	Upf2_KO	XLOC_000460	Eif4e2	ENSMUST00000076362	3394	OK	165.268	90.5016	-0.868794	5e-05	0.000177583	yes	OK	33.0632	24.6458	-0.423889	0.0436	0.147237	no	89110574	791	-40	0	FALSE
chr1	89110488	89137063	26576	*	TCONS_00001752	WT	Upf2_KO	XLOC_000460	Eif4e2	ENSMUST00000113235	3473	OK	165.268	90.5016	-0.868794	5e-05	0.000177583	yes	NOTEST	2.75252	1.30557	-1.07608	1	1	no	89110574	797	33	-1	FALSE
chr1	89110488	89137063	26576	*	TCONS_00001753	WT	Upf2_KO	XLOC_000460	Eif4e2	ENSMUST00000113230	1569	OK	165.268	90.5016	-0.868794	5e-05	0.000177583	yes	NOTEST	1.60177	0.752174	-1.09053	1	1	no	89110574	85	980	-5	TRUE
chr1	89110488	89137063	26576	*	TCONS_00001754	WT	Upf2_KO	XLOC_000460	Eif4e2	ENSMUST00000113236	2827	OK	165.268	90.5016	-0.868794	5e-05	0.000177583	yes	NOTEST	1.5768	0.695549	-1.18078	1	1	no	89110574	828	-115	0	FALSE
chr1	89110488	89137063	26576	*	TCONS_00001755	WT	Upf2_KO	XLOC_000460	Eif4e2	ENSMUST00000123735	570	OK	165.268	90.5016	-0.868794	5e-05	0.000177583	yes	LOWDATA	62.402	34.3897	-0.859616	1	1	no	89110574	171	375	-4	TRUE
chr1	89110488	89137063	26576	*	TCONS_00001756	WT	Upf2_KO	XLOC_000460	Eif4e2	ENSMUST00000113235	1892	OK	165.268	90.5016	-0.868794	5e-05	0.000177583	yes	NOTEST	0.0878807	0.219409	1.32	1	1	no	89110574	171	665	-6	TRUE
chr1	89110488	89137063	26576	*	TCONS_00001757	WT	Upf2_KO	XLOC_000460	Eif4e2	ENSMUST00000113231	1119	OK	165.268	90.5016	-0.868794	5e-05	0.000177583	yes	OK	54.0752	23.8654	-1.18004	0.0023	0.0141741	no	89111065	928	-73	0	FALSE
chr1	89160937	89207414	46478	*	TCONS_00001759	WT	Upf2_KO	XLOC_000462	Efhd1	ENSMUST00000118687	1726	OK	240.279	148.048	-0.698648	5e-05	0.000177583	yes	OK	37.7973	14.2288	-1.40947	0.0187	0.0782402	no	89161024	810	51	-1	TRUE
chr1	89160937	89207414	46478	*	TCONS_00001760	WT	Upf2_KO	XLOC_000462	Efhd1	ENSMUST00000027472	1854	OK	240.279	148.048	-0.698648	5e-05	0.000177583	yes	OK	201.128	123.551	-0.703004	5e-05	0.000485642	yes	89161024	810	-135	0	FALSE
chr1	89160937	89207414	46478	*	TCONS_00001761	WT	Upf2_KO	XLOC_000462	Efhd1	ENSMUST00000150831	353	OK	240.279	148.048	-0.698648	5e-05	0.000177583	yes	LOWDATA	1.35349	0	#NAME?	1	1	no	-1	NA	NA	NA	NA
chr1	89160937	89207414	46478	*	TCONS_00001762	WT	Upf2_KO	XLOC_000462	Efhd1	ENSMUST00000118687	1325	OK	240.279	148.048	-0.698648	5e-05	0.000177583	yes	OK	0	10.2674	Inf	0.09225	0.240128	no	-1	NA	NA	NA	NA
chr1	89223572	89347442	123871	*	TCONS_00001763	WT	Upf2_KO	XLOC_000463	Gigyf2	ENSMUST00000174846	995	OK	113.141	98.4577	-0.200552	0.41605	0.489313	no	NOTEST	0.523812	1.33611	1.35092	1	1	no	89251020	295	-52	0	FALSE
chr1	89223572	89347442	123871	*	TCONS_00001764	WT	Upf2_KO	XLOC_000463	Gigyf2	ENSMUST00000027475	5745	OK	113.141	98.4577	-0.200552	0.41605	0.489313	no	NOTEST	0.000485353	0	#NAME?	1	1	no	89251020	4078	209	-1	TRUE
chr1	89223572	89347442	123871	*	TCONS_00001766	WT	Upf2_KO	XLOC_000463	Gigyf2	ENSMUST00000027475	5727	OK	113.141	98.4577	-0.200552	0.41605	0.489313	no	NOTEST	0.0003077	0	#NAME?	1	1	no	89251020	4060	209	-1	TRUE
chr1	89223572	89347442	123871	*	TCONS_00001767	WT	Upf2_KO	XLOC_000463	Gigyf2	ENSMUST00000027475	5574	OK	113.141	98.4577	-0.200552	0.41605	0.489313	no	NOTEST	0.00330179	0	#NAME?	1	1	no	89251020	3907	209	-1	TRUE
chr1	89223572	89347442	123871	*	TCONS_00001769	WT	Upf2_KO	XLOC_000463	Gigyf2	ENSMUST00000027475	5724	OK	113.141	98.4577	-0.200552	0.41605	0.489313	no	OK	0.845134	6.24029	2.88436	0.07725	0.215593	no	89251020	4073	-68	0	FALSE
chr1	89223572	89347442	123871	*	TCONS_00001770	WT	Upf2_KO	XLOC_000463	Gigyf2	ENSMUST00000172794	4029	OK	113.141	98.4577	-0.200552	0.41605	0.489313	no	LOWDATA	10.2335	3.93408	-1.3792	1	1	no	89251020	4029	-68	0	FALSE
chr1	89223572	89347442	123871	*	TCONS_00001771	WT	Upf2_KO	XLOC_000463	Gigyf2	ENSMUST00000174583	3015	OK	113.141	98.4577	-0.200552	0.41605	0.489313	no	NOTEST	0.208695	0.447215	1.09957	1	1	no	89251020	212	-1	0	FALSE
chr1	89223572	89347442	123871	*	TCONS_00001772	WT	Upf2_KO	XLOC_000463	Gigyf2	ENSMUST00000164992	2330	OK	113.141	98.4577	-0.200552	0.41605	0.489313	no	LOWDATA	2.86806	3.6142	0.333597	1	1	no	89251020	2330	-123	0	FALSE
chr1	89223572	89347442	123871	*	TCONS_00001773	WT	Upf2_KO	XLOC_000463	Gigyf2	ENSMUST00000173850	2520	OK	113.141	98.4577	-0.200552	0.41605	0.489313	no	NOTEST	0.214027	0.971536	2.18247	1	1	no	89251020	710	-23	0	FALSE
chr1	89223572	89347442	123871	*	TCONS_00001774	WT	Upf2_KO	XLOC_000463	Gigyf2	ENSMUST00000173173	2765	OK	113.141	98.4577	-0.200552	0.41605	0.489313	no	LOWDATA	1.42386	5.16346	1.85853	1	1	no	89251020	2765	-120	0	FALSE
chr1	89223572	89347442	123871	*	TCONS_00001775	WT	Upf2_KO	XLOC_000463	Gigyf2	ENSMUST00000172964	3721	OK	113.141	98.4577	-0.200552	0.41605	0.489313	no	NOTEST	1.80158	1.80161	2.38898e-05	1	1	no	89251020	3369	284	-2	TRUE
chr1	89223572	89347442	123871	*	TCONS_00001776	WT	Upf2_KO	XLOC_000463	Gigyf2	ENSMUST00000174501	3876	OK	113.141	98.4577	-0.200552	0.41605	0.489313	no	LOWDATA	3.42169	7.74634	1.17881	1	1	no	89251020	3876	-68	0	FALSE
chr1	89223572	89347442	123871	*	TCONS_00001782	WT	Upf2_KO	XLOC_000463	Gigyf2	ENSMUST00000173235	2826	OK	113.141	98.4577	-0.200552	0.41605	0.489313	no	LOWDATA	17.6839	4.76608	-1.89156	1	1	no	89300241	135	2681	-17	TRUE
chr1	89223572	89347442	123871	*	TCONS_00001783	WT	Upf2_KO	XLOC_000463	Gigyf2	ENSMUST00000172736	666	OK	113.141	98.4577	-0.200552	0.41605	0.489313	no	LOWDATA	0.913846	0.0983152	-3.21646	1	1	no	89300300	666	-164	0	FALSE
chr1	89223572	89347442	123871	*	TCONS_00001784	WT	Upf2_KO	XLOC_000463	Gigyf2	ENSMUST00000173152	618	OK	113.141	98.4577	-0.200552	0.41605	0.489313	no	LOWDATA	16.7513	4.98323	-1.74912	1	1	no	89301592	618	-77	0	FALSE
chr1	89223572	89347442	123871	*	TCONS_00001786	WT	Upf2_KO	XLOC_000463	Gigyf2	ENSMUST00000027475	4988	OK	113.141	98.4577	-0.200552	0.41605	0.489313	no	NOTEST	2.32888	0.00034889	-12.7046	1	1	no	89301592	3321	209	-1	TRUE
chr1	89223572	89347442	123871	*	TCONS_00001789	WT	Upf2_KO	XLOC_000463	Gigyf2	ENSMUST00000173148	566	OK	113.141	98.4577	-0.200552	0.41605	0.489313	no	LOWDATA	5.44337	5.99975	0.140401	1	1	no	89301592	199	326	-2	TRUE
chr1	89223572	89347442	123871	*	TCONS_00001790	WT	Upf2_KO	XLOC_000463	Gigyf2	ENSMUST00000173663	386	OK	113.141	98.4577	-0.200552	0.41605	0.489313	no	LOWDATA	29.2932	30.988	0.0811445	1	1	no	89301592	384	-72	0	FALSE
chr1	89223572	89347442	123871	*	TCONS_00001791	WT	Upf2_KO	XLOC_000463	Gigyf2	ENSMUST00000173636	773	OK	113.141	98.4577	-0.200552	0.41605	0.489313	no	LOWDATA	2.20041	3.26925	0.571185	1	1	no	89303953	9	706	-5	TRUE
chr1	89223572	89347442	123871	*	TCONS_00001792	WT	Upf2_KO	XLOC_000463	Gigyf2	ENSMUST00000027475	3484	OK	113.141	98.4577	-0.200552	0.41605	0.489313	no	NOTEST	1.06491	2.25824	1.08447	1	1	no	89330326	1410	284	-2	TRUE
chr1	89223572	89347442	123871	*	TCONS_00001793	WT	Upf2_KO	XLOC_000463	Gigyf2	ENSMUST00000172776	558	OK	113.141	98.4577	-0.200552	0.41605	0.489313	no	NOTEST	0.471394	0	#NAME?	1	1	no	-1	NA	NA	NA	NA
chr1	89223572	89347442	123871	*	TCONS_00001794	WT	Upf2_KO	XLOC_000463	Gigyf2	ENSMUST00000097662	3106	OK	113.141	98.4577	-0.200552	0.41605	0.489313	no	LOWDATA	2.38154	4.99701	1.06917	1	1	no	89330326	1534	209	-1	TRUE
chr1	89223572	89347442	123871	*	TCONS_00001795	WT	Upf2_KO	XLOC_000463	Gigyf2	ENSMUST00000174671	3074	OK	113.141	98.4577	-0.200552	0.41605	0.489313	no	OK	12.3334	8.43331	-0.548401	0.26765	0.403232	no	89330326	1423	-68	0	FALSE
chr1	89223572	89347442	123871	*	TCONS_00001796	WT	Upf2_KO	XLOC_000463	Gigyf2	ENSMUST00000174482	778	OK	113.141	98.4577	-0.200552	0.41605	0.489313	no	NOTEST	0.730792	1.40929	0.947437	1	1	no	-1	NA	NA	NA	NA
chr1	89373408	89494420	121013	*	TCONS_00001800	WT	Upf2_KO	XLOC_000465	Neu2	ENSMUST00000166259	1596	NOTEST	0.596502	0.971625	0.703873	1	1	no	NOTEST	0.00196411	0.00390591	0.991782	1	1	no	89491463	1251	-939	0	FALSE
chr1	89373408	89494420	121013	*	TCONS_00001802	WT	Upf2_KO	XLOC_000465	Neu2	ENSMUST00000172222	423	NOTEST	0.596502	0.971625	0.703873	1	1	no	LOWDATA	0.522137	0.775639	0.570955	1	1	no	89476079	422	-27	0	FALSE
chr1	89373408	89494420	121013	*	TCONS_00001805	WT	Upf2_KO	XLOC_000465	Neu2	ENSMUST00000070898	1570	NOTEST	0.596502	0.971625	0.703873	1	1	no	NOTEST	0.0724	0.19208	1.40765	1	1	no	89491463	1219	-939	0	FALSE
chr1	89516807	89617082	100276	*	TCONS_00001806	WT	Upf2_KO	XLOC_000467	Inpp5d	ENSMUST00000072999	4830	OK	8.34231	7.89379	-0.0797293	0.80255	0.838328	no	NOTEST	0	0.391529	Inf	1	1	no	89517063	3646	-3	0	FALSE
chr1	89516807	89617082	100276	*	TCONS_00001807	WT	Upf2_KO	XLOC_000467	Inpp5d	ENSMUST00000168783	4754	OK	8.34231	7.89379	-0.0797293	0.80255	0.838328	no	NOTEST	0.178355	0	#NAME?	1	1	no	89517063	3570	-3	0	FALSE
chr1	89516807	89617082	100276	*	TCONS_00001809	WT	Upf2_KO	XLOC_000467	Inpp5d	ENSMUST00000169754	4937	OK	8.34231	7.89379	-0.0797293	0.80255	0.838328	no	NOTEST	0.0877395	0.00146714	-5.90215	1	1	no	89517063	3753	-3	0	FALSE
chr1	89516807	89617082	100276	*	TCONS_00001810	WT	Upf2_KO	XLOC_000467	Inpp5d	ENSMUST00000163222	364	OK	8.34231	7.89379	-0.0797293	0.80255	0.838328	no	NOTEST	1.26207	1.01976	-0.307567	1	1	no	89517063	364	-88	0	FALSE
chr1	89516807	89617082	100276	*	TCONS_00001811	WT	Upf2_KO	XLOC_000467	Inpp5d	ENSMUST00000042275	4880	OK	8.34231	7.89379	-0.0797293	0.80255	0.838328	no	NOTEST	0.550705	0.368565	-0.57936	1	1	no	89517063	3700	-3	0	FALSE
chr1	89516807	89617082	100276	*	TCONS_00001812	WT	Upf2_KO	XLOC_000467	Inpp5d	ENSMUST00000164592	2480	OK	8.34231	7.89379	-0.0797293	0.80255	0.838328	no	NOTEST	0	0.0377384	Inf	1	1	no	89517063	328	-21	0	FALSE
chr1	89516807	89617082	100276	*	TCONS_00001813	WT	Upf2_KO	XLOC_000467	Inpp5d	ENSMUST00000072999	4677	OK	8.34231	7.89379	-0.0797293	0.80255	0.838328	no	NOTEST	7.65546e-05	0	#NAME?	1	1	no	89517063	2971	523	-1	TRUE
chr1	89516807	89617082	100276	*	TCONS_00001814	WT	Upf2_KO	XLOC_000467	Inpp5d	ENSMUST00000168783	3854	OK	8.34231	7.89379	-0.0797293	0.80255	0.838328	no	LOWDATA	2.60048	0.500328	-2.37783	1	1	no	89517063	3483	-3	0	FALSE
chr1	89516807	89617082	100276	*	TCONS_00001815	WT	Upf2_KO	XLOC_000467	Inpp5d	ENSMUST00000165554	370	OK	8.34231	7.89379	-0.0797293	0.80255	0.838328	no	LOWDATA	1.39057	2.45807	0.821845	1	1	no	89517201	9	257	-3	TRUE
chr1	89516807	89617082	100276	*	TCONS_00001816	WT	Upf2_KO	XLOC_000467	Inpp5d	ENSMUST00000163576	344	OK	8.34231	7.89379	-0.0797293	0.80255	0.838328	no	LOWDATA	0	0.202559	Inf	1	1	no	89562033	342	-26	0	FALSE
chr1	89516807	89617082	100276	*	TCONS_00001817	WT	Upf2_KO	XLOC_000467	Inpp5d	ENSMUST00000072999	4535	OK	8.34231	7.89379	-0.0797293	0.80255	0.838328	no	NOTEST	0.402682	0	#NAME?	1	1	no	89562033	3351	-3	0	FALSE
chr1	89516807	89617082	100276	*	TCONS_00001818	WT	Upf2_KO	XLOC_000467	Inpp5d	ENSMUST00000167032	4125	OK	8.34231	7.89379	-0.0797293	0.80255	0.838328	no	NOTEST	0.296408	1.30131	2.13431	1	1	no	89578090	2946	-3	0	FALSE
chr1	89516807	89617082	100276	*	TCONS_00001819	WT	Upf2_KO	XLOC_000467	Inpp5d	ENSMUST00000170300	3942	OK	8.34231	7.89379	-0.0797293	0.80255	0.838328	no	NOTEST	1.57322	1.20315	-0.386907	1	1	no	89578090	2763	-3	0	FALSE
chr1	89516807	89617082	100276	*	TCONS_00001820	WT	Upf2_KO	XLOC_000467	Inpp5d	ENSMUST00000163548	577	OK	8.34231	7.89379	-0.0797293	0.80255	0.838328	no	NOTEST	0	0.409323	Inf	1	1	no	-1	NA	NA	NA	NA
chr1	89652444	89689003	36560	*	TCONS_00001821	WT	Upf2_KO	XLOC_000468	Atg16l1	ENSMUST00000144047	749	OK	6.01148	14.7226	1.29224	5e-05	0.000177583	yes	NOTEST	0.871946	0	#NAME?	1	1	no	89656696	749	-7	0	FALSE
chr1	89652444	89689003	36560	*	TCONS_00001822	WT	Upf2_KO	XLOC_000468	Atg16l1	ENSMUST00000113190	4220	OK	6.01148	14.7226	1.29224	5e-05	0.000177583	yes	NOTEST	0.236151	0.891837	1.91707	1	1	no	89652774	1689	-156	0	FALSE
chr1	89652444	89689003	36560	*	TCONS_00001823	WT	Upf2_KO	XLOC_000468	Atg16l1	ENSMUST00000027512	3130	OK	6.01148	14.7226	1.29224	5e-05	0.000177583	yes	NOTEST	0.00527964	0.139259	4.72119	1	1	no	89652774	2011	-94	0	FALSE
chr1	89652444	89689003	36560	*	TCONS_00001824	WT	Upf2_KO	XLOC_000468	Atg16l1	ENSMUST00000133072	3751	OK	6.01148	14.7226	1.29224	5e-05	0.000177583	yes	NOTEST	0.0636745	0.152509	1.26011	1	1	no	89652774	537	-78	0	FALSE
chr1	89652444	89689003	36560	*	TCONS_00001825	WT	Upf2_KO	XLOC_000468	Atg16l1	ENSMUST00000137638	1594	OK	6.01148	14.7226	1.29224	5e-05	0.000177583	yes	NOTEST	0.548012	2.08074	1.92481	1	1	no	89652774	1426	-156	0	FALSE
chr1	89652444	89689003	36560	*	TCONS_00001826	WT	Upf2_KO	XLOC_000468	Atg16l1	ENSMUST00000113186	3004	OK	6.01148	14.7226	1.29224	5e-05	0.000177583	yes	OK	2.36053	8.52159	1.85201	0.0485	0.158409	no	89652774	1891	-94	0	FALSE
chr1	89652444	89689003	36560	*	TCONS_00001827	WT	Upf2_KO	XLOC_000468	Atg16l1	ENSMUST00000170601	1419	OK	6.01148	14.7226	1.29224	5e-05	0.000177583	yes	NOTEST	0.464862	0.000295107	-10.6213	1	1	no	89652774	1419	-156	0	FALSE
chr1	89652444	89689003	36560	*	TCONS_00001828	WT	Upf2_KO	XLOC_000468	Atg16l1	ENSMUST00000113188	3045	OK	6.01148	14.7226	1.29224	5e-05	0.000177583	yes	NOTEST	0.00168109	0.000301933	-2.47709	1	1	no	89652774	1932	-94	0	FALSE
chr1	89652444	89689003	36560	*	TCONS_00001829	WT	Upf2_KO	XLOC_000468	Atg16l1	ENSMUST00000113190	3102	OK	6.01148	14.7226	1.29224	5e-05	0.000177583	yes	NOTEST	0.70583	0	#NAME?	1	1	no	89652774	1986	-94	0	FALSE
chr1	89652444	89689003	36560	*	TCONS_00001830	WT	Upf2_KO	XLOC_000468	Atg16l1	ENSMUST00000151037	3344	OK	6.01148	14.7226	1.29224	5e-05	0.000177583	yes	NOTEST	0.673441	0.156836	-2.1023	1	1	no	89652774	1519	615	-4	TRUE
chr1	89652444	89689003	36560	*	TCONS_00001832	WT	Upf2_KO	XLOC_000468	Atg16l1	ENSMUST00000129431	640	OK	6.01148	14.7226	1.29224	5e-05	0.000177583	yes	NOTEST	0.0800418	0.412897	2.36696	1	1	no	-1	NA	NA	NA	NA
chr1	89652444	89689003	36560	*	TCONS_00001833	WT	Upf2_KO	XLOC_000468	Atg16l1	ENSMUST00000139628	332	OK	6.01148	14.7226	1.29224	5e-05	0.000177583	yes	NOTEST	0	1.84211	Inf	1	1	no	-1	NA	NA	NA	NA
chr1	89652444	89689003	36560	*	TCONS_00001834	WT	Upf2_KO	XLOC_000469	SCARNA6	ENSMUST00000157343	272	NOTEST	3.32122	0	#NAME?	1	1	no	NOTEST	3.32122	0	#NAME?	1	1	no	-1	NA	NA	-1	NA
chr1	89652444	89689003	36560	*	TCONS_00001835	WT	Upf2_KO	XLOC_000468	Atg16l1	ENSMUST00000127884	3400	OK	6.01148	14.7226	1.29224	5e-05	0.000177583	yes	NOTEST	3.06033e-05	0.524244	14.0643	1	1	no	-1	NA	NA	NA	NA
chr1	89652444	89689003	36560	*	TCONS_00001836	WT	Upf2_KO	XLOC_000470	Scarna6	ENSMUST00000158656	265	NOTEST	1.71908	2.70313	0.652994	1	1	no	NOTEST	1.71908	2.70313	0.652994	1	1	no	-1	NA	NA	-1	NA
chr1	89700254	89741733	41480	*	TCONS_00001840	WT	Upf2_KO	XLOC_000472	Sag	ENSMUST00000155393	1668	OK	9.98456	4.26442	-1.22735	5e-05	0.000177583	yes	NOTEST	0.389906	0	#NAME?	1	1	no	89701886	1389	-82	0	FALSE
chr1	89700254	89741733	41480	*	TCONS_00001842	WT	Upf2_KO	XLOC_000472	Sag	ENSMUST00000077772	1695	OK	9.98456	4.26442	-1.22735	5e-05	0.000177583	yes	OK	3.45921	0.658242	-2.39375	0.0665	0.194916	no	89701886	1560	-109	0	FALSE
chr1	89700254	89741733	41480	*	TCONS_00001843	WT	Upf2_KO	XLOC_000472	Sag	ENSMUST00000077772	4268	OK	9.98456	4.26442	-1.22735	5e-05	0.000177583	yes	NOTEST	0.00020285	0.00927124	5.51427	1	1	no	89701886	1311	2713	-3	TRUE
chr1	89700254	89741733	41480	*	TCONS_00001845	WT	Upf2_KO	XLOC_000472	Sag	ENSMUST00000144334	774	OK	9.98456	4.26442	-1.22735	5e-05	0.000177583	yes	LOWDATA	0.585154	0.702134	0.262929	1	1	no	-1	NA	NA	NA	NA
chr1	89700254	89741733	41480	*	TCONS_00001846	WT	Upf2_KO	XLOC_000472	Sag	ENSMUST00000144334	1615	OK	9.98456	4.26442	-1.22735	5e-05	0.000177583	yes	NOTEST	0.241187	0.157968	-0.610522	1	1	no	-1	NA	NA	NA	NA
chr1	89700254	89741733	41480	*	TCONS_00001847	WT	Upf2_KO	XLOC_000472	Sag	ENSMUST00000077772	1448	OK	9.98456	4.26442	-1.22735	5e-05	0.000177583	yes	OK	4.22495	1.33021	-1.66728	0.04805	0.157533	no	-1	NA	NA	NA	NA
chr1	89700254	89741733	41480	*	TCONS_00001848	WT	Upf2_KO	XLOC_000472	Sag	ENSMUST00000077772	3997	OK	9.98456	4.26442	-1.22735	5e-05	0.000177583	yes	NOTEST	1.08396	1.40659	0.375899	1	1	no	-1	NA	NA	NA	NA
chr1	89749851	89905126	155276	*	TCONS_00001853	WT	Upf2_KO	XLOC_000473	Dgkd	ENSMUST00000027517	5573	OK	53.0037	38.9205	-0.445565	0.0006	0.00173802	yes	OK	13.6084	10.7629	-0.338428	0.53995	0.645564	no	89749875	3600	-134	0	FALSE
chr1	89749851	89905126	155276	*	TCONS_00001854	WT	Upf2_KO	XLOC_000473	Dgkd	ENSMUST00000027517	3898	OK	53.0037	38.9205	-0.445565	0.0006	0.00173802	yes	OK	11.9811	3.53186	-1.76226	0.12345	0.275547	no	89749875	3756	-26	0	FALSE
chr1	89749851	89905126	155276	*	TCONS_00001855	WT	Upf2_KO	XLOC_000473	Dgkd	ENSMUST00000027517	5694	OK	53.0037	38.9205	-0.445565	0.0006	0.00173802	yes	OK	26.1362	22.1479	-0.238881	0.4358	0.556018	no	89749875	3677	-90	0	FALSE
chr1	89749851	89905126	155276	*	TCONS_00001856	WT	Upf2_KO	XLOC_000473	Dgkd	ENSMUST00000027517	3876	OK	53.0037	38.9205	-0.445565	0.0006	0.00173802	yes	NOTEST	1.27805	2.47785	0.955141	1	1	no	89749875	3734	-26	0	FALSE
chr1	89951962	90116577	164616	*	TCONS_00001867	WT	Upf2_KO	XLOC_000477	Ugt1a7c	ENSMUST00000150634	682	OK	38.7461	91.7658	1.24391	0.0282	0.0510353	no	OK	3.19914	10.9276	1.77223	0.3493	0.478785	no	89991695	680	-218	0	FALSE
chr1	89951962	90116577	164616	*	TCONS_00001869	WT	Upf2_KO	XLOC_000477	Ugt1a7c	ENSMUST00000058237	3231	OK	38.7461	91.7658	1.24391	0.0282	0.0510353	no	OK	2.93716	9.9595	1.76165	0.07675	0.214738	no	89991695	1653	-298	0	FALSE
chr1	89951962	90116577	164616	*	TCONS_00001870	WT	Upf2_KO	XLOC_000477	Ugt1a7c	ENSMUST00000126203	843	OK	38.7461	91.7658	1.24391	0.0282	0.0510353	no	LOWDATA	4.5779	2.07056	-1.14466	1	1	no	89991695	406	136	-1	TRUE
chr1	89951962	90116577	164616	*	TCONS_00001876	WT	Upf2_KO	XLOC_000477	Ugt1a6a	ENSMUST00000169501	2272	OK	38.7461	91.7658	1.24391	0.0282	0.0510353	no	LOWDATA	2.13373	7.57965	1.82876	1	1	no	90003516	1699	-298	0	FALSE
chr1	89951962	90116577	164616	*	TCONS_00001877	WT	Upf2_KO	XLOC_000477	Ugt1a6b	ENSMUST00000113137	2249	OK	38.7461	91.7658	1.24391	0.0282	0.0510353	no	NOTEST	0.332109	1.1769	1.82527	1	1	no	90003516	1676	-298	0	FALSE
chr1	89951962	90116577	164616	*	TCONS_00001880	WT	Upf2_KO	XLOC_000477	Ugt1a6a	ENSMUST00000113134	2297	OK	38.7461	91.7658	1.24391	0.0282	0.0510353	no	LOWDATA	0.00549327	0.00515451	-0.09183	1	1	no	90035048	1724	-298	0	FALSE
chr1	89951962	90116577	164616	*	TCONS_00001882	WT	Upf2_KO	XLOC_000477	Ugt1a6a	ENSMUST00000124852	3342	OK	38.7461	91.7658	1.24391	0.0282	0.0510353	no	NOTEST	0.976032	1.79156	0.876218	1	1	no	90035048	1144	-162	0	FALSE
chr1	89951962	90116577	164616	*	TCONS_00001883	WT	Upf2_KO	XLOC_000477	Ugt1a6a	ENSMUST00000140092	608	OK	38.7461	91.7658	1.24391	0.0282	0.0510353	no	OK	14.1942	20.5917	0.536762	0.64605	0.7327	no	90035846	606	-218	0	FALSE
chr1	89951962	90116577	164616	*	TCONS_00001884	WT	Upf2_KO	XLOC_000477	Ugt1a6a	ENSMUST00000014263	2265	OK	38.7461	91.7658	1.24391	0.0282	0.0510353	no	OK	10.3904	37.3175	1.8446	0.00445	0.024567	no	90035048	1692	-298	0	FALSE
chr1	89951962	90116577	164616	*	TCONS_00001887	WT	Upf2_KO	XLOC_000483	Gm15371	ENSMUST00000117057	784	NOTEST	0.360921	0	#NAME?	1	1	no	NOTEST	0.360921	0	#NAME?	1	1	no	-1	NA	NA	-1	NA
chr1	89951962	90116577	164616	*	TCONS_00001891	WT	Upf2_KO	XLOC_000485	Gm15376	ENSMUST00000122258	783	NOTEST	0.176259	0	#NAME?	1	1	no	NOTEST	0.176259	0	#NAME?	1	1	no	-1	NA	NA	-1	NA
chr1	89951962	90116577	164616	*	TCONS_00001894	WT	Upf2_KO	XLOC_000477	Ugt1a1	ENSMUST00000073049	2224	OK	38.7461	91.7658	1.24391	0.0282	0.0510353	no	LOWDATA	0	0.345669	Inf	1	1	no	90108576	1651	-298	0	FALSE
chr1	90123560	90174208	50649	*	TCONS_00001896	WT	Upf2_KO	XLOC_000486	Heatr7b1	ENSMUST00000148474	654	OK	105.505	82.7479	-0.350519	0.1621	0.223842	no	OK	23.8482	34.6401	0.538562	0.44535	0.563979	no	90124642	548	-39	0	FALSE
chr1	90123560	90174208	50649	*	TCONS_00001898	WT	Upf2_KO	XLOC_000486	Heatr7b1	ENSMUST00000113130	7491	OK	105.505	82.7479	-0.350519	0.1621	0.223842	no	OK	64.136	35.5193	-0.852532	5e-05	0.000485642	yes	90124642	5228	-122	0	FALSE
chr1	90123560	90174208	50649	*	TCONS_00001899	WT	Upf2_KO	XLOC_000486	Heatr7b1	ENSMUST00000142632	1234	OK	105.505	82.7479	-0.350519	0.1621	0.223842	no	OK	4.92712	6.43881	0.38605	0.71435	0.788144	no	-1	NA	NA	NA	NA
chr1	90123560	90174208	50649	*	TCONS_00001901	WT	Upf2_KO	XLOC_000486	Heatr7b1	ENSMUST00000135948	668	OK	105.505	82.7479	-0.350519	0.1621	0.223842	no	OK	12.5938	6.14967	-1.03413	0.5824	0.680668	no	90154332	525	-122	0	FALSE
chr1	90174235	90285868	111634	*	TCONS_00001903	WT	Upf2_KO	XLOC_000487	Trpm8	ENSMUST00000113114	4551	OK	3.45804	1.95011	-0.826397	0.0101	0.0212118	no	NOTEST	0.217757	0	#NAME?	1	1	no	90215544	2596	1202	-9	TRUE
chr1	90174235	90285868	111634	*	TCONS_00001906	WT	Upf2_KO	XLOC_000487	Trpm8	ENSMUST00000113114	4112	OK	3.45804	1.95011	-0.826397	0.0101	0.0212118	no	LOWDATA	1.5318e-05	2.95724e-05	0.94902	1	1	no	90215544	3761	40	-1	FALSE
chr1	90174235	90285868	111634	*	TCONS_00001907	WT	Upf2_KO	XLOC_000487	Trpm8	ENSMUST00000040210	4146	OK	3.45804	1.95011	-0.826397	0.0101	0.0212118	no	LOWDATA	1.91202e-05	4.98736e-05	1.38318	1	1	no	90215544	3353	40	-1	FALSE
chr1	90174235	90285868	111634	*	TCONS_00001908	WT	Upf2_KO	XLOC_000487	Trpm8	ENSMUST00000171176	3723	OK	3.45804	1.95011	-0.826397	0.0101	0.0212118	no	NOTEST	0.98156	0.388131	-1.33853	1	1	no	90215544	3372	40	-1	FALSE
chr1	90174235	90285868	111634	*	TCONS_00001909	WT	Upf2_KO	XLOC_000487	Trpm8	ENSMUST00000113114	2685	OK	3.45804	1.95011	-0.826397	0.0101	0.0212118	no	NOTEST	2.25869	1.5619	-0.532182	1	1	no	-1	NA	NA	NA	NA
chr1	90397697	90458805	61109	*	TCONS_00001912	WT	Upf2_KO	XLOC_000489	Glrp1	ENSMUST00000067625	2545	OK	9.14639	8.49834	-0.10602	0.57115	0.635725	no	NOTEST	1.07049	2.42175	1.17777	1	1	no	-1	NA	NA	NA	NA
chr1	90397697	90458805	61109	*	TCONS_00001913	WT	Upf2_KO	XLOC_000489	NA	NA	2590	OK	9.14639	8.49834	-0.10602	0.57115	0.635725	no	NOTEST	1.53374	1.80431	0.234392	1	1	no	-1	NA	NA	NA	NA
chr1	90397697	90458805	61109	*	TCONS_00001914	WT	Upf2_KO	XLOC_000489	NA	NA	2700	OK	9.14639	8.49834	-0.10602	0.57115	0.635725	no	OK	6.54215	4.27228	-0.614757	0.26795	0.403575	no	-1	NA	NA	NA	NA
chr1	90912686	90918863	6178	*	TCONS_00001915	WT	Upf2_KO	XLOC_000490	NA	NA	679	OK	35.6495	18.4549	-0.949876	5e-05	0.000177583	yes	OK	3.2694	0.00441559	-9.5322	0.31525	0.44783	no	-1	NA	NA	NA	NA
chr1	90912686	90918863	6178	*	TCONS_00001916	WT	Upf2_KO	XLOC_000490	NA	NA	709	OK	35.6495	18.4549	-0.949876	5e-05	0.000177583	yes	OK	16.5928	10.9396	-0.601004	0.31965	0.451654	no	-1	NA	NA	NA	NA
chr1	90912686	90918863	6178	*	TCONS_00001917	WT	Upf2_KO	XLOC_000490	NA	NA	699	OK	35.6495	18.4549	-0.949876	5e-05	0.000177583	yes	OK	5.33033	3.20387	-0.73441	0.58805	0.68508	no	-1	NA	NA	NA	NA
chr1	90912686	90918863	6178	*	TCONS_00001918	WT	Upf2_KO	XLOC_000490	NA	NA	679	OK	35.6495	18.4549	-0.949876	5e-05	0.000177583	yes	OK	10.457	4.30709	-1.27968	0.36565	0.493787	no	-1	NA	NA	NA	NA
chr1	90966989	91051643	84655	*	TCONS_00001919	WT	Upf2_KO	XLOC_000491	Sh3bp4	ENSMUST00000066279	4995	NOTEST	1.59817	2.16739	0.439537	1	1	no	NOTEST	1.24887	2.16739	0.795339	1	1	no	91034260	3278	-225	0	FALSE
chr1	90966989	91051643	84655	*	TCONS_00001920	WT	Upf2_KO	XLOC_000491	Sh3bp4	ENSMUST00000123745	341	NOTEST	1.59817	2.16739	0.439537	1	1	no	NOTEST	0.349304	0	#NAME?	1	1	no	-1	NA	NA	NA	NA
chr1	91351380	91791857	440478	*	TCONS_00001921	WT	Upf2_KO	XLOC_000492	Agap1	ENSMUST00000074945	9422	OK	5.2838	2.88995	-0.870534	5e-05	0.000177583	yes	NOTEST	0	0.124981	Inf	1	1	no	91352004	3039	-204	0	FALSE
chr1	91351380	91791857	440478	*	TCONS_00001922	WT	Upf2_KO	XLOC_000492	Agap1	ENSMUST00000027521	9581	OK	5.2838	2.88995	-0.870534	5e-05	0.000177583	yes	NOTEST	0.447122	0.180991	-1.30475	1	1	no	91352004	3193	-204	0	FALSE
chr1	91351380	91791857	440478	*	TCONS_00001923	WT	Upf2_KO	XLOC_000492	Agap1	ENSMUST00000027521	8717	OK	5.2838	2.88995	-0.870534	5e-05	0.000177583	yes	NOTEST	0.839801	0.554818	-0.598033	1	1	no	-1	NA	NA	NA	NA
chr1	91351380	91791857	440478	*	TCONS_00001925	WT	Upf2_KO	XLOC_000492	Agap1	ENSMUST00000027521	8508	OK	5.2838	2.88995	-0.870534	5e-05	0.000177583	yes	NOTEST	2.2329	1.2027	-0.892649	1	1	no	-1	NA	NA	NA	NA
chr1	91351380	91791857	440478	*	TCONS_00001926	WT	Upf2_KO	XLOC_000492	Agap1	ENSMUST00000027521	8573	OK	5.2838	2.88995	-0.870534	5e-05	0.000177583	yes	NOTEST	1.47298	0.360347	-2.03128	1	1	no	-1	NA	NA	NA	NA
chr1	91351380	91791857	440478	*	TCONS_00001927	WT	Upf2_KO	XLOC_000492	Agap1	ENSMUST00000027521	8413	OK	5.2838	2.88995	-0.870534	5e-05	0.000177583	yes	NOTEST	4.18947e-05	0.158138	11.8821	1	1	no	-1	NA	NA	NA	NA
chr1	91351380	91791857	440478	*	TCONS_00001928	WT	Upf2_KO	XLOC_000494	7SK	ENSMUST00000158150	311	NOTEST	0.958027	0	#NAME?	1	1	no	NOTEST	0.958027	0	#NAME?	1	1	no	-1	NA	NA	-1	NA
chr1	91351380	91791857	440478	*	TCONS_00001929	WT	Upf2_KO	XLOC_000492	Agap1	ENSMUST00000027521	7244	OK	5.2838	2.88995	-0.870534	5e-05	0.000177583	yes	NOTEST	0.290957	0.307976	0.0820118	1	1	no	-1	NA	NA	NA	NA
chr1	92100554	92113326	12773	*	TCONS_00001931	WT	Upf2_KO	XLOC_000496	Cxcr7	ENSMUST00000159654	3348	OK	1.69563	2.87079	0.759633	0.04005	0.0688325	no	NOTEST	4.23397e-05	3.09477e-05	-0.452181	1	1	no	92110395	1506	-1115	0	FALSE
chr1	92100554	92113326	12773	*	TCONS_00001932	WT	Upf2_KO	XLOC_000496	Cxcr7	ENSMUST00000065587	3065	OK	1.69563	2.87079	0.759633	0.04005	0.0688325	no	OK	1.69558	2.87076	0.759653	0.0083	0.0410696	no	92110395	1223	-1115	0	FALSE
chr1	92499999	92509916	9918	*	TCONS_00001934	WT	Upf2_KO	XLOC_000497	Cops8	ENSMUST00000036153	1843	OK	33.8046	53.4505	0.660982	5e-05	0.000177583	yes	OK	33.8046	53.4505	0.660982	5e-05	0.000485642	yes	92500124	755	-80	0	FALSE
chr1	92571735	92576368	4634	*	TCONS_00001935	WT	Upf2_KO	XLOC_000498	Gm9991	ENSMUST00000070048	1207	NOTEST	0	0.235641	Inf	1	1	no	NOTEST	0	0.235641	Inf	1	1	no	92571908	518	-212	0	FALSE
chr1	92811661	92847719	36059	*	TCONS_00001936	WT	Upf2_KO	XLOC_000499	Mlph	ENSMUST00000027528	4499	NOTEST	0.246568	0.6121	1.31178	1	1	no	NOTEST	0.107795	0.229625	1.09098	1	1	no	92818445	1966	-27	0	FALSE
chr1	92811661	92847719	36059	*	TCONS_00001937	WT	Upf2_KO	XLOC_000499	Mlph	ENSMUST00000125149	636	NOTEST	0.246568	0.6121	1.31178	1	1	no	LOWDATA	0	0.299563	Inf	1	1	no	92824530	635	-109	0	FALSE
chr1	92811661	92847719	36059	*	TCONS_00001938	WT	Upf2_KO	XLOC_000499	Mlph	ENSMUST00000027528	1968	NOTEST	0.246568	0.6121	1.31178	1	1	no	NOTEST	0.138773	0.0828752	-0.743718	1	1	no	92824530	1658	-210	0	FALSE
chr1	92811661	92847719	36059	*	TCONS_00001939	WT	Upf2_KO	XLOC_000499	Mlph	ENSMUST00000136220	863	NOTEST	0.246568	0.6121	1.31178	1	1	no	NOTEST	0	3.6929e-05	Inf	1	1	no	-1	NA	NA	NA	NA
chr1	92895303	93025521	130219	*	TCONS_00001941	WT	Upf2_KO	XLOC_000501	Lrrfip1	ENSMUST00000068116	2106	NOTEST	0.401071	1.57311	1.9717	1	1	no	NOTEST	0.0404921	0.356464	3.13804	1	1	no	92895374	1358	-111	0	FALSE
chr1	92895303	93025521	130219	*	TCONS_00001942	WT	Upf2_KO	XLOC_000501	Lrrfip1	ENSMUST00000169388	4148	NOTEST	0.401071	1.57311	1.9717	1	1	no	NOTEST	0.177628	0.178752	0.00909877	1	1	no	92950234	2890	-1469	0	FALSE
chr1	92895303	93025521	130219	*	TCONS_00001943	WT	Upf2_KO	XLOC_000501	Lrrfip1	ENSMUST00000097649	3662	NOTEST	0.401071	1.57311	1.9717	1	1	no	NOTEST	0.182196	1.03764	2.50974	1	1	no	92950234	2404	-1469	0	FALSE
chr1	92895303	93025521	130219	*	TCONS_00001945	WT	Upf2_KO	XLOC_000501	Lrrfip1	ENSMUST00000068167	2633	NOTEST	0.401071	1.57311	1.9717	1	1	no	NOTEST	0	0.000260276	Inf	1	1	no	92950234	1885	-111	0	FALSE
chr1	92895303	93025521	130219	*	TCONS_00001947	WT	Upf2_KO	XLOC_000501	Lrrfip1	ENSMUST00000169388	2155	NOTEST	0.401071	1.57311	1.9717	1	1	no	LOWDATA	0.000754167	0	#NAME?	1	1	no	92950234	2064	-111	0	FALSE
chr1	93041582	93067372	25791	*	TCONS_00001948	WT	Upf2_KO	XLOC_000502	Rbm44	ENSMUST00000094698	3819	OK	40.5782	28.8431	-0.492478	5e-05	0.000177583	yes	NOTEST	1.61477	1.03256	-0.645094	1	1	no	93046677	3095	16	-1	FALSE
chr1	93041582	93067372	25791	*	TCONS_00001949	WT	Upf2_KO	XLOC_000502	Rbm44	ENSMUST00000094698	3855	OK	40.5782	28.8431	-0.492478	5e-05	0.000177583	yes	OK	3.02853	0.780047	-1.95698	0.47295	0.587938	no	-1	NA	NA	NA	NA
chr1	93041582	93067372	25791	*	TCONS_00001950	WT	Upf2_KO	XLOC_000502	Rbm44	ENSMUST00000094698	3915	OK	40.5782	28.8431	-0.492478	5e-05	0.000177583	yes	NOTEST	0.000727128	2.1771	11.5479	1	1	no	93046677	3191	16	-1	FALSE
chr1	93041582	93067372	25791	*	TCONS_00001951	WT	Upf2_KO	XLOC_000502	Rbm44	ENSMUST00000094698	2559	OK	40.5782	28.8431	-0.492478	5e-05	0.000177583	yes	OK	18.1153	9.77271	-0.890376	0.0032	0.0186135	no	93046677	2538	-26	0	FALSE
chr1	93041582	93067372	25791	*	TCONS_00001952	WT	Upf2_KO	XLOC_000502	Rbm44	ENSMUST00000094698	3851	OK	40.5782	28.8431	-0.492478	5e-05	0.000177583	yes	OK	17.8189	15.0807	-0.240707	0.4614	0.577952	no	93046677	3127	16	-1	FALSE
chr1	93076398	93121773	45376	*	TCONS_00001953	WT	Upf2_KO	XLOC_000503	Ramp1	ENSMUST00000048383	850	NOTEST	0.602432	0.864354	0.520825	1	1	no	NOTEST	0	0.144681	Inf	1	1	no	93076399	826	-368	0	FALSE
chr1	93076398	93121773	45376	*	TCONS_00001954	WT	Upf2_KO	XLOC_000503	Ramp1	ENSMUST00000165855	931	NOTEST	0.602432	0.864354	0.520825	1	1	no	NOTEST	0	8.93501e-05	Inf	1	1	no	93076399	523	14	-1	FALSE
chr1	93076398	93121773	45376	*	TCONS_00001955	WT	Upf2_KO	XLOC_000503	Ramp1	ENSMUST00000097648	2549	NOTEST	0.602432	0.864354	0.520825	1	1	no	NOTEST	0.602432	0.719584	0.256366	1	1	no	93076399	667	-209	0	FALSE
chr1	93146887	93185454	38568	*	TCONS_00001956	WT	Upf2_KO	XLOC_000504	Ube2f	ENSMUST00000059743	1154	OK	77.119	54.5763	-0.498811	0.00015	0.000493383	yes	LOWDATA	55.1356	39.4275	-0.483782	1	1	no	93150852	769	-51	0	FALSE
chr1	93146887	93185454	38568	*	TCONS_00001957	WT	Upf2_KO	XLOC_000504	Ube2f	ENSMUST00000059743	4291	OK	77.119	54.5763	-0.498811	0.00015	0.000493383	yes	NOTEST	0	0.000744508	Inf	1	1	no	93150852	769	-51	0	FALSE
chr1	93146887	93185454	38568	*	TCONS_00001958	WT	Upf2_KO	XLOC_000504	Ube2f	ENSMUST00000171165	4194	OK	77.119	54.5763	-0.498811	0.00015	0.000493383	yes	OK	1.94949	2.97766	0.611086	0.2185	0.372577	no	93150852	672	-51	0	FALSE
chr1	93146887	93185454	38568	*	TCONS_00001959	WT	Upf2_KO	XLOC_000504	Ube2f	ENSMUST00000171112	1543	OK	77.119	54.5763	-0.498811	0.00015	0.000493383	yes	LOWDATA	20.0329	12.1704	-0.718999	1	1	no	93150852	975	-51	0	FALSE
chr1	93146887	93185454	38568	*	TCONS_00001960	WT	Upf2_KO	XLOC_000504	Ube2f	ENSMUST00000171112	4497	OK	77.119	54.5763	-0.498811	0.00015	0.000493383	yes	NOTEST	0.000942763	0	#NAME?	1	1	no	93150852	975	-51	0	FALSE
chr1	93192621	93193513	893	*	TCONS_00001961	WT	Upf2_KO	XLOC_000505	Gm7785	ENSMUST00000117121	892	NOTEST	0.431611	0.219363	-0.97641	1	1	no	NOTEST	0.431611	0.219363	-0.97641	1	1	no	-1	NA	NA	-1	NA
chr1	93193779	93217678	23900	*	TCONS_00001962	WT	Upf2_KO	XLOC_000506	Scly	ENSMUST00000027532	2198	OK	10.0753	8.51646	-0.242492	0.3791	0.453398	no	NOTEST	2.97172	0.00712655	-8.70388	1	1	no	93194972	244	955	-9	TRUE
chr1	93193779	93217678	23900	*	TCONS_00001963	WT	Upf2_KO	XLOC_000506	Scly	ENSMUST00000027532	2189	OK	10.0753	8.51646	-0.242492	0.3791	0.453398	no	NOTEST	0.746648	0.477973	-0.643499	1	1	no	93194972	310	880	-9	TRUE
chr1	93193779	93217678	23900	*	TCONS_00001964	WT	Upf2_KO	XLOC_000506	Scly	ENSMUST00000027532	2202	OK	10.0753	8.51646	-0.242492	0.3791	0.453398	no	OK	3.64649	3.68204	0.0139963	0.9834	0.98674	no	93194972	1357	-154	0	FALSE
chr1	93193779	93217678	23900	*	TCONS_00001966	WT	Upf2_KO	XLOC_000506	Scly	ENSMUST00000142488	763	OK	10.0753	8.51646	-0.242492	0.3791	0.453398	no	NOTEST	0	0.573795	Inf	1	1	no	93194972	763	-93	0	FALSE
chr1	93193779	93217678	23900	*	TCONS_00001967	WT	Upf2_KO	XLOC_000506	Scly	ENSMUST00000154045	819	OK	10.0753	8.51646	-0.242492	0.3791	0.453398	no	LOWDATA	0	0.0177316	Inf	1	1	no	93194972	213	551	-4	TRUE
chr1	93193779	93217678	23900	*	TCONS_00001968	WT	Upf2_KO	XLOC_000506	Scly	ENSMUST00000153621	2301	OK	10.0753	8.51646	-0.242492	0.3791	0.453398	no	NOTEST	0.359214	0.331642	-0.115218	1	1	no	93194972	878	-111	0	FALSE
chr1	93193779	93217678	23900	*	TCONS_00001970	WT	Upf2_KO	XLOC_000506	Scly	ENSMUST00000147523	747	OK	10.0753	8.51646	-0.242492	0.3791	0.453398	no	NOTEST	0.0310971	0.478163	3.94265	1	1	no	93194983	747	-165	0	FALSE
chr1	93193779	93217678	23900	*	TCONS_00001971	WT	Upf2_KO	XLOC_000506	Scly	ENSMUST00000142802	451	OK	10.0753	8.51646	-0.242492	0.3791	0.453398	no	NOTEST	0	2.33509	Inf	1	1	no	93197114	450	-162	0	FALSE
chr1	93193779	93217678	23900	*	TCONS_00001972	WT	Upf2_KO	XLOC_000506	Scly	ENSMUST00000145843	304	OK	10.0753	8.51646	-0.242492	0.3791	0.453398	no	NOTEST	1.58782	0.169502	-3.22767	1	1	no	93197114	304	-101	0	FALSE
chr1	93193779	93217678	23900	*	TCONS_00001973	WT	Upf2_KO	XLOC_000506	Scly	ENSMUST00000137074	655	OK	10.0753	8.51646	-0.242492	0.3791	0.453398	no	NOTEST	0.732274	0.443397	-0.723786	1	1	no	93199373	654	-75	0	FALSE
chr1	93218651	93244883	26233	*	TCONS_00001974	WT	Upf2_KO	XLOC_000507	Espnl	ENSMUST00000176156	5313	NOTEST	0.228363	0.183415	-0.316221	1	1	no	NOTEST	0.14024	0.150804	0.104773	1	1	no	93218709	2944	-1623	0	FALSE
chr1	93218651	93244883	26233	*	TCONS_00001975	WT	Upf2_KO	XLOC_000507	Espnl	ENSMUST00000088904	5445	NOTEST	0.228363	0.183415	-0.316221	1	1	no	NOTEST	0.000612903	0.000594206	-0.0446954	1	1	no	93218709	3076	-1623	0	FALSE
chr1	93218651	93244883	26233	*	TCONS_00001976	WT	Upf2_KO	XLOC_000507	Espnl	ENSMUST00000176156	2886	NOTEST	0.228363	0.183415	-0.316221	1	1	no	LOWDATA	0.0875101	0.0320167	-1.45062	1	1	no	93218709	2886	-1623	0	FALSE
chr1	93247592	93258993	11402	*	TCONS_00001977	WT	Upf2_KO	XLOC_000508	Klhl30	ENSMUST00000027533	3089	NOTEST	0	0.162972	Inf	1	1	no	NOTEST	0	0.162972	Inf	1	1	no	93250255	1939	-258	0	FALSE
chr1	93263006	93270793	7788	*	TCONS_00001978	WT	Upf2_KO	XLOC_000509	Fam132b	ENSMUST00000086861	2814	NOTEST	0.22704	0.488626	1.10579	1	1	no	NOTEST	0.22704	0.488626	1.10579	1	1	no	93263057	1074	-99	0	FALSE
chr1	93391203	93425880	34678	*	TCONS_00001979	WT	Upf2_KO	XLOC_000510	Traf3ip1	ENSMUST00000047242	3624	OK	32.0554	24.271	-0.401335	0.00045	0.00134541	yes	NOTEST	0.780456	0.58966	-0.404434	1	1	no	93391342	2104	-166	0	FALSE
chr1	93391203	93425880	34678	*	TCONS_00001980	WT	Upf2_KO	XLOC_000510	Traf3ip1	ENSMUST00000047242	3798	OK	32.0554	24.271	-0.401335	0.00045	0.00134541	yes	OK	11.9882	10.2046	-0.2324	0.3779	0.50466	no	93391342	2278	-166	0	FALSE
chr1	93391203	93425880	34678	*	TCONS_00001981	WT	Upf2_KO	XLOC_000510	Traf3ip1	ENSMUST00000047242	3655	OK	32.0554	24.271	-0.401335	0.00045	0.00134541	yes	OK	13.448	4.19466	-1.68077	5e-05	0.000485642	yes	93391342	2135	-166	0	FALSE
chr1	93391203	93425880	34678	*	TCONS_00001982	WT	Upf2_KO	XLOC_000510	Traf3ip1	ENSMUST00000047242	3496	OK	32.0554	24.271	-0.401335	0.00045	0.00134541	yes	OK	5.8359	4.39252	-0.409907	0.3319	0.463212	no	93391342	1976	-166	0	FALSE
chr1	93391203	93425880	34678	*	TCONS_00001983	WT	Upf2_KO	XLOC_000510	Traf3ip1	ENSMUST00000047242	3475	OK	32.0554	24.271	-0.401335	0.00045	0.00134541	yes	OK	0.00278524	4.88953	10.7777	0.19615	0.352321	no	-1	NA	NA	NA	NA
chr1	93434847	93456266	21420	*	TCONS_00001984	WT	Upf2_KO	XLOC_000511	Asb1	ENSMUST00000113020	8202	OK	77.0281	27.8412	-1.46816	5e-05	0.000177583	yes	OK	3.52301	3.89133	0.143455	0.699	0.776111	no	93437376	2500	763	-4	TRUE
chr1	93434847	93456266	21420	*	TCONS_00001985	WT	Upf2_KO	XLOC_000511	Asb1	ENSMUST00000113020	1947	OK	77.0281	27.8412	-1.46816	5e-05	0.000177583	yes	OK	26.588	7.18705	-1.8873	5e-05	0.000485642	yes	93437376	1913	-13	0	FALSE
chr1	93434847	93456266	21420	*	TCONS_00001986	WT	Upf2_KO	XLOC_000511	Asb1	ENSMUST00000027538	5971	OK	77.0281	27.8412	-1.46816	5e-05	0.000177583	yes	NOTEST	0	1.53241	Inf	1	1	no	93437376	307	824	-3	TRUE
chr1	93434847	93456266	21420	*	TCONS_00001987	WT	Upf2_KO	XLOC_000511	Asb1	ENSMUST00000164117	5976	OK	77.0281	27.8412	-1.46816	5e-05	0.000177583	yes	NOTEST	0.000132727	0.126996	9.90211	1	1	no	93437376	1264	-128	0	FALSE
chr1	93434847	93456266	21420	*	TCONS_00001989	WT	Upf2_KO	XLOC_000511	Asb1	ENSMUST00000113020	1293	OK	77.0281	27.8412	-1.46816	5e-05	0.000177583	yes	OK	34.3551	6.81465	-2.33381	0.00015	0.00133078	yes	93437376	163	763	-4	TRUE
chr1	93434847	93456266	21420	*	TCONS_00001990	WT	Upf2_KO	XLOC_000511	Asb1	ENSMUST00000113020	5846	OK	77.0281	27.8412	-1.46816	5e-05	0.000177583	yes	NOTEST	1.28138	1.35605	0.0817137	1	1	no	93437729	144	763	-4	TRUE
chr1	93434847	93456266	21420	*	TCONS_00001991	WT	Upf2_KO	XLOC_000511	Asb1	ENSMUST00000086843	5772	OK	77.0281	27.8412	-1.46816	5e-05	0.000177583	yes	OK	11.2805	6.77183	-0.736216	0.00095	0.00673145	yes	93437729	1060	-128	0	FALSE
chr1	93434847	93456266	21420	*	TCONS_00001992	WT	Upf2_KO	XLOC_000511	Asb1	ENSMUST00000113020	5810	OK	77.0281	27.8412	-1.46816	5e-05	0.000177583	yes	NOTEST	0	0.000182016	Inf	1	1	no	93437729	349	522	-2	TRUE
chr1	93434847	93456266	21420	*	TCONS_00001993	WT	Upf2_KO	XLOC_000511	Asb1	ENSMUST00000086843	5699	OK	77.0281	27.8412	-1.46816	5e-05	0.000177583	yes	LOWDATA	0	0.160711	Inf	1	1	no	93437729	987	-128	0	FALSE
chr1	93698037	93744605	46569	*	TCONS_00001994	WT	Upf2_KO	XLOC_000512	Twist2	ENSMUST00000007949	1329	NOTEST	0.0864685	0.0852332	-0.0207586	1	1	no	NOTEST	0.0864685	0.0852332	-0.0207586	1	1	no	93698203	649	40	-1	FALSE
chr1	93828468	94045060	216593	*	TCONS_00001995	WT	Upf2_KO	XLOC_000513	Gm17418	ENSMUST00000113008	3538	NOTEST	0.386318	0.135132	-1.51542	1	1	no	NOTEST	0.386318	0.135132	-1.51542	1	1	no	-1	NA	NA	NA	NA
chr1	94469701	94470783	1083	*	TCONS_00001996	WT	Upf2_KO	XLOC_000514	Olfr1413	ENSMUST00000074859	1082	NOTEST	1.0734	0.7623	-0.493755	1	1	no	NOTEST	1.0734	0.7623	-0.493755	1	1	no	-1	NA	NA	-1	NA
chr1	94657155	94657722	568	*	TCONS_00002001	WT	Upf2_KO	XLOC_000519	NA	NA	480	OK	15.5763	7.67907	-1.02035	0.0165	0.0323278	no	OK	8.1755	0.00226844	-11.8154	0.25115	0.390864	no	-1	NA	NA	NA	NA
chr1	94657155	94657722	568	*	TCONS_00002002	WT	Upf2_KO	XLOC_000519	NA	NA	463	OK	15.5763	7.67907	-1.02035	0.0165	0.0323278	no	OK	7.40084	7.6768	0.0528173	0.95165	0.965347	no	-1	NA	NA	NA	NA
chr1	94658326	94662861	4536	*	TCONS_00002003	WT	Upf2_KO	XLOC_000520	NA	NA	1470	OK	6.12943	4.37162	-0.487584	0.07405	0.116011	no	OK	6.12943	4.37162	-0.487584	0.07405	0.210019	no	-1	NA	NA	NA	NA
chr1	94728221	94799483	71263	*	TCONS_00002004	WT	Upf2_KO	XLOC_000521	Gpc1	ENSMUST00000045970	3595	NOTEST	2.76301	2.01417	-0.456056	1	1	no	LOWDATA	1.09338	1.44345	0.400722	1	1	no	94728508	1961	-233	0	FALSE
chr1	94728221	94799483	71263	*	TCONS_00002005	WT	Upf2_KO	XLOC_000521	Gpc1	ENSMUST00000045970	4796	NOTEST	2.76301	2.01417	-0.456056	1	1	no	NOTEST	1.66962	0.570716	-1.54868	1	1	no	94728508	1961	-233	0	FALSE
chr1	94728221	94799483	71263	*	TCONS_00002007	WT	Upf2_KO	XLOC_000523	NA	NA	1852	OK	23.1513	8.71934	-1.4088	5e-05	0.000177583	yes	NOTEST	1.52137	0	#NAME?	1	1	no	-1	NA	NA	NA	NA
chr1	94728221	94799483	71263	*	TCONS_00002008	WT	Upf2_KO	XLOC_000523	NA	NA	2229	OK	23.1513	8.71934	-1.4088	5e-05	0.000177583	yes	OK	21.6056	6.21277	-1.79809	5e-05	0.000485642	yes	-1	NA	NA	NA	NA
chr1	94728221	94799483	71263	*	TCONS_00002009	WT	Upf2_KO	XLOC_000523	NA	NA	1765	OK	23.1513	8.71934	-1.4088	5e-05	0.000177583	yes	NOTEST	0.0243869	1.24807	5.67745	1	1	no	-1	NA	NA	NA	NA
chr1	94728221	94799483	71263	*	TCONS_00002010	WT	Upf2_KO	XLOC_000523	NA	NA	1788	OK	23.1513	8.71934	-1.4088	5e-05	0.000177583	yes	NOTEST	0	1.2585	Inf	1	1	no	-1	NA	NA	NA	NA
chr1	94803565	94807341	3777	*	TCONS_00002011	WT	Upf2_KO	XLOC_000524	Dusp28	ENSMUST00000060913	1491	OK	4.64747	2.62569	-0.82375	0.02345	0.0436544	no	OK	4.64747	2.62569	-0.82375	0.02345	0.0931992	no	94803631	558	-123	0	FALSE
chr1	94807981	94817415	9435	*	TCONS_00002012	WT	Upf2_KO	XLOC_000525	Rnpepl1	ENSMUST00000027487	2712	OK	30.2676	14.8893	-1.0235	5e-05	0.000177583	yes	OK	13.5105	5.58849	-1.27355	0.0447	0.149985	no	94812414	1729	-294	0	FALSE
chr1	94807981	94817415	9435	*	TCONS_00002013	WT	Upf2_KO	XLOC_000525	Rnpepl1	ENSMUST00000027487	3033	OK	30.2676	14.8893	-1.0235	5e-05	0.000177583	yes	OK	3.96558	4.55725	0.200629	0.79185	0.847879	no	94812414	2050	-294	0	FALSE
chr1	94807981	94817415	9435	*	TCONS_00002014	WT	Upf2_KO	XLOC_000525	Rnpepl1	ENSMUST00000027487	2638	OK	30.2676	14.8893	-1.0235	5e-05	0.000177583	yes	OK	7.916	1.66828	-2.24641	0.0738	0.209545	no	-1	NA	NA	NA	NA
chr1	94807981	94817415	9435	*	TCONS_00002015	WT	Upf2_KO	XLOC_000525	Rnpepl1	ENSMUST00000027487	2976	OK	30.2676	14.8893	-1.0235	5e-05	0.000177583	yes	NOTEST	1.8104	1.15747	-0.645343	1	1	no	94812414	650	1049	-6	TRUE
chr1	94807981	94817415	9435	*	TCONS_00002016	WT	Upf2_KO	XLOC_000525	Rnpepl1	ENSMUST00000027487	2779	OK	30.2676	14.8893	-1.0235	5e-05	0.000177583	yes	NOTEST	3.06512	1.91782	-0.676481	1	1	no	94812414	1796	-294	0	FALSE
chr1	94830952	94844518	13567	*	TCONS_00002017	WT	Upf2_KO	XLOC_000526	Capn10	ENSMUST00000027488	2902	OK	26.6942	23.5	-0.183865	0.2909	0.362517	no	OK	12.3864	7.62895	-0.699201	0.10275	0.254779	no	94831450	2499	-30	0	FALSE
chr1	94830952	94844518	13567	*	TCONS_00002018	WT	Upf2_KO	XLOC_000526	Capn10	ENSMUST00000117814	1268	OK	26.6942	23.5	-0.183865	0.2909	0.362517	no	OK	5.41891	3.85556	-0.491064	0.4906	0.602435	no	94831450	903	-325	0	FALSE
chr1	94830952	94844518	13567	*	TCONS_00002019	WT	Upf2_KO	XLOC_000526	Capn10	ENSMUST00000152983	2171	OK	26.6942	23.5	-0.183865	0.2909	0.362517	no	OK	5.87712	8.10206	0.46318	0.34865	0.478367	no	94831450	1565	185	-2	TRUE
chr1	94830952	94844518	13567	*	TCONS_00002020	WT	Upf2_KO	XLOC_000526	Capn10	ENSMUST00000128429	829	OK	26.6942	23.5	-0.183865	0.2909	0.362517	no	LOWDATA	0.350538	0.817008	1.22078	1	1	no	-1	NA	NA	NA	NA
chr1	94830952	94844518	13567	*	TCONS_00002021	WT	Upf2_KO	XLOC_000526	Capn10	ENSMUST00000027488	2170	OK	26.6942	23.5	-0.183865	0.2909	0.362517	no	NOTEST	0.507082	0.96408	0.926935	1	1	no	-1	NA	NA	NA	NA
chr1	94830952	94844518	13567	*	TCONS_00002022	WT	Upf2_KO	XLOC_000526	Capn10	ENSMUST00000153828	317	OK	26.6942	23.5	-0.183865	0.2909	0.362517	no	LOWDATA	0.289899	0.312177	0.106815	1	1	no	-1	NA	NA	NA	NA
chr1	94830952	94844518	13567	*	TCONS_00002023	WT	Upf2_KO	XLOC_000526	Capn10	ENSMUST00000027488	1055	OK	26.6942	23.5	-0.183865	0.2909	0.362517	no	NOTEST	0	0.669198	Inf	1	1	no	-1	NA	NA	NA	NA
chr1	94830952	94844518	13567	*	TCONS_00002024	WT	Upf2_KO	XLOC_000526	Capn10	ENSMUST00000136598	458	OK	26.6942	23.5	-0.183865	0.2909	0.362517	no	LOWDATA	1.86425	1.15097	-0.695746	1	1	no	-1	NA	NA	NA	NA
chr1	94869695	94882968	13274	*	TCONS_00002025	WT	Upf2_KO	XLOC_000527	Gpr35	ENSMUST00000027489	3997	NOTEST	0.334224	0.164926	-1.01899	1	1	no	NOTEST	0.102271	2.19019e-05	-12.1891	1	1	no	94879144	1097	-934	0	FALSE
chr1	94869695	94882968	13274	*	TCONS_00002026	WT	Upf2_KO	XLOC_000527	Gpr35	ENSMUST00000064480	3409	NOTEST	0.334224	0.164926	-1.01899	1	1	no	NOTEST	0.0949572	0.164904	0.796276	1	1	no	94879144	1036	-934	0	FALSE
chr1	94869695	94882968	13274	*	TCONS_00002027	WT	Upf2_KO	XLOC_000527	Gpr35	ENSMUST00000169198	4233	NOTEST	0.334224	0.164926	-1.01899	1	1	no	NOTEST	0.136996	3.67443e-07	-18.5082	1	1	no	94879144	1333	-934	0	FALSE
chr1	94902910	94908846	5937	*	TCONS_00002028	WT	Upf2_KO	XLOC_000528	Aqp12	ENSMUST00000059676	1088	NOTEST	0.282806	0.114307	-1.3069	1	1	no	NOTEST	0.282806	0.114307	-1.3069	1	1	no	94902979	942	-149	0	FALSE
chr1	95031821	95041984	10164	*	TCONS_00002029	WT	Upf2_KO	XLOC_000529	Agxt	ENSMUST00000027491	1534	NOTEST	0.0730991	0	#NAME?	1	1	no	NOTEST	0.0730991	0	#NAME?	1	1	no	95031870	1294	-108	0	FALSE
chr1	95112475	95127649	15175	*	TCONS_00002030	WT	Upf2_KO	XLOC_000530	E030010N08Rik	ENSMUST00000138595	3134	NOTEST	0.0401027	0.0912578	1.18625	1	1	no	NOTEST	0.0401027	0.0912578	1.18625	1	1	no	95112475	108	742	-6	TRUE
chr1	95132417	95202492	70076	*	TCONS_00002031	WT	Upf2_KO	XLOC_000531	Sned1	ENSMUST00000062202	9191	OK	5.42772	5.46797	0.010659	0.9868	0.989028	no	NOTEST	0.0039481	0.271213	6.10212	1	1	no	95132565	2794	1598	-11	TRUE
chr1	95132417	95202492	70076	*	TCONS_00002032	WT	Upf2_KO	XLOC_000531	Sned1	ENSMUST00000062202	9051	OK	5.42772	5.46797	0.010659	0.9868	0.989028	no	NOTEST	0.42673	0	#NAME?	1	1	no	95132565	4264	-12	0	FALSE
chr1	95132417	95202492	70076	*	TCONS_00002033	WT	Upf2_KO	XLOC_000531	Sned1	ENSMUST00000062202	9229	OK	5.42772	5.46797	0.010659	0.9868	0.989028	no	NOTEST	0.566747	0.00605809	-6.5477	1	1	no	95132565	1123	3307	-25	TRUE
chr1	95132417	95202492	70076	*	TCONS_00002034	WT	Upf2_KO	XLOC_000531	Sned1	ENSMUST00000062202	9147	OK	5.42772	5.46797	0.010659	0.9868	0.989028	no	NOTEST	0.376676	1.33242	1.82265	1	1	no	95132565	4360	-12	0	FALSE
chr1	95132417	95202492	70076	*	TCONS_00002035	WT	Upf2_KO	XLOC_000531	Sned1	ENSMUST00000172289	3757	OK	5.42772	5.46797	0.010659	0.9868	0.989028	no	NOTEST	0.303157	0.0983313	-1.62434	1	1	no	95132565	3336	298	-1	TRUE
chr1	95132417	95202492	70076	*	TCONS_00002036	WT	Upf2_KO	XLOC_000531	Sned1	ENSMUST00000165843	753	OK	5.42772	5.46797	0.010659	0.9868	0.989028	no	LOWDATA	0.715572	0.0210592	-5.08658	1	1	no	95177813	639	65	-1	TRUE
chr1	95132417	95202492	70076	*	TCONS_00002037	WT	Upf2_KO	XLOC_000531	Sned1	ENSMUST00000163688	1719	OK	5.42772	5.46797	0.010659	0.9868	0.989028	no	LOWDATA	0.344654	0.0597569	-2.52797	1	1	no	95177813	231	1420	-9	TRUE
chr1	95132417	95202492	70076	*	TCONS_00002038	WT	Upf2_KO	XLOC_000531	Sned1	ENSMUST00000168122	679	OK	5.42772	5.46797	0.010659	0.9868	0.989028	no	NOTEST	0.465435	1.40127	1.59008	1	1	no	-1	NA	NA	NA	NA
chr1	95132417	95202492	70076	*	TCONS_00002039	WT	Upf2_KO	XLOC_000531	Sned1	ENSMUST00000165883	439	OK	5.42772	5.46797	0.010659	0.9868	0.989028	no	NOTEST	2.2248	2.27787	0.0340072	1	1	no	-1	NA	NA	NA	NA
chr1	95205346	95270066	64721	*	TCONS_00002041	WT	Upf2_KO	XLOC_000532	Ppp1r7	ENSMUST00000027494	10315	OK	39.074	28.5211	-0.454181	0.3253	0.398481	no	OK	7.31632	6.20783	-0.237028	0.2556	0.393576	no	95240236	1892	-177	0	FALSE
chr1	95205346	95270066	64721	*	TCONS_00002042	WT	Upf2_KO	XLOC_000532	Ppp1r7	ENSMUST00000127141	634	OK	39.074	28.5211	-0.454181	0.3253	0.398481	no	LOWDATA	31.7577	22.3132	-0.509206	1	1	no	95240283	9	561	-4	TRUE
chr1	95270472	95300079	29608	*	TCONS_00002044	WT	Upf2_KO	XLOC_000534	Ano7	ENSMUST00000058682	3217	NOTEST	0.211425	0.123748	-0.772737	1	1	no	NOTEST	0.211425	0.123748	-0.772737	1	1	no	95271718	2739	-75	0	FALSE
chr1	95302516	95375512	72997	*	TCONS_00002045	WT	Upf2_KO	XLOC_000535	Gm17415	ENSMUST00000096427	801	NOTEST	0.879985	1.05656	0.263829	1	1	no	NOTEST	0.879985	1.05656	0.263829	1	1	no	-1	NA	NA	-1	NA
chr1	95375540	95406837	31298	*	TCONS_00002047	WT	Upf2_KO	XLOC_000536	2013-09-02	ENSMUST00000027495	4025	OK	141.009	146.375	0.0538757	0.73055	0.778989	no	NOTEST	0.48989	0.276917	-0.823005	1	1	no	95375819	381	1096	-11	TRUE
chr1	95375540	95406837	31298	*	TCONS_00002048	WT	Upf2_KO	XLOC_000536	2013-09-02	ENSMUST00000027495	4021	OK	141.009	146.375	0.0538757	0.73055	0.778989	no	NOTEST	0.979337	0.0830607	-3.55957	1	1	no	95375819	1455	18	-1	FALSE
chr1	95375540	95406837	31298	*	TCONS_00002049	WT	Upf2_KO	XLOC_000536	2013-09-02	ENSMUST00000027495	3779	OK	141.009	146.375	0.0538757	0.73055	0.778989	no	NOTEST	1.38237	2.32249	0.748526	1	1	no	95385722	1213	18	-1	FALSE
chr1	95375540	95406837	31298	*	TCONS_00002051	WT	Upf2_KO	XLOC_000536	2013-09-02	ENSMUST00000131175	730	OK	141.009	146.375	0.0538757	0.73055	0.778989	no	LOWDATA	1.98225	0.782182	-1.34156	1	1	no	95385722	730	-42	0	FALSE
chr1	95375540	95406837	31298	*	TCONS_00002052	WT	Upf2_KO	XLOC_000536	2013-09-02	ENSMUST00000172165	3192	OK	141.009	146.375	0.0538757	0.73055	0.778989	no	OK	59.9845	65.1385	0.118922	0.5697	0.670737	no	95387844	1153	18	-1	FALSE
chr1	95375540	95406837	31298	*	TCONS_00002054	WT	Upf2_KO	XLOC_000536	2013-09-02	ENSMUST00000152778	696	OK	141.009	146.375	0.0538757	0.73055	0.778989	no	OK	5.30789	11.7039	1.14078	0.3267	0.458327	no	95385722	496	-209	0	FALSE
chr1	95375540	95406837	31298	*	TCONS_00002055	WT	Upf2_KO	XLOC_000536	2013-09-02	ENSMUST00000153826	424	OK	141.009	146.375	0.0538757	0.73055	0.778989	no	LOWDATA	0.918085	3.57898	1.96285	1	1	no	95385722	423	-14	0	FALSE
chr1	95375540	95406837	31298	*	TCONS_00002059	WT	Upf2_KO	XLOC_000536	2013-09-02	ENSMUST00000168776	3267	OK	141.009	146.375	0.0538757	0.73055	0.778989	no	OK	10.5967	18.2938	0.787747	0.35565	0.484619	no	95385722	1228	18	-1	FALSE
chr1	95375540	95406837	31298	*	TCONS_00002060	WT	Upf2_KO	XLOC_000536	2013-09-02	ENSMUST00000112912	756	OK	141.009	146.375	0.0538757	0.73055	0.778989	no	LOWDATA	2.09324	0	#NAME?	1	1	no	95385722	754	-69	0	FALSE
chr1	95375540	95406837	31298	*	TCONS_00002061	WT	Upf2_KO	XLOC_000536	2013-09-02	ENSMUST00000149532	477	OK	141.009	146.375	0.0538757	0.73055	0.778989	no	LOWDATA	41.959	28.252	-0.570628	1	1	no	95375819	125	333	-4	TRUE
chr1	95375540	95406837	31298	*	TCONS_00002062	WT	Upf2_KO	XLOC_000536	2013-09-02	ENSMUST00000142401	552	OK	141.009	146.375	0.0538757	0.73055	0.778989	no	LOWDATA	12.8923	8.22648	-0.648161	1	1	no	95375819	551	-100	0	FALSE
chr1	95375540	95406837	31298	*	TCONS_00002064	WT	Upf2_KO	XLOC_000536	2013-09-02	ENSMUST00000152476	466	OK	141.009	146.375	0.0538757	0.73055	0.778989	no	OK	1.77735	7.15307	2.00884	0.3652	0.493347	no	95402144	378	31	-1	FALSE
chr1	95375540	95406837	31298	*	TCONS_00002065	WT	Upf2_KO	XLOC_000536	2013-09-02	ENSMUST00000157021	418	OK	141.009	146.375	0.0538757	0.73055	0.778989	no	LOWDATA	0.646449	0.563226	-0.198821	1	1	no	95402144	3	31	-1	FALSE
chr1	95408655	95532299	123645	*	TCONS_00002066	WT	Upf2_KO	XLOC_000537	Farp2	ENSMUST00000120301	3938	NOTEST	2.04133	2.28471	0.162502	1	1	no	NOTEST	0.000681262	1.13457	10.7016	1	1	no	95425173	3333	-148	0	FALSE
chr1	95408655	95532299	123645	*	TCONS_00002067	WT	Upf2_KO	XLOC_000537	Farp2	ENSMUST00000122402	2817	NOTEST	2.04133	2.28471	0.162502	1	1	no	NOTEST	0.37764	0.666159	0.818856	1	1	no	95425173	2490	-1230	0	FALSE
chr1	95408655	95532299	123645	*	TCONS_00002068	WT	Upf2_KO	XLOC_000537	Farp2	ENSMUST00000041983	3828	NOTEST	2.04133	2.28471	0.162502	1	1	no	LOWDATA	1.66301	0.483982	-1.78077	1	1	no	95425173	3227	-148	0	FALSE
chr1	95582270	95592339	10070	*	TCONS_00002070	WT	Upf2_KO	XLOC_000539	Bok	ENSMUST00000027499	1432	NOTEST	3.75659	3.43034	-0.131073	1	1	no	NOTEST	3.75659	3.43034	-0.131073	1	1	no	95583023	832	-126	0	FALSE
chr1	95601967	95686372	84406	*	TCONS_00002071	WT	Upf2_KO	XLOC_000540	Atg4b	ENSMUST00000149436	513	OK	26.3726	53.6381	1.02422	0.00215	0.00545845	yes	LOWDATA	4.62556	22.2684	2.2673	1	1	no	95648139	513	-56	0	FALSE
chr1	95601967	95686372	84406	*	TCONS_00002072	WT	Upf2_KO	XLOC_000540	Atg4b	ENSMUST00000027502	1047	OK	26.3726	53.6381	1.02422	0.00215	0.00545845	yes	OK	9.77347	12.1075	0.308957	0.57945	0.678333	no	95648139	735	290	-3	TRUE
chr1	95601967	95686372	84406	*	TCONS_00002073	WT	Upf2_KO	XLOC_000540	Atg4b	ENSMUST00000027502	2997	OK	26.3726	53.6381	1.02422	0.00215	0.00545845	yes	OK	10.4272	12.6104	0.274262	0.342	0.472534	no	95651621	1322	-74	0	FALSE
chr1	95601967	95686372	84406	*	TCONS_00002075	WT	Upf2_KO	XLOC_000540	Atg4b	ENSMUST00000135762	4186	OK	26.3726	53.6381	1.02422	0.00215	0.00545845	yes	LOWDATA	0.495229	1.80091	1.86256	1	1	no	95651621	552	3140	-6	TRUE
chr1	95601967	95686372	84406	*	TCONS_00002076	WT	Upf2_KO	XLOC_000540	Atg4b	ENSMUST00000027502	6035	OK	26.3726	53.6381	1.02422	0.00215	0.00545845	yes	NOTEST	0.716918	0.139593	-2.36058	1	1	no	-1	NA	NA	NA	NA
chr1	95601967	95686372	84406	*	TCONS_00002077	WT	Upf2_KO	XLOC_000540	Atg4b	ENSMUST00000027502	806	OK	26.3726	53.6381	1.02422	0.00215	0.00545845	yes	OK	0.00139995	3.88129	11.4369	0.2969	0.430416	no	-1	NA	NA	NA	NA
chr1	95601967	95686372	84406	*	TCONS_00002078	WT	Upf2_KO	XLOC_000540	Atg4b	ENSMUST00000169643	3221	OK	26.3726	53.6381	1.02422	0.00215	0.00545845	yes	NOTEST	0.332817	0.830007	1.31839	1	1	no	95664616	1185	-74	0	FALSE
chr1	95700541	95718678	18138	*	TCONS_00002079	WT	Upf2_KO	XLOC_000541	Ing5	ENSMUST00000027505	4539	OK	5.31538	6.79632	0.354579	0.0274	0.0498255	no	OK	3.98237	3.49602	-0.187914	0.73025	0.800565	no	95700579	761	-43	0	FALSE
chr1	95700541	95718678	18138	*	TCONS_00002080	WT	Upf2_KO	XLOC_000541	Ing5	ENSMUST00000027505	4633	OK	5.31538	6.79632	0.354579	0.0274	0.0498255	no	OK	1.33302	3.3003	1.3079	0.2137	0.368243	no	-1	NA	NA	NA	NA
chr1	95721792	95749031	27240	*	TCONS_00002081	WT	Upf2_KO	XLOC_000542	D2hgdh	ENSMUST00000112881	3593	OK	4.55489	5.09614	0.16199	0.5026	0.571881	no	NOTEST	0	0.198423	Inf	1	1	no	95722883	543	1162	-8	TRUE
chr1	95721792	95749031	27240	*	TCONS_00002083	WT	Upf2_KO	XLOC_000542	D2hgdh	ENSMUST00000097633	3232	OK	4.55489	5.09614	0.16199	0.5026	0.571881	no	OK	3.14626	3.77793	0.263958	0.5357	0.642114	no	95722883	1710	-260	0	FALSE
chr1	95721792	95749031	27240	*	TCONS_00002084	WT	Upf2_KO	XLOC_000542	D2hgdh	ENSMUST00000112881	3636	OK	4.55489	5.09614	0.16199	0.5026	0.571881	no	NOTEST	0.770168	0.22807	-1.7557	1	1	no	95722113	780	968	-7	TRUE
chr1	95721792	95749031	27240	*	TCONS_00002085	WT	Upf2_KO	XLOC_000542	D2hgdh	ENSMUST00000112881	3459	OK	4.55489	5.09614	0.16199	0.5026	0.571881	no	NOTEST	0.637789	0.451046	-0.499806	1	1	no	95722113	1937	-260	0	FALSE
chr1	95721792	95749031	27240	*	TCONS_00002086	WT	Upf2_KO	XLOC_000542	D2hgdh	ENSMUST00000149397	790	OK	4.55489	5.09614	0.16199	0.5026	0.571881	no	LOWDATA	0.000672182	0	#NAME?	1	1	no	95722883	441	206	-2	TRUE
chr1	95721792	95749031	27240	*	TCONS_00002087	WT	Upf2_KO	XLOC_000542	D2hgdh	ENSMUST00000141701	689	OK	4.55489	5.09614	0.16199	0.5026	0.571881	no	LOWDATA	0	0.440676	Inf	1	1	no	-1	NA	NA	NA	NA
chr1	95757920	95773071	15152	*	TCONS_00002088	WT	Upf2_KO	XLOC_000543	Gal3st2	ENSMUST00000094663	2846	NOTEST	0.116102	0.0362168	-1.68066	1	1	no	NOTEST	0.116102	0.0362168	-1.68066	1	1	no	95758170	1441	-819	0	FALSE
chr1	95824363	95839221	14859	*	TCONS_00002089	WT	Upf2_KO	XLOC_000544	Gm9994	ENSMUST00000069881	2846	NOTEST	0.0411319	0	#NAME?	1	1	no	NOTEST	0.0411319	0	#NAME?	1	1	no	95824613	1441	-819	0	FALSE
chr1	95887085	95908118	21034	*	TCONS_00002091	WT	Upf2_KO	XLOC_000546	Gm6086	ENSMUST00000097632	4061	NOTEST	0.0271817	0.0429603	0.660366	1	1	no	NOTEST	0.0271817	0.0429603	0.660366	1	1	no	95892954	2045	-819	0	FALSE
chr1	95917069	95924903	7835	*	TCONS_00002094	WT	Upf2_KO	XLOC_000547	Neu4	ENSMUST00000169131	1574	NOTEST	0	0.0715055	Inf	1	1	no	LOWDATA	0	0.0715055	Inf	1	1	no	95918172	1574	-980	0	FALSE
chr1	96048773	96049705	933	*	TCONS_00002096	WT	Upf2_KO	XLOC_000548	Gm17386	ENSMUST00000164706	741	OK	95.8722	90.4118	-0.0846016	0.52145	0.589572	no	OK	95.8722	90.4118	-0.0846016	0.52145	0.629763	no	96048773	741	-7	0	FALSE
chr1	96693536	96699046	5511	*	TCONS_00002097	WT	Upf2_KO	XLOC_000549	NA	NA	479	OK	23.0842	9.61559	-1.26346	0.00045	0.00134541	yes	OK	8.61006	4.3135	-0.997167	0.4412	0.560564	no	-1	NA	NA	NA	NA
chr1	96693536	96699046	5511	*	TCONS_00002098	WT	Upf2_KO	XLOC_000549	NA	NA	983	OK	23.0842	9.61559	-1.26346	0.00045	0.00134541	yes	OK	3.56616	0.551907	-2.69187	0.1479	0.30241	no	-1	NA	NA	NA	NA
chr1	96693536	96699046	5511	*	TCONS_00002099	WT	Upf2_KO	XLOC_000549	NA	NA	651	OK	23.0842	9.61559	-1.26346	0.00045	0.00134541	yes	OK	10.908	4.75018	-1.19933	0.07655	0.214308	no	-1	NA	NA	NA	NA
chr1	97210204	97231861	21658	*	TCONS_00002100	WT	Upf2_KO	XLOC_000550	Fam174a	ENSMUST00000059975	2107	OK	29.2494	17.2848	-0.758898	5e-05	0.000177583	yes	OK	29.2494	17.2848	-0.758898	5e-05	0.000485642	yes	97210393	762	-4	0	FALSE
chr1	97395141	97395805	665	*	TCONS_00002101	WT	Upf2_KO	XLOC_000551	Gm15427	ENSMUST00000109141	664	NOTEST	0	0.188074	Inf	1	1	no	NOTEST	0	0.188074	Inf	1	1	no	-1	NA	NA	-1	NA
chr1	98768797	98777807	9011	*	TCONS_00002105	WT	Upf2_KO	XLOC_000555	Gm5101	ENSMUST00000171463	3845	NOTEST	0.0266492	0.0950082	1.83396	1	1	no	NOTEST	0.0266492	0.0950082	1.83396	1	1	no	-1	NA	NA	NA	NA
chr1	98921089	98923123	2035	*	TCONS_00002106	WT	Upf2_KO	XLOC_000556	Gm6430	ENSMUST00000054664	2002	NOTEST	0.162713	0.245051	0.590751	1	1	no	NOTEST	0.162713	0.245051	0.590751	1	1	no	-1	NA	NA	NA	NA
chr1	99166083	99422050	255968	*	TCONS_00002107	WT	Upf2_KO	XLOC_000557	NA	NA	574	OK	40.524	19.2627	-1.07297	5e-05	0.000177583	yes	NOTEST	0.868311	1.58763	0.870592	1	1	no	-1	NA	NA	NA	NA
chr1	99166083	99422050	255968	*	TCONS_00002108	WT	Upf2_KO	XLOC_000557	NA	NA	2315	OK	40.524	19.2627	-1.07297	5e-05	0.000177583	yes	OK	18.971	9.84321	-0.946592	0.0007	0.00518493	yes	-1	NA	NA	NA	NA
chr1	99166083	99422050	255968	*	TCONS_00002109	WT	Upf2_KO	XLOC_000557	NA	NA	2176	OK	40.524	19.2627	-1.07297	5e-05	0.000177583	yes	OK	5.29492	0.0854132	-5.95401	0.22905	0.379527	no	-1	NA	NA	NA	NA
chr1	99166083	99422050	255968	*	TCONS_00002110	WT	Upf2_KO	XLOC_000557	NA	NA	1171	OK	40.524	19.2627	-1.07297	5e-05	0.000177583	yes	OK	15.3898	7.74648	-0.990365	0.0424	0.144662	no	-1	NA	NA	NA	NA
chr1	99586981	99690286	103306	*	TCONS_00002111	WT	Upf2_KO	XLOC_000558	Gin1	ENSMUST00000112844	2046	OK	11.3849	11.0047	-0.0489988	0.88375	0.906867	no	LOWDATA	8.94002	6.91236	-0.3711	1	1	no	99672030	1648	-275	0	FALSE
chr1	99586981	99690286	103306	*	TCONS_00002113	WT	Upf2_KO	XLOC_000558	Gin1	ENSMUST00000112844	2786	OK	11.3849	11.0047	-0.0489988	0.88375	0.906867	no	NOTEST	0.137411	0.129559	-0.0848889	1	1	no	99672030	1648	-275	0	FALSE
chr1	99586981	99690286	103306	*	TCONS_00002114	WT	Upf2_KO	XLOC_000558	Gin1	ENSMUST00000112842	1037	OK	11.3849	11.0047	-0.0489988	0.88375	0.906867	no	NOTEST	1.67494	2.42669	0.53488	1	1	no	99672030	441	-218	0	FALSE
chr1	99586981	99690286	103306	*	TCONS_00002115	WT	Upf2_KO	XLOC_000558	Gin1	ENSMUST00000027571	2494	OK	11.3849	11.0047	-0.0489988	0.88375	0.906867	no	NOTEST	0	0.124419	Inf	1	1	no	99672030	1356	-275	0	FALSE
chr1	99586981	99690286	103306	*	TCONS_00002116	WT	Upf2_KO	XLOC_000558	Gin1	ENSMUST00000122925	517	OK	11.3849	11.0047	-0.0489988	0.88375	0.906867	no	NOTEST	0.627583	1.41166	1.16952	1	1	no	-1	NA	NA	NA	NA
chr1	99586981	99690286	103306	*	TCONS_00002117	WT	Upf2_KO	XLOC_000558	Gin1	ENSMUST00000138142	1851	OK	11.3849	11.0047	-0.0489988	0.88375	0.906867	no	LOWDATA	0.00490683	0	#NAME?	1	1	no	99672030	296	845	-4	TRUE
chr1	100317669	100413565	95897	*	TCONS_00002122	WT	Upf2_KO	XLOC_000561	Slco6d1	ENSMUST00000162468	2101	OK	45.4391	30.0081	-0.59858	0.0001	0.00033986	yes	NOTEST	2.95588	2.52323	-0.228312	1	1	no	100317782	218	1718	-13	TRUE
chr1	100317669	100413565	95897	*	TCONS_00002123	WT	Upf2_KO	XLOC_000561	Slco6d1	ENSMUST00000162468	2244	OK	45.4391	30.0081	-0.59858	0.0001	0.00033986	yes	OK	2.65165	0.708328	-1.9044	0.3446	0.474757	no	100317782	2047	32	-1	FALSE
chr1	100317669	100413565	95897	*	TCONS_00002124	WT	Upf2_KO	XLOC_000561	Slco6d1	ENSMUST00000027575	2328	OK	45.4391	30.0081	-0.59858	0.0001	0.00033986	yes	OK	5.21378	4.34648	-0.262483	0.7269	0.79809	no	100317782	2134	32	-1	FALSE
chr1	100317669	100413565	95897	*	TCONS_00002125	WT	Upf2_KO	XLOC_000561	Slco6d1	ENSMUST00000162468	2166	OK	45.4391	30.0081	-0.59858	0.0001	0.00033986	yes	OK	6.95299	1.53142	-2.18276	0.0638	0.189341	no	100317782	2026	-25	0	FALSE
chr1	100317669	100413565	95897	*	TCONS_00002126	WT	Upf2_KO	XLOC_000561	Slco6d1	ENSMUST00000162468	2295	OK	45.4391	30.0081	-0.59858	0.0001	0.00033986	yes	OK	11.5448	13.3259	0.206997	0.78525	0.842782	no	100317782	2155	-25	0	FALSE
chr1	100317669	100413565	95897	*	TCONS_00002127	WT	Upf2_KO	XLOC_000561	Slco6d1	ENSMUST00000162468	2837	OK	45.4391	30.0081	-0.59858	0.0001	0.00033986	yes	NOTEST	2.11403	1.32352	-0.675618	1	1	no	100317782	1033	1185	-8	TRUE
chr1	100317669	100413565	95897	*	TCONS_00002128	WT	Upf2_KO	XLOC_000561	Slco6d1	ENSMUST00000160796	2032	OK	45.4391	30.0081	-0.59858	0.0001	0.00033986	yes	OK	14.006	6.24924	-1.16429	0.1641	0.320276	no	100317782	2005	-2	0	FALSE
chr1	100317669	100413565	95897	*	TCONS_00002129	WT	Upf2_KO	XLOC_000562	Gm3555	ENSMUST00000160287	1395	NOTEST	2.09032	1.7052	-0.293785	1	1	no	NOTEST	2.09032	1.7052	-0.293785	1	1	no	-1	NA	NA	-1	NA
chr1	101617721	102382636	764916	*	TCONS_00002133	WT	Upf2_KO	XLOC_000565	Cntnap5b	ENSMUST00000086738	5120	OK	38.2629	13.2539	-1.52953	5e-05	0.000177583	yes	NOTEST	0.387758	0.054129	-2.84068	1	1	no	101669341	3879	-197	0	FALSE
chr1	101617721	102382636	764916	*	TCONS_00002134	WT	Upf2_KO	XLOC_000565	Cntnap5b	ENSMUST00000163150	5120	OK	38.2629	13.2539	-1.52953	5e-05	0.000177583	yes	NOTEST	0.00110351	0.000199878	-2.46491	1	1	no	101669341	3879	-197	0	FALSE
chr1	101617721	102382636	764916	*	TCONS_00002136	WT	Upf2_KO	XLOC_000565	Cntnap5b	ENSMUST00000086738	3575	OK	38.2629	13.2539	-1.52953	5e-05	0.000177583	yes	OK	37.694	13.1994	-1.51386	5e-05	0.000485642	yes	-1	NA	NA	NA	NA
chr1	101617721	102382636	764916	*	TCONS_00002137	WT	Upf2_KO	XLOC_000565	Cntnap5b	ENSMUST00000086738	3398	OK	38.2629	13.2539	-1.52953	5e-05	0.000177583	yes	NOTEST	0	0.000111908	Inf	1	1	no	-1	NA	NA	NA	NA
chr1	101617721	102382636	764916	*	TCONS_00002138	WT	Upf2_KO	XLOC_000565	Cntnap5b	ENSMUST00000086738	3170	OK	38.2629	13.2539	-1.52953	5e-05	0.000177583	yes	NOTEST	0.180103	0	#NAME?	1	1	no	-1	NA	NA	NA	NA
chr1	103052355	103071788	19434	*	TCONS_00002140	WT	Upf2_KO	XLOC_000567	NA	NA	279	OK	109.479	41.002	-1.41689	0.00435	0.010185	no	OK	80.214	22.2765	-1.84833	0.07705	0.21523	no	-1	NA	NA	NA	NA
chr1	103052355	103071788	19434	*	TCONS_00002141	WT	Upf2_KO	XLOC_000567	NA	NA	884	OK	109.479	41.002	-1.41689	0.00435	0.010185	no	OK	26.5639	14.5657	-0.86689	0.00145	0.00961668	yes	-1	NA	NA	NA	NA
chr1	103052355	103071788	19434	*	TCONS_00002142	WT	Upf2_KO	XLOC_000567	NA	NA	370	OK	109.479	41.002	-1.41689	0.00435	0.010185	no	OK	2.701	4.15969	0.622982	0.7371	0.805372	no	-1	NA	NA	NA	NA
chr1	103159347	103176896	17550	*	TCONS_00002143	WT	Upf2_KO	XLOC_000568	NA	NA	827	OK	11.3948	5.00846	-1.18593	0.0003	0.000933594	yes	OK	3.84008	0.567568	-2.75827	0.14955	0.304149	no	-1	NA	NA	NA	NA
chr1	103159347	103176896	17550	*	TCONS_00002144	WT	Upf2_KO	XLOC_000568	NA	NA	1000	OK	11.3948	5.00846	-1.18593	0.0003	0.000933594	yes	NOTEST	2.49884	1.22034	-1.03397	1	1	no	-1	NA	NA	NA	NA
chr1	103159347	103176896	17550	*	TCONS_00002145	WT	Upf2_KO	XLOC_000568	NA	NA	968	OK	11.3948	5.00846	-1.18593	0.0003	0.000933594	yes	OK	5.05584	3.22055	-0.650643	0.29245	0.4261	no	-1	NA	NA	NA	NA
chr1	106665105	106892058	226954	*	TCONS_00002148	WT	Upf2_KO	XLOC_000571	Cdh20	ENSMUST00000062528	4012	NOTEST	0.214756	0.187871	-0.192956	1	1	no	NOTEST	0.214756	0.187871	-0.192956	1	1	no	106830673	2916	-506	0	FALSE
chr1	107173493	107258201	84709	*	TCONS_00002150	WT	Upf2_KO	XLOC_000573	Gm17634	ENSMUST00000169249	1279	NOTEST	0	0.0800628	Inf	1	1	no	NOTEST	0	0.0800628	Inf	1	1	no	-1	NA	NA	NA	NA
chr1	107352559	107353433	875	*	TCONS_00002151	WT	Upf2_KO	XLOC_000574	Gm3608	ENSMUST00000086725	874	OK	7.56881	6.05169	-0.322729	0.34925	0.423181	no	OK	7.56881	6.05169	-0.322729	0.34925	0.478785	no	-1	NA	NA	-1	NA
chr1	107414898	107560253	145356	*	TCONS_00002152	WT	Upf2_KO	XLOC_000575	NA	NA	2663	NOTEST	0.685907	1.58289	1.20648	1	1	no	NOTEST	0.685907	1.58289	1.20648	1	1	no	-1	NA	NA	-1	NA
chr1	107560437	107651708	91272	*	TCONS_00002155	WT	Upf2_KO	XLOC_000577	2310035C23Rik	ENSMUST00000086721	5393	OK	6.62149	12.9248	0.96491	5e-05	0.000177583	yes	NOTEST	0	1.23474	Inf	1	1	no	107560684	3205	559	-6	TRUE
chr1	107560437	107651708	91272	*	TCONS_00002156	WT	Upf2_KO	XLOC_000577	2310035C23Rik	ENSMUST00000086721	5238	OK	6.62149	12.9248	0.96491	5e-05	0.000177583	yes	NOTEST	0.0995403	0.531856	2.41768	1	1	no	107560684	3730	-121	0	FALSE
chr1	107560437	107651708	91272	*	TCONS_00002157	WT	Upf2_KO	XLOC_000577	2310035C23Rik	ENSMUST00000086721	5310	OK	6.62149	12.9248	0.96491	5e-05	0.000177583	yes	OK	0.343029	4.16136	3.60065	0.1775	0.333356	no	107560684	3802	-121	0	FALSE
chr1	107560437	107651708	91272	*	TCONS_00002158	WT	Upf2_KO	XLOC_000577	2310035C23Rik	ENSMUST00000039173	5334	OK	6.62149	12.9248	0.96491	5e-05	0.000177583	yes	NOTEST	2.3225	0.844296	-1.45986	1	1	no	107560684	3826	-121	0	FALSE
chr1	107560437	107651708	91272	*	TCONS_00002159	WT	Upf2_KO	XLOC_000577	2310035C23Rik	ENSMUST00000086721	5406	OK	6.62149	12.9248	0.96491	5e-05	0.000177583	yes	NOTEST	0.830634	2.1454	1.36896	1	1	no	107560684	3898	-121	0	FALSE
chr1	107560437	107651708	91272	*	TCONS_00002160	WT	Upf2_KO	XLOC_000577	2310035C23Rik	ENSMUST00000172039	874	OK	6.62149	12.9248	0.96491	5e-05	0.000177583	yes	NOTEST	0.575853	0.435049	-0.404523	1	1	no	107560684	705	-8	0	FALSE
chr1	107560437	107651708	91272	*	TCONS_00002161	WT	Upf2_KO	XLOC_000577	2310035C23Rik	ENSMUST00000168674	4093	OK	6.62149	12.9248	0.96491	5e-05	0.000177583	yes	NOTEST	0.113555	0.522444	2.20189	1	1	no	107560684	2907	-136	0	FALSE
chr1	107560437	107651708	91272	*	TCONS_00002162	WT	Upf2_KO	XLOC_000577	2310035C23Rik	ENSMUST00000086721	3429	OK	6.62149	12.9248	0.96491	5e-05	0.000177583	yes	OK	2.33638	3.04962	0.384359	0.57615	0.675924	no	-1	NA	NA	NA	NA
chr1	107677299	107744558	67260	*	TCONS_00002164	WT	Upf2_KO	XLOC_000579	Tnfrsf11a	ENSMUST00000027559	5022	NOTEST	0.0447964	0.111595	1.31682	1	1	no	NOTEST	0.0447964	0.111595	1.31682	1	1	no	107677328	1907	-347	0	FALSE
chr1	107886982	107930651	43670	*	TCONS_00002166	WT	Upf2_KO	XLOC_000581	Zcchc2	ENSMUST00000119166	6651	OK	34.8584	26.9365	-0.371942	0.06275	0.10083	no	OK	11.0305	3.06117	-1.84935	0.06295	0.187701	no	107887366	3852	-1517	0	FALSE
chr1	107886982	107930651	43670	*	TCONS_00002167	WT	Upf2_KO	XLOC_000581	Zcchc2	ENSMUST00000118196	5513	OK	34.8584	26.9365	-0.371942	0.06275	0.10083	no	OK	8.08109	8.43203	0.0613291	0.86865	0.905735	no	107887366	3602	-68	0	FALSE
chr1	107886982	107930651	43670	*	TCONS_00002168	WT	Upf2_KO	XLOC_000581	Zcchc2	ENSMUST00000118196	4604	OK	34.8584	26.9365	-0.371942	0.06275	0.10083	no	NOTEST	0.593251	0	#NAME?	1	1	no	-1	NA	NA	NA	NA
chr1	107886982	107930651	43670	*	TCONS_00002169	WT	Upf2_KO	XLOC_000581	Zcchc2	ENSMUST00000118196	5429	OK	34.8584	26.9365	-0.371942	0.06275	0.10083	no	OK	13.9931	11.9664	-0.225727	0.48375	0.596742	no	-1	NA	NA	NA	NA
chr1	107886982	107930651	43670	*	TCONS_00002170	WT	Upf2_KO	XLOC_000581	Zcchc2	ENSMUST00000131830	601	OK	34.8584	26.9365	-0.371942	0.06275	0.10083	no	LOWDATA	1.16044	3.47695	1.58314	1	1	no	-1	NA	NA	NA	NA
chr1	108068328	108290827	222500	*	TCONS_00002172	WT	Upf2_KO	XLOC_000582	Phlpp1	ENSMUST00000061047	6226	OK	57.629	20.0377	-1.52408	5e-05	0.000177583	yes	OK	38.3334	9.42045	-2.02473	5e-05	0.000485642	yes	108068580	5316	-1212	0	FALSE
chr1	108068328	108290827	222500	*	TCONS_00002174	WT	Upf2_KO	XLOC_000582	Phlpp1	ENSMUST00000061047	4427	OK	57.629	20.0377	-1.52408	5e-05	0.000177583	yes	OK	19.294	9.01909	-1.0971	0.1014	0.252899	no	-1	NA	NA	NA	NA
chr1	108068328	108290827	222500	*	TCONS_00002175	WT	Upf2_KO	XLOC_000582	Phlpp1	ENSMUST00000061047	3445	OK	57.629	20.0377	-1.52408	5e-05	0.000177583	yes	NOTEST	0.00163928	1.59815	9.92912	1	1	no	-1	NA	NA	NA	NA
chr1	108434754	108610851	176098	*	TCONS_00002178	WT	Upf2_KO	XLOC_000583	D630008O14Rik	ENSMUST00000149909	1043	NOTEST	0.137044	0	#NAME?	1	1	no	NOTEST	0.137044	0	#NAME?	1	1	no	-1	NA	NA	NA	NA
chr1	108757749	108779925	22177	*	TCONS_00002179	WT	Upf2_KO	XLOC_000584	Serpinb5	ENSMUST00000086701	2572	NOTEST	0	0.0411046	Inf	1	1	no	NOTEST	0	0.00132919	Inf	1	1	no	108766859	1217	-393	0	FALSE
chr1	108757749	108779925	22177	*	TCONS_00002180	WT	Upf2_KO	XLOC_000584	Serpinb5	ENSMUST00000112730	2672	NOTEST	0	0.0411046	Inf	1	1	no	NOTEST	0	4.24499e-07	Inf	1	1	no	108766859	1317	-393	0	FALSE
chr1	108757749	108779925	22177	*	TCONS_00002181	WT	Upf2_KO	XLOC_000584	Serpinb5	ENSMUST00000112729	2531	NOTEST	0	0.0411046	Inf	1	1	no	NOTEST	0	0.039775	Inf	1	1	no	108766859	1177	-393	0	FALSE
chr1	109296231	109349266	53036	*	TCONS_00002190	WT	Upf2_KO	XLOC_000588	Serpinb7	ENSMUST00000154538	380	NOTEST	0.116653	0.498186	2.09446	1	1	no	LOWDATA	0	0.498186	Inf	1	1	no	109324825	379	-72	0	FALSE
chr1	109296231	109349266	53036	*	TCONS_00002191	WT	Upf2_KO	XLOC_000588	Serpinb7	ENSMUST00000086690	1913	NOTEST	0.116653	0.498186	2.09446	1	1	no	NOTEST	4.66797e-05	0	#NAME?	1	1	no	109324825	1231	-399	0	FALSE
chr1	109296231	109349266	53036	*	TCONS_00002192	WT	Upf2_KO	XLOC_000588	Serpinb7	ENSMUST00000086690	1886	NOTEST	0.116653	0.498186	2.09446	1	1	no	NOTEST	0.00538257	0	#NAME?	1	1	no	109324825	1205	-399	0	FALSE
chr1	109296231	109349266	53036	*	TCONS_00002193	WT	Upf2_KO	XLOC_000588	Serpinb7	ENSMUST00000112710	1869	NOTEST	0.116653	0.498186	2.09446	1	1	no	NOTEST	0.111224	0	#NAME?	1	1	no	109324825	1187	-399	0	FALSE
chr1	109407999	109445848	37850	*	TCONS_00002194	WT	Upf2_KO	XLOC_000589	Serpinb2	ENSMUST00000009356	1970	NOTEST	0.408806	1.60507	1.97315	1	1	no	NOTEST	0.212956	0.465186	1.12725	1	1	no	109412049	1313	-405	0	FALSE
chr1	109407999	109445848	37850	*	TCONS_00002195	WT	Upf2_KO	XLOC_000589	Serpinb2	ENSMUST00000064916	4571	NOTEST	0.408806	1.60507	1.97315	1	1	no	NOTEST	0	0.000266996	Inf	1	1	no	109412049	1104	863	-7	TRUE
chr1	109407999	109445848	37850	*	TCONS_00002196	WT	Upf2_KO	XLOC_000589	Serpinb2	ENSMUST00000064916	4490	NOTEST	0.408806	1.60507	1.97315	1	1	no	NOTEST	0	0.023525	Inf	1	1	no	109412049	1110	776	-6	TRUE
chr1	109407999	109445848	37850	*	TCONS_00002198	WT	Upf2_KO	XLOC_000589	Serpinb2	ENSMUST00000064916	1996	NOTEST	0.408806	1.60507	1.97315	1	1	no	NOTEST	0.00509122	0.0112445	1.14313	1	1	no	109412049	1345	-405	0	FALSE
chr1	109407999	109445848	37850	*	TCONS_00002199	WT	Upf2_KO	XLOC_000589	Serpinb2	ENSMUST00000143832	757	NOTEST	0.408806	1.60507	1.97315	1	1	no	LOWDATA	0.190759	0	#NAME?	1	1	no	109418806	66	657	-5	TRUE
chr1	109407999	109445848	37850	*	TCONS_00002200	WT	Upf2_KO	XLOC_000589	Serpinb2	ENSMUST00000146597	347	NOTEST	0.408806	1.60507	1.97315	1	1	no	LOWDATA	0	0.638001	Inf	1	1	no	109420520	108	66	-1	TRUE
chr1	109407999	109445848	37850	*	TCONS_00002203	WT	Upf2_KO	XLOC_000589	Serpinb10-ps	ENSMUST00000173667	1194	NOTEST	0.408806	1.60507	1.97315	1	1	no	LOWDATA	0	0.466851	Inf	1	1	no	109428947	63	726	-6	TRUE
chr1	109486582	109505486	18905	*	TCONS_00002204	WT	Upf2_KO	XLOC_000590	Serpinb8	ENSMUST00000000514	3001	NOTEST	0.146244	0.707025	2.27338	1	1	no	NOTEST	9.1846e-05	0.000748602	3.02691	1	1	no	109494046	1417	-405	0	FALSE
chr1	109486582	109505486	18905	*	TCONS_00002205	WT	Upf2_KO	XLOC_000590	Serpinb8	ENSMUST00000112706	3006	NOTEST	0.146244	0.707025	2.27338	1	1	no	NOTEST	7.51468e-05	0.000470705	2.64704	1	1	no	109494046	1422	-405	0	FALSE
chr1	109486582	109505486	18905	*	TCONS_00002206	WT	Upf2_KO	XLOC_000590	Serpinb8	ENSMUST00000151283	1191	NOTEST	0.146244	0.707025	2.27338	1	1	no	NOTEST	0.0893147	0.316475	1.82512	1	1	no	109494046	995	-171	0	FALSE
chr1	109486582	109505486	18905	*	TCONS_00002208	WT	Upf2_KO	XLOC_000590	Serpinb8	ENSMUST00000123086	1957	NOTEST	0.146244	0.707025	2.27338	1	1	no	NOTEST	0.0567627	0.38933	2.77798	1	1	no	109502456	126	-69	0	FALSE
chr1	109583584	109590091	6508	*	TCONS_00002209	WT	Upf2_KO	XLOC_000591	Gm15389	ENSMUST00000153774	666	OK	2.11149	4.90713	1.21662	0.08295	0.127549	no	OK	2.11149	4.90713	1.21662	0.08295	0.225385	no	-1	NA	NA	NA	NA
chr1	111878903	112036734	157832	*	TCONS_00002214	WT	Upf2_KO	XLOC_000594	Cdh7	ENSMUST00000086681	2220	NOTEST	0	0.0426148	Inf	1	1	no	NOTEST	0	0.0426137	Inf	1	1	no	111890756	1766	-70	0	FALSE
chr1	111878903	112036734	157832	*	TCONS_00002224	WT	Upf2_KO	XLOC_000594	Cdh7	ENSMUST00000172005	3353	NOTEST	0	0.0426148	Inf	1	1	no	LOWDATA	0	6.26493e-07	Inf	1	1	no	111890756	2707	-494	0	FALSE
chr1	111878903	112036734	157832	*	TCONS_00002225	WT	Upf2_KO	XLOC_000594	Cdh7	ENSMUST00000027542	3390	NOTEST	0	0.0426148	Inf	1	1	no	LOWDATA	0	4.6819e-07	Inf	1	1	no	111890756	2556	-494	0	FALSE
chr1	112135198	112136796	1599	*	TCONS_00002227	WT	Upf2_KO	XLOC_000595	NA	NA	446	OK	23.302	13.7363	-0.762462	0.0253	0.0465461	no	OK	23.302	13.7363	-0.762462	0.0253	0.0990073	no	-1	NA	NA	NA	NA
chr1	117581332	118478603	897272	*	TCONS_00002230	WT	Upf2_KO	XLOC_000597	Cntnap5a	ENSMUST00000094621	3915	NOTEST	0.833408	0.732216	-0.186753	1	1	no	NOTEST	0.101359	0.0597509	-0.762442	1	1	no	117581713	3915	-194	0	FALSE
chr1	117581332	118478603	897272	*	TCONS_00002231	WT	Upf2_KO	XLOC_000597	Cntnap5a	ENSMUST00000043725	5365	NOTEST	0.833408	0.732216	-0.186753	1	1	no	NOTEST	0.471556	0.197908	-1.2526	1	1	no	-1	NA	NA	NA	NA
chr1	117581332	118478603	897272	*	TCONS_00002232	WT	Upf2_KO	XLOC_000597	Cntnap5a	ENSMUST00000043725	5298	NOTEST	0.833408	0.732216	-0.186753	1	1	no	NOTEST	0.260493	0.467844	0.844782	1	1	no	-1	NA	NA	NA	NA
chr1	117581332	118478603	897272	*	TCONS_00002233	WT	Upf2_KO	XLOC_000597	Cntnap5a	ENSMUST00000043725	5275	NOTEST	0.833408	0.732216	-0.186753	1	1	no	NOTEST	0	0.00671427	Inf	1	1	no	-1	NA	NA	NA	NA
chr1	120218415	120230399	11985	*	TCONS_00002235	WT	Upf2_KO	XLOC_000599	Mki67ip	ENSMUST00000027626	1881	OK	29.7607	44.8273	0.590971	0.0234	0.0435874	no	NOTEST	0.974094	0.0117274	-6.37611	1	1	no	120218469	333	475	-4	TRUE
chr1	120218415	120230399	11985	*	TCONS_00002237	WT	Upf2_KO	XLOC_000599	Mki67ip	ENSMUST00000027626	1889	OK	29.7607	44.8273	0.590971	0.0234	0.0435874	no	OK	5.69399	10.5063	0.883743	0.0471	0.155261	no	120218469	1008	-192	0	FALSE
chr1	120218415	120230399	11985	*	TCONS_00002238	WT	Upf2_KO	XLOC_000599	Mki67ip	ENSMUST00000112688	849	OK	29.7607	44.8273	0.590971	0.0234	0.0435874	no	LOWDATA	6.35962	7.5596	0.249368	1	1	no	120218469	849	-192	0	FALSE
chr1	120218415	120230399	11985	*	TCONS_00002239	WT	Upf2_KO	XLOC_000599	Mki67ip	ENSMUST00000161495	357	OK	29.7607	44.8273	0.590971	0.0234	0.0435874	no	LOWDATA	13.161	25.3785	0.947343	1	1	no	120218780	355	-26	0	FALSE
chr1	120218415	120230399	11985	*	TCONS_00002240	WT	Upf2_KO	XLOC_000599	Mki67ip	ENSMUST00000027626	1806	OK	29.7607	44.8273	0.590971	0.0234	0.0435874	no	NOTEST	0.000511065	0.000146598	-1.80164	1	1	no	120218780	925	-192	0	FALSE
chr1	120218415	120230399	11985	*	TCONS_00002241	WT	Upf2_KO	XLOC_000599	Mki67ip	ENSMUST00000027626	1514	OK	29.7607	44.8273	0.590971	0.0234	0.0435874	no	OK	3.57147	1.37099	-1.3813	0.39905	0.523291	no	-1	NA	NA	NA	NA
chr1	120285634	120506133	220500	*	TCONS_00002242	WT	Upf2_KO	XLOC_000600	Clasp1	ENSMUST00000070989	3466	OK	38.5578	20.0474	-0.943611	5e-05	0.000177583	yes	NOTEST	0.774609	1.89788	1.29285	1	1	no	120316300	3466	-102	0	FALSE
chr1	120285634	120506133	220500	*	TCONS_00002243	WT	Upf2_KO	XLOC_000600	Clasp1	ENSMUST00000070989	3493	OK	38.5578	20.0474	-0.943611	5e-05	0.000177583	yes	NOTEST	0.000494226	0.220663	8.80246	1	1	no	120316300	3493	-102	0	FALSE
chr1	120285634	120506133	220500	*	TCONS_00002244	WT	Upf2_KO	XLOC_000600	Clasp1	ENSMUST00000070989	4067	OK	38.5578	20.0474	-0.943611	5e-05	0.000177583	yes	NOTEST	1.0935	0.352411	-1.63362	1	1	no	120316300	4066	-54	0	FALSE
chr1	120285634	120506133	220500	*	TCONS_00002245	WT	Upf2_KO	XLOC_000600	Clasp1	ENSMUST00000070989	4259	OK	38.5578	20.0474	-0.943611	5e-05	0.000177583	yes	OK	6.47501	5.33826	-0.278511	0.50935	0.619081	no	120316300	4258	-54	0	FALSE
chr1	120285634	120506133	220500	*	TCONS_00002252	WT	Upf2_KO	XLOC_000600	Clasp1	ENSMUST00000070989	6586	OK	38.5578	20.0474	-0.943611	5e-05	0.000177583	yes	OK	15.4133	6.43169	-1.26091	5e-05	0.000485642	yes	-1	NA	NA	NA	NA
chr1	120285634	120506133	220500	*	TCONS_00002253	WT	Upf2_KO	XLOC_000600	Clasp1	ENSMUST00000070989	6356	OK	38.5578	20.0474	-0.943611	5e-05	0.000177583	yes	OK	6.17846	4.26665	-0.534142	0.1455	0.299332	no	-1	NA	NA	NA	NA
chr1	120285634	120506133	220500	*	TCONS_00002255	WT	Upf2_KO	XLOC_000600	Clasp1	ENSMUST00000070989	1788	OK	38.5578	20.0474	-0.943611	5e-05	0.000177583	yes	OK	8.62239	1.53979	-2.48535	0.13205	0.284101	no	-1	NA	NA	NA	NA
chr1	120524521	120581744	57224	*	TCONS_00002257	WT	Upf2_KO	XLOC_000602	Tfcp2l1	ENSMUST00000027629	9269	OK	54.0743	10.3334	-2.38762	0.40405	0.477659	no	NOTEST	2.72885	2.57742	-0.0823658	1	1	no	120524617	1536	-47	0	FALSE
chr1	120524521	120581744	57224	*	TCONS_00002258	WT	Upf2_KO	XLOC_000602	U1	ENSMUST00000157738	130	OK	54.0743	10.3334	-2.38762	0.40405	0.477659	no	LOWDATA	51.3454	7.75603	-2.72685	1	1	no	-1	NA	NA	-1	NA
chr1	121350489	121351067	579	*	TCONS_00002259	WT	Upf2_KO	XLOC_000603	NA	NA	451	OK	31.0305	8.90866	-1.80041	0.0002	0.000644071	yes	OK	31.0305	8.90866	-1.80041	0.0002	0.00171572	yes	-1	NA	NA	NA	NA
chr1	121420334	121424801	4468	*	TCONS_00002260	WT	Upf2_KO	XLOC_000604	Tmem185b	ENSMUST00000069755	2375	OK	7.89706	11.6085	0.555796	0.0054	0.0123257	no	OK	5.70892	7.81469	0.45297	0.1483	0.303072	no	-1	NA	NA	NA	NA
chr1	121420334	121424801	4468	*	TCONS_00002261	WT	Upf2_KO	XLOC_000604	Tmem185b	ENSMUST00000069755	1800	OK	7.89706	11.6085	0.555796	0.0054	0.0123257	no	LOWDATA	2.18813	3.79382	0.793952	1	1	no	-1	NA	NA	-1	NA
chr1	121549066	121734190	185125	*	TCONS_00002263	WT	Upf2_KO	XLOC_000606	NA	NA	5519	OK	2.26464	4.0868	0.851691	0.19085	0.256853	no	OK	2.26464	4.0868	0.851691	0.19085	0.347135	no	-1	NA	NA	-1	NA
chr1	121903556	121960105	56550	*	TCONS_00002269	WT	Upf2_KO	XLOC_000610	Sctr	ENSMUST00000072886	1918	NOTEST	0.186646	0.0595197	-1.64886	1	1	no	NOTEST	0.0002642	0.000131351	-1.00821	1	1	no	121903833	1672	-171	0	FALSE
chr1	121903556	121960105	56550	*	TCONS_00002270	WT	Upf2_KO	XLOC_000610	Sctr	ENSMUST00000097613	1813	NOTEST	0.186646	0.0595197	-1.64886	1	1	no	NOTEST	0.186382	0.0593884	-1.65001	1	1	no	121903833	1567	-165	0	FALSE
chr1	122017763	122084766	67004	*	TCONS_00002271	WT	Upf2_KO	XLOC_000611	3110009E18Rik	ENSMUST00000112644	1329	OK	5.39206	3.58301	-0.589667	0.2076	0.2752	no	NOTEST	0	9.41673e-05	Inf	1	1	no	122047191	1107	-249	0	FALSE
chr1	122017763	122084766	67004	*	TCONS_00002273	WT	Upf2_KO	XLOC_000611	3110009E18Rik	ENSMUST00000112644	1089	OK	5.39206	3.58301	-0.589667	0.2076	0.2752	no	OK	3.26056	0.641051	-2.34661	0.1537	0.308857	no	122047191	1017	-77	0	FALSE
chr1	122017763	122084766	67004	*	TCONS_00002274	WT	Upf2_KO	XLOC_000611	3110009E18Rik	ENSMUST00000027637	1007	OK	5.39206	3.58301	-0.589667	0.2076	0.2752	no	NOTEST	0.17822	0.87762	2.29994	1	1	no	122047191	1002	-144	0	FALSE
chr1	122017763	122084766	67004	*	TCONS_00002275	WT	Upf2_KO	XLOC_000611	3110009E18Rik	ENSMUST00000112644	488	OK	5.39206	3.58301	-0.589667	0.2076	0.2752	no	NOTEST	0.674998	0.630622	-0.0981086	1	1	no	122047191	416	-77	0	FALSE
chr1	122017763	122084766	67004	*	TCONS_00002276	WT	Upf2_KO	XLOC_000611	3110009E18Rik	ENSMUST00000056038	401	OK	5.39206	3.58301	-0.589667	0.2076	0.2752	no	NOTEST	1.27828	1.21096	-0.0780561	1	1	no	122047191	396	-144	0	FALSE
chr1	122017763	122084766	67004	*	TCONS_00002277	WT	Upf2_KO	XLOC_000611	3110009E18Rik	ENSMUST00000153037	637	OK	5.39206	3.58301	-0.589667	0.2076	0.2752	no	LOWDATA	0	0.222658	Inf	1	1	no	122047247	177	-11	0	FALSE
chr1	122498994	122505873	6880	*	TCONS_00002280	WT	Upf2_KO	XLOC_000613	En1	ENSMUST00000079721	3928	NOTEST	0.0995082	0.0533687	-0.898823	1	1	no	NOTEST	0.0995082	0.0533687	-0.898823	1	1	no	122499609	1821	-317	0	FALSE
chr1	122983981	123017533	33553	*	TCONS_00002281	WT	Upf2_KO	XLOC_000614	B230209K01Rik	ENSMUST00000130015	1561	NOTEST	0.146537	0.180725	0.302531	1	1	no	NOTEST	0.146537	0.180725	0.302531	1	1	no	-1	NA	NA	NA	NA
chr1	123327625	123403037	75413	*	TCONS_00002285	WT	Upf2_KO	XLOC_000615	Ccdc93	ENSMUST00000036025	7274	OK	15.5823	13.495	-0.207481	0.21415	0.281886	no	NOTEST	0.135928	0.157998	0.217062	1	1	no	123327792	2057	-54	0	FALSE
chr1	123327625	123403037	75413	*	TCONS_00002286	WT	Upf2_KO	XLOC_000615	Ccdc93	ENSMUST00000156459	1438	OK	15.5823	13.495	-0.207481	0.21415	0.281886	no	NOTEST	0.212156	0.62878	1.56743	1	1	no	123327792	873	-270	0	FALSE
chr1	123327625	123403037	75413	*	TCONS_00002287	WT	Upf2_KO	XLOC_000615	Ccdc93	ENSMUST00000155673	1036	OK	15.5823	13.495	-0.207481	0.21415	0.281886	no	NOTEST	0.125949	0.69774	2.46985	1	1	no	123327792	643	-3	0	FALSE
chr1	123327625	123403037	75413	*	TCONS_00002289	WT	Upf2_KO	XLOC_000615	Ccdc93	ENSMUST00000112621	2338	OK	15.5823	13.495	-0.207481	0.21415	0.281886	no	LOWDATA	11.7359	7.7115	-0.605845	1	1	no	123327792	1993	-54	0	FALSE
chr1	123327625	123403037	75413	*	TCONS_00002290	WT	Upf2_KO	XLOC_000615	Ccdc93	ENSMUST00000036025	5809	OK	15.5823	13.495	-0.207481	0.21415	0.281886	no	OK	3.18961	4.09894	0.361874	0.1352	0.287537	no	-1	NA	NA	NA	NA
chr1	123327625	123403037	75413	*	TCONS_00002291	WT	Upf2_KO	XLOC_000615	Ccdc93	ENSMUST00000036025	8359	OK	15.5823	13.495	-0.207481	0.21415	0.281886	no	NOTEST	6.36765e-05	0.000205627	1.69119	1	1	no	-1	NA	NA	NA	NA
chr1	123327625	123403037	75413	*	TCONS_00002292	WT	Upf2_KO	XLOC_000615	Ccdc93	ENSMUST00000152959	3040	OK	15.5823	13.495	-0.207481	0.21415	0.281886	no	NOTEST	0.182707	0.199866	0.129505	1	1	no	-1	NA	NA	NA	NA
chr1	123406418	123425974	19557	*	TCONS_00002294	WT	Upf2_KO	XLOC_000616	Gm8217	ENSMUST00000119136	465	NOTEST	0	0.333779	Inf	1	1	no	NOTEST	0	0.333779	Inf	1	1	no	-1	NA	NA	-1	NA
chr1	123406418	123425974	19557	*	TCONS_00002295	WT	Upf2_KO	XLOC_000617	Htr5b	ENSMUST00000055884	1001	OK	5.00854	3.8641	-0.374255	0.41105	0.484239	no	OK	5.00854	3.8641	-0.374255	0.41105	0.533984	no	-1	NA	NA	-1	NA
chr1	127071442	127074563	3122	*	TCONS_00002301	WT	Upf2_KO	XLOC_000623	NA	NA	1814	OK	27.9952	19.4034	-0.528871	0.0005	0.00147952	yes	OK	12.1832	9.05609	-0.427927	0.2242	0.376873	no	-1	NA	NA	NA	NA
chr1	127071442	127074563	3122	*	TCONS_00002302	WT	Upf2_KO	XLOC_000623	NA	NA	3121	OK	27.9952	19.4034	-0.528871	0.0005	0.00147952	yes	OK	15.8121	10.3473	-0.611771	0.0028	0.0166996	no	-1	NA	NA	-1	NA
chr1	127457315	127492382	35068	*	TCONS_00002303	WT	Upf2_KO	XLOC_000624	Slc35f5	ENSMUST00000027580	2528	OK	8.89039	16.184	0.864253	5e-05	0.000177583	yes	OK	1.54884	7.60146	2.29509	0.0495	0.16058	no	-1	NA	NA	NA	NA
chr1	127457315	127492382	35068	*	TCONS_00002304	WT	Upf2_KO	XLOC_000624	Slc35f5	ENSMUST00000027580	2597	OK	8.89039	16.184	0.864253	5e-05	0.000177583	yes	OK	6.75244	8.1772	0.276199	0.5392	0.644917	no	127457821	1804	21	-1	FALSE
chr1	127457315	127492382	35068	*	TCONS_00002305	WT	Upf2_KO	XLOC_000624	Slc35f5	ENSMUST00000027580	2574	OK	8.89039	16.184	0.864253	5e-05	0.000177583	yes	NOTEST	0.589108	0.40537	-0.539293	1	1	no	127457821	1660	21	-1	FALSE
chr1	127573571	127809678	236108	*	TCONS_00002306	WT	Upf2_KO	XLOC_000625	Gpr39	ENSMUST00000027581	2691	OK	3.7739	1.1724	-1.68659	0.0107	0.0222731	no	NOTEST	0.0538267	0.0384777	-0.4843	1	1	no	127573913	1713	-515	0	FALSE
chr1	127573571	127809678	236108	*	TCONS_00002307	WT	Upf2_KO	XLOC_000625	Gpr39	ENSMUST00000027581	2153	OK	3.7739	1.1724	-1.68659	0.0107	0.0222731	no	NOTEST	0.363902	0.131751	-1.46574	1	1	no	-1	NA	NA	NA	NA
chr1	127573571	127809678	236108	*	TCONS_00002308	WT	Upf2_KO	XLOC_000625	Gpr39	ENSMUST00000159359	2210	OK	3.7739	1.1724	-1.68659	0.0107	0.0222731	no	NOTEST	1.93386	0.413006	-2.22725	1	1	no	-1	NA	NA	NA	NA
chr1	127573571	127809678	236108	*	TCONS_00002309	WT	Upf2_KO	XLOC_000625	Gpr39	ENSMUST00000159359	1128	OK	3.7739	1.1724	-1.68659	0.0107	0.0222731	no	LOWDATA	1.42231	0.589164	-1.2715	1	1	no	-1	NA	NA	NA	NA
chr1	129101562	129574673	473112	*	TCONS_00002310	WT	Upf2_KO	XLOC_000626	Mgat5	ENSMUST00000038361	3104	OK	21.7051	9.99644	-1.11854	5e-05	0.000177583	yes	LOWDATA	1.09711	0.0218506	-5.64989	1	1	no	129203352	2857	-199	0	FALSE
chr1	129101562	129574673	473112	*	TCONS_00002311	WT	Upf2_KO	XLOC_000626	Mgat5	ENSMUST00000038361	8384	OK	21.7051	9.99644	-1.11854	5e-05	0.000177583	yes	NOTEST	0	0.146793	Inf	1	1	no	129203352	2857	-199	0	FALSE
chr1	129101562	129574673	473112	*	TCONS_00002312	WT	Upf2_KO	XLOC_000626	Mgat5	ENSMUST00000038361	8166	OK	21.7051	9.99644	-1.11854	5e-05	0.000177583	yes	NOTEST	0.625944	1.5887	1.34374	1	1	no	129203352	2639	-199	0	FALSE
chr1	129101562	129574673	473112	*	TCONS_00002313	WT	Upf2_KO	XLOC_000626	Mgat5	ENSMUST00000038361	8169	OK	21.7051	9.99644	-1.11854	5e-05	0.000177583	yes	OK	2.74618	3.32543	0.27611	0.6079	0.701262	no	129203352	2642	-199	0	FALSE
chr1	129101562	129574673	473112	*	TCONS_00002314	WT	Upf2_KO	XLOC_000626	Mgat5	ENSMUST00000038361	8020	OK	21.7051	9.99644	-1.11854	5e-05	0.000177583	yes	OK	4.20943	3.53163	-0.253289	0.6276	0.717578	no	129203352	2493	-199	0	FALSE
chr1	129101562	129574673	473112	*	TCONS_00002315	WT	Upf2_KO	XLOC_000626	Mgat5	ENSMUST00000038361	662	OK	21.7051	9.99644	-1.11854	5e-05	0.000177583	yes	OK	9.78381	0.688247	-3.8294	0.14595	0.300036	no	129203352	662	-83	0	FALSE
chr1	129101562	129574673	473112	*	TCONS_00002316	WT	Upf2_KO	XLOC_000626	Mgat5	ENSMUST00000171405	3216	OK	21.7051	9.99644	-1.11854	5e-05	0.000177583	yes	LOWDATA	2.80433	0.0778429	-5.17094	1	1	no	129203352	2237	-199	0	FALSE
chr1	129101562	129574673	473112	*	TCONS_00002317	WT	Upf2_KO	XLOC_000626	Mgat5	ENSMUST00000038361	7373	OK	21.7051	9.99644	-1.11854	5e-05	0.000177583	yes	NOTEST	0.438256	0.615954	0.491047	1	1	no	-1	NA	NA	NA	NA
chr1	129625989	129664141	38153	*	TCONS_00002320	WT	Upf2_KO	XLOC_000629	Acmsd	ENSMUST00000038006	2303	NOTEST	0.276871	0.0865313	-1.67792	1	1	no	NOTEST	0.276871	0.0865313	-1.67792	1	1	no	129626062	1084	-63	0	FALSE
chr1	129670740	129704638	33899	*	TCONS_00002321	WT	Upf2_KO	XLOC_000630	Ccnt2	ENSMUST00000125760	665	OK	9.83467	20.9325	1.08979	5e-05	0.000177583	yes	NOTEST	0.169148	0.605878	1.84075	1	1	no	129670804	559	-126	0	FALSE
chr1	129670740	129704638	33899	*	TCONS_00002322	WT	Upf2_KO	XLOC_000630	Ccnt2	ENSMUST00000126850	4500	OK	9.83467	20.9325	1.08979	5e-05	0.000177583	yes	NOTEST	0.123366	0.325918	1.40156	1	1	no	129670804	475	-171	0	FALSE
chr1	129670740	129704638	33899	*	TCONS_00002323	WT	Upf2_KO	XLOC_000630	Ccnt2	ENSMUST00000149760	1040	OK	9.83467	20.9325	1.08979	5e-05	0.000177583	yes	NOTEST	2.10241	1.2256	-0.778558	1	1	no	129670804	586	-92	0	FALSE
chr1	129670740	129704638	33899	*	TCONS_00002324	WT	Upf2_KO	XLOC_000630	Ccnt2	ENSMUST00000143513	1118	OK	9.83467	20.9325	1.08979	5e-05	0.000177583	yes	OK	1.30087	5.09432	1.96941	0.04625	0.153424	no	129670804	616	-59	0	FALSE
chr1	129670740	129704638	33899	*	TCONS_00002325	WT	Upf2_KO	XLOC_000630	Ccnt2	ENSMUST00000112570	4511	OK	9.83467	20.9325	1.08979	5e-05	0.000177583	yes	LOWDATA	4.14311	8.79393	1.0858	1	1	no	129670804	2038	-68	0	FALSE
chr1	129670740	129704638	33899	*	TCONS_00002327	WT	Upf2_KO	XLOC_000630	Ccnt2	ENSMUST00000027587	6738	OK	9.83467	20.9325	1.08979	5e-05	0.000177583	yes	NOTEST	0.119152	0.000794387	-7.22875	1	1	no	129670804	2236	-1398	0	FALSE
chr1	129670740	129704638	33899	*	TCONS_00002328	WT	Upf2_KO	XLOC_000630	Ccnt2	ENSMUST00000112570	7346	OK	9.83467	20.9325	1.08979	5e-05	0.000177583	yes	NOTEST	0.304939	0.874974	1.52072	1	1	no	-1	NA	NA	NA	NA
chr1	129670740	129704638	33899	*	TCONS_00002329	WT	Upf2_KO	XLOC_000630	Ccnt2	ENSMUST00000112570	7542	OK	9.83467	20.9325	1.08979	5e-05	0.000177583	yes	NOTEST	0.000636741	0.000423668	-0.587774	1	1	no	-1	NA	NA	NA	NA
chr1	129670740	129704638	33899	*	TCONS_00002330	WT	Upf2_KO	XLOC_000630	Ccnt2	ENSMUST00000153359	7640	OK	9.83467	20.9325	1.08979	5e-05	0.000177583	yes	OK	1.57103	4.01064	1.35212	0.0034	0.0196084	no	-1	NA	NA	NA	NA
chr1	129765349	129840445	75097	*	TCONS_00002331	WT	Upf2_KO	XLOC_000631	Rab3gap1	ENSMUST00000037649	4097	OK	11.0552	16.1904	0.550413	0.0041	0.00966811	yes	NOTEST	0.208495	1.79257	3.10394	1	1	no	129765388	2880	-235	0	FALSE
chr1	129765349	129840445	75097	*	TCONS_00002332	WT	Upf2_KO	XLOC_000631	Rab3gap1	ENSMUST00000037649	4243	OK	11.0552	16.1904	0.550413	0.0041	0.00966811	yes	OK	6.26442	10.711	0.773838	0.00065	0.00486126	yes	129765388	2985	-237	0	FALSE
chr1	129765349	129840445	75097	*	TCONS_00002333	WT	Upf2_KO	XLOC_000631	Rab3gap1	ENSMUST00000142662	854	OK	11.0552	16.1904	0.550413	0.0041	0.00966811	yes	NOTEST	0.691749	2.08188	1.58957	1	1	no	129765388	667	-175	0	FALSE
chr1	129765349	129840445	75097	*	TCONS_00002334	WT	Upf2_KO	XLOC_000631	Rab3gap1	ENSMUST00000150945	3049	OK	11.0552	16.1904	0.550413	0.0041	0.00966811	yes	NOTEST	0	0.0324827	Inf	1	1	no	-1	NA	NA	NA	NA
chr1	129765349	129840445	75097	*	TCONS_00002335	WT	Upf2_KO	XLOC_000631	Rab3gap1	ENSMUST00000037649	3280	OK	11.0552	16.1904	0.550413	0.0041	0.00966811	yes	OK	3.48656	0.00352055	-9.95179	0.2479	0.389583	no	-1	NA	NA	NA	NA
chr1	129765349	129840445	75097	*	TCONS_00002336	WT	Upf2_KO	XLOC_000631	Rab3gap1	ENSMUST00000131884	708	OK	11.0552	16.1904	0.550413	0.0041	0.00966811	yes	LOWDATA	0.404012	1.56901	1.95739	1	1	no	-1	NA	NA	NA	NA
chr1	129850760	130134312	283553	*	TCONS_00002338	WT	Upf2_KO	XLOC_000633	R3hdm1	ENSMUST00000036288	4582	OK	75.1319	51.2129	-0.552919	5e-05	0.000177583	yes	NOTEST	0.513814	1.89233	1.88085	1	1	no	-1	NA	NA	NA	NA
chr1	129850760	130134312	283553	*	TCONS_00002339	WT	Upf2_KO	XLOC_000633	R3hdm1	ENSMUST00000036288	4801	OK	75.1319	51.2129	-0.552919	5e-05	0.000177583	yes	OK	6.23498	8.65027	0.47236	0.47255	0.587572	no	130049805	1207	2255	-17	TRUE
chr1	129850760	130134312	283553	*	TCONS_00002340	WT	Upf2_KO	XLOC_000633	R3hdm1	ENSMUST00000036288	4680	OK	75.1319	51.2129	-0.552919	5e-05	0.000177583	yes	NOTEST	0	0.497038	Inf	1	1	no	130049805	3703	-362	0	FALSE
chr1	129850760	130134312	283553	*	TCONS_00002341	WT	Upf2_KO	XLOC_000633	R3hdm1	ENSMUST00000036288	4710	OK	75.1319	51.2129	-0.552919	5e-05	0.000177583	yes	OK	7.05846	4.01642	-0.813443	0.5321	0.638985	no	130049805	3733	-362	0	FALSE
chr1	129850760	130134312	283553	*	TCONS_00002342	WT	Upf2_KO	XLOC_000633	R3hdm1	ENSMUST00000036288	4285	OK	75.1319	51.2129	-0.552919	5e-05	0.000177583	yes	NOTEST	0.60991	1.08909	0.836459	1	1	no	130049805	961	1985	-15	TRUE
chr1	129850760	130134312	283553	*	TCONS_00002343	WT	Upf2_KO	XLOC_000633	R3hdm1	ENSMUST00000036288	4578	OK	75.1319	51.2129	-0.552919	5e-05	0.000177583	yes	OK	32.8666	21.4751	-0.613952	0.00935	0.0452729	no	130049805	3601	-362	0	FALSE
chr1	129850760	130134312	283553	*	TCONS_00002344	WT	Upf2_KO	XLOC_000633	R3hdm1	ENSMUST00000036288	4668	OK	75.1319	51.2129	-0.552919	5e-05	0.000177583	yes	OK	4.03845	3.43431	-0.233782	0.78945	0.846222	no	130049805	3691	-362	0	FALSE
chr1	129850760	130134312	283553	*	TCONS_00002345	WT	Upf2_KO	XLOC_000633	R3hdm1	ENSMUST00000036288	4786	OK	75.1319	51.2129	-0.552919	5e-05	0.000177583	yes	OK	5.27368	6.14722	0.221126	0.6062	0.69997	no	130049805	1189	2258	-17	TRUE
chr1	129850760	130134312	283553	*	TCONS_00002346	WT	Upf2_KO	XLOC_000633	R3hdm1	ENSMUST00000036288	4812	OK	75.1319	51.2129	-0.552919	5e-05	0.000177583	yes	NOTEST	0	0.000513861	Inf	1	1	no	130049805	3835	-362	0	FALSE
chr1	129850760	130134312	283553	*	TCONS_00002347	WT	Upf2_KO	XLOC_000633	R3hdm1	ENSMUST00000170793	3849	OK	75.1319	51.2129	-0.552919	5e-05	0.000177583	yes	NOTEST	0.584245	1.56352	1.42015	1	1	no	130049805	1927	-176	0	FALSE
chr1	129850760	130134312	283553	*	TCONS_00002348	WT	Upf2_KO	XLOC_000633	R3hdm1	ENSMUST00000097596	3528	OK	75.1319	51.2129	-0.552919	5e-05	0.000177583	yes	LOWDATA	7.65171	0.000628984	-13.5705	1	1	no	130049805	3478	-362	0	FALSE
chr1	129850760	130134312	283553	*	TCONS_00002350	WT	Upf2_KO	XLOC_000633	R3hdm1	ENSMUST00000036288	1890	OK	75.1319	51.2129	-0.552919	5e-05	0.000177583	yes	OK	10.3001	2.44638	-2.07393	0.20325	0.358603	no	-1	NA	NA	NA	NA
chr1	130140729	130175954	35226	*	TCONS_00002351	WT	Upf2_KO	XLOC_000635	Ubxn4	ENSMUST00000027592	4124	OK	41.5662	39.9955	-0.05557	0.64095	0.69973	no	NOTEST	2.19364	2.11641	-0.0517097	1	1	no	130141047	1842	-139	0	FALSE
chr1	130140729	130175954	35226	*	TCONS_00002352	WT	Upf2_KO	XLOC_000635	Ubxn4	ENSMUST00000027592	4093	OK	41.5662	39.9955	-0.05557	0.64095	0.69973	no	OK	27.4544	20.1033	-0.449605	0.059	0.179666	no	130141047	1811	-139	0	FALSE
chr1	130140729	130175954	35226	*	TCONS_00002353	WT	Upf2_KO	XLOC_000635	Ubxn4	ENSMUST00000027592	3783	OK	41.5662	39.9955	-0.05557	0.64095	0.69973	no	OK	4.62958	9.68726	1.06521	0.1649	0.320981	no	-1	NA	NA	NA	NA
chr1	130140729	130175954	35226	*	TCONS_00002354	WT	Upf2_KO	XLOC_000635	Ubxn4	ENSMUST00000027592	3825	OK	41.5662	39.9955	-0.05557	0.64095	0.69973	no	OK	7.28858	8.08861	0.150254	0.82765	0.874877	no	-1	NA	NA	NA	NA
chr1	131169878	132115855	945978	*	TCONS_00002356	WT	Upf2_KO	XLOC_000637	Thsd7b	ENSMUST00000148051	561	OK	23.6512	9.58328	-1.30332	5e-05	0.000177583	yes	NOTEST	0.914882	0	#NAME?	1	1	no	131327407	561	-262	0	FALSE
chr1	131169878	132115855	945978	*	TCONS_00002358	WT	Upf2_KO	XLOC_000637	Thsd7b	ENSMUST00000073527	6213	OK	23.6512	9.58328	-1.30332	5e-05	0.000177583	yes	NOTEST	0	0.0923438	Inf	1	1	no	131327407	5115	-82	0	FALSE
chr1	131169878	132115855	945978	*	TCONS_00002362	WT	Upf2_KO	XLOC_000637	Thsd7b	ENSMUST00000073527	5923	OK	23.6512	9.58328	-1.30332	5e-05	0.000177583	yes	NOTEST	0.310722	0.130496	-1.25162	1	1	no	131492038	4132	-69	0	FALSE
chr1	131169878	132115855	945978	*	TCONS_00002363	WT	Upf2_KO	XLOC_000637	Thsd7b	ENSMUST00000151700	3322	OK	23.6512	9.58328	-1.30332	5e-05	0.000177583	yes	NOTEST	0.333078	0.513219	0.623716	1	1	no	-1	NA	NA	NA	NA
chr1	131169878	132115855	945978	*	TCONS_00002364	WT	Upf2_KO	XLOC_000637	Thsd7b	ENSMUST00000140834	2436	OK	23.6512	9.58328	-1.30332	5e-05	0.000177583	yes	OK	13.9566	8.40114	-0.732296	5e-05	0.000485642	yes	-1	NA	NA	NA	NA
chr1	131169878	132115855	945978	*	TCONS_00002365	WT	Upf2_KO	XLOC_000637	Thsd7b	ENSMUST00000143130	535	OK	23.6512	9.58328	-1.30332	5e-05	0.000177583	yes	OK	8.13584	0.446087	-4.18889	0.1602	0.315794	no	-1	NA	NA	NA	NA
chr1	132285032	132453652	168621	*	TCONS_00002366	WT	Upf2_KO	XLOC_000638	Gm15674	ENSMUST00000143266	2438	OK	9.13111	4.027	-1.18109	0.01085	0.022513	no	OK	9.13111	4.027	-1.18109	0.01085	0.05092	no	-1	NA	NA	NA	NA
chr1	132285032	132453652	168621	*	TCONS_00002367	WT	Upf2_KO	XLOC_000639	Gm16083	ENSMUST00000125681	2547	NOTEST	1.34517	0.636816	-1.07884	1	1	no	NOTEST	1.34517	0.636816	-1.07884	1	1	no	-1	NA	NA	NA	NA
chr1	132585619	132641198	55580	*	TCONS_00002368	WT	Upf2_KO	XLOC_000640	Yod1	ENSMUST00000049813	2604	OK	31.8497	11.6818	-1.44702	5e-05	0.000177583	yes	OK	20.7525	5.29539	-1.97048	0.0001	0.000918895	yes	132614060	2603	-2	0	FALSE
chr1	132585619	132641198	55580	*	TCONS_00002369	WT	Upf2_KO	XLOC_000640	AA986860	ENSMUST00000039323	5180	OK	31.8497	11.6818	-1.44702	5e-05	0.000177583	yes	NOTEST	2.61874	1.45659	-0.846283	1	1	no	132614060	2377	510	-2	TRUE
chr1	132585619	132641198	55580	*	TCONS_00002370	WT	Upf2_KO	XLOC_000640	Yod1	ENSMUST00000049813	4785	OK	31.8497	11.6818	-1.44702	5e-05	0.000177583	yes	OK	2.93143	3.31677	0.178176	0.66975	0.75181	no	132614060	1423	-704	0	FALSE
chr1	132585619	132641198	55580	*	TCONS_00002371	WT	Upf2_KO	XLOC_000640	Yod1	ENSMUST00000049813	3825	OK	31.8497	11.6818	-1.44702	5e-05	0.000177583	yes	LOWDATA	5.12744	1.46496	-1.80738	1	1	no	132614060	1189	-704	0	FALSE
chr1	132585619	132641198	55580	*	TCONS_00002372	WT	Upf2_KO	XLOC_000641	NA	NA	419	OK	6.50116	1.61501	-2.00915	0.2895	0.360975	no	OK	6.50116	1.61501	-2.00915	0.2895	0.423513	no	-1	NA	NA	NA	NA
chr1	132585619	132641198	55580	*	TCONS_00002373	WT	Upf2_KO	XLOC_000640	AA986860	ENSMUST00000039323	2908	OK	31.8497	11.6818	-1.44702	5e-05	0.000177583	yes	NOTEST	0.419568	0.148103	-1.5023	1	1	no	132634159	2150	-1535	0	FALSE
chr1	132697478	132720661	23184	*	TCONS_00002374	WT	Upf2_KO	XLOC_000642	Fcamr	ENSMUST00000112477	1879	NOTEST	0.130333	0.236192	0.857752	1	1	no	NOTEST	0.000171461	0.000152316	-0.170816	1	1	no	132697526	1824	-155	0	FALSE
chr1	132697478	132720661	23184	*	TCONS_00002375	WT	Upf2_KO	XLOC_000642	Fcamr	ENSMUST00000027670	1743	NOTEST	0.130333	0.236192	0.857752	1	1	no	NOTEST	0.130162	0.236039	0.85872	1	1	no	132697526	1656	-155	0	FALSE
chr1	132723260	132748826	25567	*	TCONS_00002377	WT	Upf2_KO	XLOC_000643	Pigr	ENSMUST00000027675	3849	NOTEST	0.107943	0.068845	-0.648848	1	1	no	NOTEST	0.0039476	0.00406622	0.0427116	1	1	no	132731005	2496	-96	0	FALSE
chr1	132723260	132748826	25567	*	TCONS_00002380	WT	Upf2_KO	XLOC_000643	Pigr	ENSMUST00000027675	3807	NOTEST	0.107943	0.068845	-0.648848	1	1	no	NOTEST	0.103996	0.0647788	-0.682928	1	1	no	132731005	2454	-96	0	FALSE
chr1	132762245	132777367	15123	*	TCONS_00002384	WT	Upf2_KO	XLOC_000644	Faim3	ENSMUST00000126821	548	OK	4.54823	1.54477	-1.55791	0.05365	0.0881961	no	NOTEST	0.75716	0.000356978	-11.0505	1	1	no	-1	NA	NA	NA	NA
chr1	132762245	132777367	15123	*	TCONS_00002385	WT	Upf2_KO	XLOC_000644	Faim3	ENSMUST00000145446	497	OK	4.54823	1.54477	-1.55791	0.05365	0.0881961	no	OK	3.79107	1.54441	-1.29554	0.187	0.343235	no	-1	NA	NA	NA	NA
chr1	133049757	133141835	92079	*	TCONS_00002387	WT	Upf2_KO	XLOC_000646	Eif2d	ENSMUST00000139468	1238	OK	8.72014	10.9734	0.331582	0.08025	0.124073	no	NOTEST	0.152327	0.455844	1.58136	1	1	no	133049946	639	-112	0	FALSE
chr1	133049757	133141835	92079	*	TCONS_00002388	WT	Upf2_KO	XLOC_000646	Eif2d	ENSMUST00000151874	2233	OK	8.72014	10.9734	0.331582	0.08025	0.124073	no	NOTEST	0.316146	1.51641	2.262	1	1	no	133049946	1842	-183	0	FALSE
chr1	133049757	133141835	92079	*	TCONS_00002389	WT	Upf2_KO	XLOC_000646	Eif2d	ENSMUST00000112446	2153	OK	8.72014	10.9734	0.331582	0.08025	0.124073	no	NOTEST	0	0.678121	Inf	1	1	no	133049946	1848	-14	0	FALSE
chr1	133049757	133141835	92079	*	TCONS_00002390	WT	Upf2_KO	XLOC_000646	Eif2d	ENSMUST00000068805	2009	OK	8.72014	10.9734	0.331582	0.08025	0.124073	no	OK	6.08387	6.31047	0.0527571	0.86195	0.900711	no	133049946	1902	-68	0	FALSE
chr1	133049757	133141835	92079	*	TCONS_00002391	WT	Upf2_KO	XLOC_000646	Eif2d	ENSMUST00000151874	2400	OK	8.72014	10.9734	0.331582	0.08025	0.124073	no	NOTEST	0.16575	0.758374	2.1939	1	1	no	133049946	720	1074	-9	TRUE
chr1	133049757	133141835	92079	*	TCONS_00002392	WT	Upf2_KO	XLOC_000646	Eif2d	ENSMUST00000149119	2504	OK	8.72014	10.9734	0.331582	0.08025	0.124073	no	NOTEST	0.00810998	0.000115109	-6.13863	1	1	no	133049946	720	1178	-10	TRUE
chr1	133049757	133141835	92079	*	TCONS_00002393	WT	Upf2_KO	XLOC_000646	Eif2d	ENSMUST00000151874	3459	OK	8.72014	10.9734	0.331582	0.08025	0.124073	no	NOTEST	0.204272	0	#NAME?	1	1	no	133049946	1902	197	-2	TRUE
chr1	133049757	133141835	92079	*	TCONS_00002394	WT	Upf2_KO	XLOC_000646	Eif2d	ENSMUST00000068791	3312	OK	8.72014	10.9734	0.331582	0.08025	0.124073	no	NOTEST	0.206596	0.37204	0.848644	1	1	no	133049946	1551	-42	0	FALSE
chr1	133049757	133141835	92079	*	TCONS_00002395	WT	Upf2_KO	XLOC_000646	Eif2d	ENSMUST00000131855	3465	OK	8.72014	10.9734	0.331582	0.08025	0.124073	no	NOTEST	0.196197	0.166498	-0.236798	1	1	no	133049946	1953	55	-1	TRUE
chr1	133049757	133141835	92079	*	TCONS_00002396	WT	Upf2_KO	XLOC_000646	Eif2d	ENSMUST00000086578	1938	OK	8.72014	10.9734	0.331582	0.08025	0.124073	no	LOWDATA	1.38687	0.715485	-0.954834	1	1	no	133049946	1938	-119	0	FALSE
chr1	133424479	133436449	11971	*	TCONS_00002398	WT	Upf2_KO	XLOC_000647	Fam72a	ENSMUST00000068613	2191	NOTEST	2.25919	2.06193	-0.131809	1	1	no	NOTEST	2.25919	2.06193	-0.131809	1	1	no	133425277	1248	-95	0	FALSE
chr1	133495815	133508577	12763	*	TCONS_00002399	WT	Upf2_KO	XLOC_000648	Avpr1b	ENSMUST00000027690	4023	NOTEST	0	0.0250428	Inf	1	1	no	NOTEST	0	0.0250428	Inf	1	1	no	133496317	1768	-335	0	FALSE
chr1	133534882	133572080	37199	*	TCONS_00002400	WT	Upf2_KO	XLOC_000649	Ctse	ENSMUST00000073350	1881	NOTEST	0.127637	0.0526328	-1.27801	1	1	no	NOTEST	0.0654003	0	#NAME?	1	1	no	133558572	894	-176	0	FALSE
chr1	133534882	133572080	37199	*	TCONS_00002401	WT	Upf2_KO	XLOC_000649	Ctse	ENSMUST00000073350	2124	NOTEST	0.127637	0.0526328	-1.27801	1	1	no	NOTEST	5.03908e-05	1.64027e-05	-1.61922	1	1	no	133558572	1566	-165	0	FALSE
chr1	133534882	133572080	37199	*	TCONS_00002402	WT	Upf2_KO	XLOC_000649	Ctse	ENSMUST00000112411	1837	NOTEST	0.127637	0.0526328	-1.27801	1	1	no	NOTEST	0.0621864	0.0526164	-0.241087	1	1	no	133558572	1279	-165	0	FALSE
chr1	133585271	133610119	24849	*	TCONS_00002404	WT	Upf2_KO	XLOC_000650	5430435G22Rik	ENSMUST00000064664	2475	OK	1.36359	3.78089	1.47132	0.0356	0.062287	no	NOTEST	0.308554	1.47502	2.25714	1	1	no	133593590	630	-78	0	FALSE
chr1	133585271	133610119	24849	*	TCONS_00002405	WT	Upf2_KO	XLOC_000650	5430435G22Rik	ENSMUST00000064679	2601	OK	1.36359	3.78089	1.47132	0.0356	0.062287	no	NOTEST	2.91191e-05	0.00606551	7.70252	1	1	no	133593590	756	-78	0	FALSE
chr1	133585271	133610119	24849	*	TCONS_00002406	WT	Upf2_KO	XLOC_000650	5430435G22Rik	ENSMUST00000064664	1672	OK	1.36359	3.78089	1.47132	0.0356	0.062287	no	LOWDATA	0.0117139	0.486439	5.37597	1	1	no	133593590	618	-78	0	FALSE
chr1	133585271	133610119	24849	*	TCONS_00002408	WT	Upf2_KO	XLOC_000650	5430435G22Rik	ENSMUST00000129905	476	OK	1.36359	3.78089	1.47132	0.0356	0.062287	no	NOTEST	1.04221	1.00624	-0.0506805	1	1	no	133593590	343	-78	0	FALSE
chr1	133585271	133610119	24849	*	TCONS_00002409	WT	Upf2_KO	XLOC_000650	5430435G22Rik	ENSMUST00000130848	607	OK	1.36359	3.78089	1.47132	0.0356	0.062287	no	LOWDATA	0	0.305576	Inf	1	1	no	133593590	605	-102	0	FALSE
chr1	133585271	133610119	24849	*	TCONS_00002410	WT	Upf2_KO	XLOC_000650	5430435G22Rik	ENSMUST00000064679	2552	OK	1.36359	3.78089	1.47132	0.0356	0.062287	no	NOTEST	0.00107579	0.501553	8.86486	1	1	no	133593590	707	-78	0	FALSE
chr1	133640598	133668081	27484	*	TCONS_00002412	WT	Upf2_KO	XLOC_000651	Slc26a9	ENSMUST00000049027	4739	NOTEST	0.701898	0.258299	-1.44222	1	1	no	NOTEST	0.182482	0.258299	0.501283	1	1	no	133647174	2483	-48	0	FALSE
chr1	133640598	133668081	27484	*	TCONS_00002414	WT	Upf2_KO	XLOC_000651	Slc26a9	ENSMUST00000147800	644	NOTEST	0.701898	0.258299	-1.44222	1	1	no	NOTEST	0.519415	0	#NAME?	1	1	no	133647174	644	-161	0	FALSE
chr1	133693957	133718050	24094	*	TCONS_00002415	WT	Upf2_KO	XLOC_000652	Pm20d1	ENSMUST00000048660	1441	NOTEST	0.82458	2.484	1.59093	1	1	no	NOTEST	0.100461	0.133751	0.412916	1	1	no	133693994	1426	-101	0	FALSE
chr1	133693957	133718050	24094	*	TCONS_00002416	WT	Upf2_KO	XLOC_000652	Pm20d1	ENSMUST00000048660	3411	NOTEST	0.82458	2.484	1.59093	1	1	no	NOTEST	0.206194	0.0553996	-1.89606	1	1	no	133693994	1549	1	-1	FALSE
chr1	133693957	133718050	24094	*	TCONS_00002417	WT	Upf2_KO	XLOC_000652	Pm20d1	ENSMUST00000112393	3554	NOTEST	0.82458	2.484	1.59093	1	1	no	NOTEST	0.25941	1.19247	2.20064	1	1	no	133693994	1549	-124	0	FALSE
chr1	133693957	133718050	24094	*	TCONS_00002418	WT	Upf2_KO	XLOC_000652	Pm20d1	ENSMUST00000048660	2305	NOTEST	0.82458	2.484	1.59093	1	1	no	NOTEST	0.117784	0.234451	0.993151	1	1	no	133693994	1532	1	-1	FALSE
chr1	133693957	133718050	24094	*	TCONS_00002419	WT	Upf2_KO	XLOC_000652	Pm20d1	ENSMUST00000152989	421	NOTEST	0.82458	2.484	1.59093	1	1	no	LOWDATA	0.140731	0.867926	2.62463	1	1	no	133708706	192	107	-1	TRUE
chr1	133724069	133745442	21374	*	TCONS_00002422	WT	Upf2_KO	XLOC_000654	Slc41a1	ENSMUST00000132585	372	OK	9.58286	13.7145	0.517173	0.01535	0.0303774	no	LOWDATA	0	0.251355	Inf	1	1	no	-1	NA	NA	NA	NA
chr1	133724069	133745442	21374	*	TCONS_00002423	WT	Upf2_KO	XLOC_000654	Slc41a1	ENSMUST00000086559	4386	OK	9.58286	13.7145	0.517173	0.01535	0.0303774	no	OK	2.31762	5.19384	1.16416	0.1821	0.33804	no	133727198	2256	-186	0	FALSE
chr1	133724069	133745442	21374	*	TCONS_00002424	WT	Upf2_KO	XLOC_000654	Slc41a1	ENSMUST00000086559	4667	OK	9.58286	13.7145	0.517173	0.01535	0.0303774	no	NOTEST	1.91236	1.17706	-0.700163	1	1	no	133727198	2537	-186	0	FALSE
chr1	133724069	133745442	21374	*	TCONS_00002425	WT	Upf2_KO	XLOC_000654	Slc41a1	ENSMUST00000086559	4151	OK	9.58286	13.7145	0.517173	0.01535	0.0303774	no	NOTEST	0.208438	0.548872	1.39685	1	1	no	-1	NA	NA	NA	NA
chr1	133724069	133745442	21374	*	TCONS_00002426	WT	Upf2_KO	XLOC_000654	Slc41a1	ENSMUST00000086559	4697	OK	9.58286	13.7145	0.517173	0.01535	0.0303774	no	NOTEST	1.05904	0.608782	-0.798758	1	1	no	133727198	2567	-186	0	FALSE
chr1	133724069	133745442	21374	*	TCONS_00002427	WT	Upf2_KO	XLOC_000654	Slc41a1	ENSMUST00000086559	3366	OK	9.58286	13.7145	0.517173	0.01535	0.0303774	no	OK	3.09437	5.51448	0.833579	0.07165	0.2055	no	-1	NA	NA	NA	NA
chr1	133724069	133745442	21374	*	TCONS_00002428	WT	Upf2_KO	XLOC_000654	Slc41a1	ENSMUST00000146360	553	OK	9.58286	13.7145	0.517173	0.01535	0.0303774	no	NOTEST	0.99103	0.420095	-1.23821	1	1	no	-1	NA	NA	NA	NA
chr1	133763800	133769464	5665	*	TCONS_00002429	WT	Upf2_KO	XLOC_000655	Rab7l1	ENSMUST00000112386	1202	OK	2.8298	2.61965	-0.111327	0.83255	0.863857	no	NOTEST	0.617402	0.72984	0.241369	1	1	no	133764228	1043	-115	0	FALSE
chr1	133763800	133769464	5665	*	TCONS_00002430	WT	Upf2_KO	XLOC_000655	Rab7l1	ENSMUST00000027693	1225	OK	2.8298	2.61965	-0.111327	0.83255	0.863857	no	NOTEST	0.000414754	0.176059	8.72958	1	1	no	133764228	461	342	-3	TRUE
chr1	133763800	133769464	5665	*	TCONS_00002431	WT	Upf2_KO	XLOC_000655	Rab7l1	ENSMUST00000027693	1226	OK	2.8298	2.61965	-0.111327	0.83255	0.863857	no	NOTEST	0.000371355	0.843525	11.1494	1	1	no	133764228	919	-115	0	FALSE
chr1	133763800	133769464	5665	*	TCONS_00002432	WT	Upf2_KO	XLOC_000655	Rab7l1	ENSMUST00000125925	661	OK	2.8298	2.61965	-0.111327	0.83255	0.863857	no	LOWDATA	2.21162	0.870228	-1.34564	1	1	no	133764228	282	342	-3	TRUE
chr1	133807034	133832898	25865	*	TCONS_00002433	WT	Upf2_KO	XLOC_000656	Nucks1	ENSMUST00000062264	6096	OK	5.34031	12.2206	1.19432	5e-05	0.000177583	yes	OK	3.2374	2.7317	-0.245037	0.5284	0.635619	no	133807310	981	-173	0	FALSE
chr1	133807034	133832898	25865	*	TCONS_00002434	WT	Upf2_KO	XLOC_000656	Nucks1	ENSMUST00000062264	5826	OK	5.34031	12.2206	1.19432	5e-05	0.000177583	yes	OK	2.10291	9.48893	2.17386	0.00145	0.00961668	yes	-1	NA	NA	NA	NA
chr1	133859593	133879540	19948	*	TCONS_00002435	WT	Upf2_KO	XLOC_000657	Slc45a3	ENSMUST00000027695	3156	OK	3.03858	6.45261	1.08649	5e-05	0.000177583	yes	OK	1.40224	6.4475	2.20101	0.22845	0.379271	no	133873517	1921	-438	0	FALSE
chr1	133859593	133879540	19948	*	TCONS_00002436	WT	Upf2_KO	XLOC_000657	Slc45a3	ENSMUST00000027695	3129	OK	3.03858	6.45261	1.08649	5e-05	0.000177583	yes	NOTEST	1.37259	0.00510654	-8.07034	1	1	no	133873517	1894	-438	0	FALSE
chr1	133859593	133879540	19948	*	TCONS_00002437	WT	Upf2_KO	XLOC_000657	Slc45a3	ENSMUST00000027695	3339	OK	3.03858	6.45261	1.08649	5e-05	0.000177583	yes	NOTEST	0.263748	0	#NAME?	1	1	no	133873517	2104	-438	0	FALSE
chr1	133904183	133964639	60457	*	TCONS_00002438	WT	Upf2_KO	XLOC_000658	Elk4	ENSMUST00000086556	3509	OK	2.76534	7.0353	1.34715	0.0128	0.0259966	no	NOTEST	1.09557	0.678421	-0.691429	1	1	no	133910968	1636	-99	0	FALSE
chr1	133904183	133964639	60457	*	TCONS_00002439	WT	Upf2_KO	XLOC_000658	Elk4	ENSMUST00000027696	3081	OK	2.76534	7.0353	1.34715	0.0128	0.0259966	no	NOTEST	0.137572	0	#NAME?	1	1	no	133910968	1845	187	-1	TRUE
chr1	133904183	133964639	60457	*	TCONS_00002440	WT	Upf2_KO	XLOC_000658	Elk4	ENSMUST00000027696	2872	OK	2.76534	7.0353	1.34715	0.0128	0.0259966	no	NOTEST	0.157349	0	#NAME?	1	1	no	133910968	1636	187	-1	TRUE
chr1	133904183	133964639	60457	*	TCONS_00002443	WT	Upf2_KO	XLOC_000658	Elk4	ENSMUST00000027696	2341	OK	2.76534	7.0353	1.34715	0.0128	0.0259966	no	NOTEST	0.0642082	2.01572	4.9724	1	1	no	133910968	1346	-54	0	FALSE
chr1	133904183	133964639	60457	*	TCONS_00002444	WT	Upf2_KO	XLOC_000658	Elk4	ENSMUST00000124579	362	OK	2.76534	7.0353	1.34715	0.0128	0.0259966	no	LOWDATA	0.428078	0	#NAME?	1	1	no	133910968	360	-72	0	FALSE
chr1	133904183	133964639	60457	*	TCONS_00002445	WT	Upf2_KO	XLOC_000658	Elk4	ENSMUST00000027696	3463	OK	2.76534	7.0353	1.34715	0.0128	0.0259966	no	NOTEST	0.000107551	1.24258	13.496	1	1	no	133910968	1590	-99	0	FALSE
chr1	133904183	133964639	60457	*	TCONS_00002447	WT	Upf2_KO	XLOC_000658	Elk4	ENSMUST00000027696	3802	OK	2.76534	7.0353	1.34715	0.0128	0.0259966	no	NOTEST	0	0.254016	Inf	1	1	no	133910968	1929	-99	0	FALSE
chr1	133904183	133964639	60457	*	TCONS_00002448	WT	Upf2_KO	XLOC_000658	Elk4	ENSMUST00000147218	2107	OK	2.76534	7.0353	1.34715	0.0128	0.0259966	no	LOWDATA	0.882459	1.18057	0.41988	1	1	no	133914384	33	1025	-3	TRUE
chr1	133904183	133964639	60457	*	TCONS_00002449	WT	Upf2_KO	XLOC_000658	Elk4	ENSMUST00000131159	268	OK	2.76534	7.0353	1.34715	0.0128	0.0259966	no	LOWDATA	0	1.66399	Inf	1	1	no	-1	NA	NA	NA	NA
chr1	134088012	134153958	65947	*	TCONS_00002452	WT	Upf2_KO	XLOC_000661	Lemd1	ENSMUST00000112357	433	OK	226.643	83.5541	-1.43964	5e-05	0.000177583	yes	OK	14.9821	6.26683	-1.25743	0.31965	0.451654	no	134124798	380	-12	0	FALSE
chr1	134088012	134153958	65947	*	TCONS_00002453	WT	Upf2_KO	XLOC_000661	Lemd1	ENSMUST00000112357	1127	OK	226.643	83.5541	-1.43964	5e-05	0.000177583	yes	NOTEST	0.000520995	0.002926	2.48959	1	1	no	134124798	704	-262	0	FALSE
chr1	134088012	134153958	65947	*	TCONS_00002454	WT	Upf2_KO	XLOC_000661	Lemd1	ENSMUST00000112357	982	OK	226.643	83.5541	-1.43964	5e-05	0.000177583	yes	NOTEST	3.43796	2.87963	-0.255668	1	1	no	134124798	482	-185	0	FALSE
chr1	134088012	134153958	65947	*	TCONS_00002456	WT	Upf2_KO	XLOC_000661	Lemd1	ENSMUST00000112357	1190	OK	226.643	83.5541	-1.43964	5e-05	0.000177583	yes	NOTEST	0	1.32298	Inf	1	1	no	134124798	377	128	-1	TRUE
chr1	134088012	134153958	65947	*	TCONS_00002457	WT	Upf2_KO	XLOC_000661	Lemd1	ENSMUST00000112357	1131	OK	226.643	83.5541	-1.43964	5e-05	0.000177583	yes	OK	35.9655	12.9019	-1.47903	5e-05	0.000485642	yes	134124798	708	-262	0	FALSE
chr1	134088012	134153958	65947	*	TCONS_00002458	WT	Upf2_KO	XLOC_000661	Lemd1	ENSMUST00000112357	1055	OK	226.643	83.5541	-1.43964	5e-05	0.000177583	yes	NOTEST	3.30203	0.98943	-1.73868	1	1	no	134124798	304	66	-1	TRUE
chr1	134088012	134153958	65947	*	TCONS_00002459	WT	Upf2_KO	XLOC_000661	Lemd1	ENSMUST00000112357	326	OK	226.643	83.5541	-1.43964	5e-05	0.000177583	yes	OK	164.932	57.517	-1.51981	0.00015	0.00133078	yes	134124798	266	-5	0	FALSE
chr1	134088012	134153958	65947	*	TCONS_00002460	WT	Upf2_KO	XLOC_000661	Lemd1	ENSMUST00000112357	1156	OK	226.643	83.5541	-1.43964	5e-05	0.000177583	yes	OK	4.02289	1.67342	-1.26543	0.43855	0.558295	no	134124798	343	128	-1	TRUE
chr1	134195202	134203934	8733	*	TCONS_00002463	WT	Upf2_KO	XLOC_000664	Klhdc8a	ENSMUST00000046071	4269	NOTEST	0.743843	0.927282	0.318009	1	1	no	NOTEST	0.743843	0.927282	0.318009	1	1	no	134195853	1704	-194	0	FALSE
chr1	134212702	134230065	17364	*	TCONS_00002464	WT	Upf2_KO	XLOC_000665	Nuak2	ENSMUST00000072177	1203	OK	3.00787	6.58893	1.1313	0.0007	0.00199313	yes	NOTEST	0.00449052	0	#NAME?	1	1	no	134212806	881	-171	0	FALSE
chr1	134212702	134230065	17364	*	TCONS_00002465	WT	Upf2_KO	XLOC_000665	Nuak2	ENSMUST00000072177	2936	OK	3.00787	6.58893	1.1313	0.0007	0.00199313	yes	NOTEST	1.66542	1.85877	0.158466	1	1	no	134212806	2024	-1061	0	FALSE
chr1	134212702	134230065	17364	*	TCONS_00002466	WT	Upf2_KO	XLOC_000665	Nuak2	ENSMUST00000082125	3107	OK	3.00787	6.58893	1.1313	0.0007	0.00199313	yes	NOTEST	1.10435	1.65373	0.582528	1	1	no	134212806	2000	-1061	0	FALSE
chr1	134212702	134230065	17364	*	TCONS_00002467	WT	Upf2_KO	XLOC_000665	Nuak2	ENSMUST00000128661	623	OK	3.00787	6.58893	1.1313	0.0007	0.00199313	yes	NOTEST	0.233616	1.2784	2.45212	1	1	no	134212806	350	-42	0	FALSE
chr1	134212702	134230065	17364	*	TCONS_00002468	WT	Upf2_KO	XLOC_000665	Nuak2	ENSMUST00000133246	812	OK	3.00787	6.58893	1.1313	0.0007	0.00199313	yes	NOTEST	0	1.79803	Inf	1	1	no	-1	NA	NA	NA	NA
chr1	134313070	134373622	60553	*	TCONS_00002470	WT	Upf2_KO	XLOC_000667	Dstyk	ENSMUST00000169549	6213	OK	4.78256	5.23075	0.129233	0.40715	0.480519	no	OK	3.33926	2.15417	-0.632394	0.1309	0.282942	no	134314182	2849	-61	0	FALSE
chr1	134313070	134373622	60553	*	TCONS_00002471	WT	Upf2_KO	XLOC_000667	Dstyk	ENSMUST00000168349	6385	OK	4.78256	5.23075	0.129233	0.40715	0.480519	no	OK	1.4433	3.07657	1.09195	0.0089	0.0435036	no	134314182	2937	-188	0	FALSE
chr1	134373943	134402612	28670	*	TCONS_00002473	WT	Upf2_KO	XLOC_000668	Rbbp5	ENSMUST00000027700	3632	OK	4.85633	9.56471	0.977853	5e-05	0.000177583	yes	OK	1.66378	3.08206	0.88943	0.46965	0.585276	no	134374085	1759	-29	0	FALSE
chr1	134373943	134402612	28670	*	TCONS_00002474	WT	Upf2_KO	XLOC_000668	Rbbp5	ENSMUST00000027700	3888	OK	4.85633	9.56471	0.977853	5e-05	0.000177583	yes	OK	3.19255	6.48265	1.02187	0.1612	0.317135	no	134374085	1645	-29	0	FALSE
chr1	134402688	134405346	2659	*	TCONS_00002475	WT	Upf2_KO	XLOC_000669	Tmem81	ENSMUST00000058167	1916	OK	19.0511	8.88699	-1.1001	5e-05	0.000177583	yes	NOTEST	0.548031	1.18339	1.11059	1	1	no	134404034	1384	-1073	0	FALSE
chr1	134402688	134405346	2659	*	TCONS_00002476	WT	Upf2_KO	XLOC_000669	Tmem81	ENSMUST00000058167	1808	OK	19.0511	8.88699	-1.1001	5e-05	0.000177583	yes	OK	3.31997	0.128563	-4.69062	0.1468	0.301003	no	134404034	1276	-1073	0	FALSE
chr1	134402688	134405346	2659	*	TCONS_00002477	WT	Upf2_KO	XLOC_000669	Tmem81	ENSMUST00000058167	1740	OK	19.0511	8.88699	-1.1001	5e-05	0.000177583	yes	OK	15.1831	7.57504	-1.00314	0.0015	0.0098869	yes	134404034	1340	-1073	0	FALSE
chr1	134776849	134836582	59734	*	TCONS_00002478	WT	Upf2_KO	XLOC_000670	Lrrn2	ENSMUST00000159088	3595	NOTEST	0.123133	0.175991	0.515281	1	1	no	NOTEST	0.000104567	0.000409782	1.97043	1	1	no	134833775	2981	-2411	0	FALSE
chr1	134776849	134836582	59734	*	TCONS_00002479	WT	Upf2_KO	XLOC_000670	Lrrn2	ENSMUST00000027706	3428	NOTEST	0.123133	0.175991	0.515281	1	1	no	NOTEST	0.123028	0.175581	0.513144	1	1	no	134833775	2814	-2411	0	FALSE
chr1	134942243	135005264	63022	*	TCONS_00002482	WT	Upf2_KO	XLOC_000671	Pik3c2b	ENSMUST00000077730	7767	NOTEST	0.441167	0.678445	0.620907	1	1	no	NOTEST	0.205839	0.677179	1.71802	1	1	no	134962876	5238	-186	0	FALSE
chr1	134942243	135005264	63022	*	TCONS_00002484	WT	Upf2_KO	XLOC_000671	Pik3c2b	ENSMUST00000124934	2817	NOTEST	0.441167	0.678445	0.620907	1	1	no	NOTEST	0.234004	0	#NAME?	1	1	no	134962876	2567	-127	0	FALSE
chr1	134942243	135005264	63022	*	TCONS_00002485	WT	Upf2_KO	XLOC_000671	Pik3c2b	ENSMUST00000077730	7928	NOTEST	0.441167	0.678445	0.620907	1	1	no	NOTEST	0.00132508	0.00126627	-0.0654973	1	1	no	134962876	5399	-186	0	FALSE
chr1	135027719	135036377	8659	*	TCONS_00002486	WT	Upf2_KO	XLOC_000672	Ppp1r15b	ENSMUST00000052529	5594	OK	12.3826	15.6514	0.337971	0.01095	0.0226993	no	OK	10.4674	7.20702	-0.538423	0.1174	0.269785	no	135028323	2698	-225	0	FALSE
chr1	135027719	135036377	8659	*	TCONS_00002487	WT	Upf2_KO	XLOC_000672	Ppp1r15b	ENSMUST00000122956	3688	OK	12.3826	15.6514	0.337971	0.01095	0.0226993	no	NOTEST	0.658483	1.50965	1.197	1	1	no	135028323	571	-4	0	FALSE
chr1	135027719	135036377	8659	*	TCONS_00002488	WT	Upf2_KO	XLOC_000672	Ppp1r15b	ENSMUST00000165011	4953	OK	12.3826	15.6514	0.337971	0.01095	0.0226993	no	OK	1.25677	6.93468	2.46411	0.2326	0.381629	no	135028323	2040	-225	0	FALSE
chr1	135142673	135200012	57340	*	TCONS_00002489	WT	Upf2_KO	XLOC_000673	Plekha6	ENSMUST00000038295	6875	OK	29.1955	18.6996	-0.642742	5e-05	0.000177583	yes	NOTEST	0.144115	0	#NAME?	1	1	no	135156631	3140	8	-1	FALSE
chr1	135142673	135200012	57340	*	TCONS_00002490	WT	Upf2_KO	XLOC_000673	Plekha6	ENSMUST00000038295	7397	OK	29.1955	18.6996	-0.642742	5e-05	0.000177583	yes	NOTEST	0.106754	0	#NAME?	1	1	no	135156631	3662	8	-1	FALSE
chr1	135142673	135200012	57340	*	TCONS_00002493	WT	Upf2_KO	XLOC_000673	Plekha6	ENSMUST00000038295	7905	OK	29.1955	18.6996	-0.642742	5e-05	0.000177583	yes	NOTEST	1.26177	1.9052	0.594499	1	1	no	135156631	4170	8	-1	FALSE
chr1	135142673	135200012	57340	*	TCONS_00002494	WT	Upf2_KO	XLOC_000673	Plekha6	ENSMUST00000038295	8517	OK	29.1955	18.6996	-0.642742	5e-05	0.000177583	yes	OK	10.7875	4.1011	-1.39528	0.0124	0.0569338	no	135156631	4782	8	-1	FALSE
chr1	135142673	135200012	57340	*	TCONS_00002495	WT	Upf2_KO	XLOC_000673	Plekha6	ENSMUST00000038295	8457	OK	29.1955	18.6996	-0.642742	5e-05	0.000177583	yes	NOTEST	0.00880107	0.0120198	0.449659	1	1	no	135156631	4722	8	-1	FALSE
chr1	135142673	135200012	57340	*	TCONS_00002496	WT	Upf2_KO	XLOC_000673	Plekha6	ENSMUST00000038295	7775	OK	29.1955	18.6996	-0.642742	5e-05	0.000177583	yes	NOTEST	2.2566	0.964804	-1.22584	1	1	no	135156631	4040	8	-1	FALSE
chr1	135142673	135200012	57340	*	TCONS_00002497	WT	Upf2_KO	XLOC_000673	Plekha6	ENSMUST00000038295	8256	OK	29.1955	18.6996	-0.642742	5e-05	0.000177583	yes	OK	7.723	3.96319	-0.962498	0.004	0.0224668	no	135156631	4478	51	-1	TRUE
chr1	135142673	135200012	57340	*	TCONS_00002499	WT	Upf2_KO	XLOC_000673	Plekha6	ENSMUST00000038295	7442	OK	29.1955	18.6996	-0.642742	5e-05	0.000177583	yes	NOTEST	0.21484	0.414651	0.948631	1	1	no	135156631	3664	51	-1	TRUE
chr1	135142673	135200012	57340	*	TCONS_00002500	WT	Upf2_KO	XLOC_000673	Plekha6	ENSMUST00000038295	8298	OK	29.1955	18.6996	-0.642742	5e-05	0.000177583	yes	OK	5.43157	6.71252	0.305487	0.3506	0.479951	no	135156631	4563	8	-1	FALSE
chr1	135142673	135200012	57340	*	TCONS_00002501	WT	Upf2_KO	XLOC_000673	Plekha6	ENSMUST00000038295	7760	OK	29.1955	18.6996	-0.642742	5e-05	0.000177583	yes	NOTEST	0.924708	0.551055	-0.746803	1	1	no	135156631	4025	8	-1	FALSE
chr1	135142673	135200012	57340	*	TCONS_00002502	WT	Upf2_KO	XLOC_000673	Plekha6	ENSMUST00000038295	7230	OK	29.1955	18.6996	-0.642742	5e-05	0.000177583	yes	NOTEST	0	0.0297132	Inf	1	1	no	135155533	3495	8	-1	FALSE
chr1	135142673	135200012	57340	*	TCONS_00002503	WT	Upf2_KO	XLOC_000673	Plekha6	ENSMUST00000086505	7053	OK	29.1955	18.6996	-0.642742	5e-05	0.000177583	yes	NOTEST	0.335907	0.0453214	-2.8898	1	1	no	135155533	3318	8	-1	FALSE
chr1	135206399	135226478	20080	*	TCONS_00002505	WT	Upf2_KO	XLOC_000674	Golt1a	ENSMUST00000094557	1469	NOTEST	1.31817	0.517095	-1.35003	1	1	no	NOTEST	0.199282	0.144842	-0.460332	1	1	no	135206463	466	457	-2	TRUE
chr1	135206399	135226478	20080	*	TCONS_00002506	WT	Upf2_KO	XLOC_000674	Kiss1	ENSMUST00000007433	779	NOTEST	1.31817	0.517095	-1.35003	1	1	no	LOWDATA	1.11889	0.372253	-1.58771	1	1	no	135223826	523	-290	0	FALSE
chr1	135247086	135256902	9817	*	TCONS_00002507	WT	Upf2_KO	XLOC_000675	Ren1	ENSMUST00000094556	1592	OK	1.1147	3.34691	1.58618	0.1812	0.245675	no	NOTEST	0.000775845	0.000410926	-0.916888	1	1	no	135247213	1405	-162	0	FALSE
chr1	135247086	135256902	9817	*	TCONS_00002508	WT	Upf2_KO	XLOC_000675	Ren1	ENSMUST00000094556	1534	OK	1.1147	3.34691	1.58618	0.1812	0.245675	no	LOWDATA	0.852107	0.668714	-0.349646	1	1	no	135247213	1349	-162	0	FALSE
chr1	135247086	135256902	9817	*	TCONS_00002509	WT	Upf2_KO	XLOC_000675	Ren1	ENSMUST00000112287	215	OK	1.1147	3.34691	1.58618	0.1812	0.245675	no	LOWDATA	0	1.29722	Inf	1	1	no	135250719	213	-148	0	FALSE
chr1	135247086	135256902	9817	*	TCONS_00002510	WT	Upf2_KO	XLOC_000675	Ren1	ENSMUST00000094556	1369	OK	1.1147	3.34691	1.58618	0.1812	0.245675	no	NOTEST	0.261813	1.38057	2.39866	1	1	no	135250719	1182	-162	0	FALSE
chr1	135260148	135276913	16766	*	TCONS_00002511	WT	Upf2_KO	XLOC_000676	Etnk2	ENSMUST00000135222	2408	OK	27.5324	53.6619	0.962767	0.0002	0.000644071	yes	NOTEST	0	1.50041	Inf	1	1	no	135260340	906	482	-4	TRUE
chr1	135260148	135276913	16766	*	TCONS_00002512	WT	Upf2_KO	XLOC_000676	Etnk2	ENSMUST00000135222	2297	OK	27.5324	53.6619	0.962767	0.0002	0.000644071	yes	OK	10.751	13.0039	0.274473	0.406	0.52943	no	135260340	1350	-73	0	FALSE
chr1	135260148	135276913	16766	*	TCONS_00002513	WT	Upf2_KO	XLOC_000676	Etnk2	ENSMUST00000147909	2742	OK	27.5324	53.6619	0.962767	0.0002	0.000644071	yes	OK	1.44766	4.99785	1.78759	0.00055	0.00420627	yes	135260340	1007	-181	0	FALSE
chr1	135260148	135276913	16766	*	TCONS_00002514	WT	Upf2_KO	XLOC_000676	Etnk2	ENSMUST00000129213	2074	OK	27.5324	53.6619	0.962767	0.0002	0.000644071	yes	OK	3.62116	14.0056	1.95148	5e-05	0.000485642	yes	135262206	1147	-73	0	FALSE
chr1	135260148	135276913	16766	*	TCONS_00002515	WT	Upf2_KO	XLOC_000676	Etnk2	ENSMUST00000156832	457	OK	27.5324	53.6619	0.962767	0.0002	0.000644071	yes	OK	3.08388	1.41903	-1.11985	0.6056	0.699422	no	-1	NA	NA	NA	NA
chr1	135260148	135276913	16766	*	TCONS_00002516	WT	Upf2_KO	XLOC_000676	Etnk2	ENSMUST00000131450	498	OK	27.5324	53.6619	0.962767	0.0002	0.000644071	yes	OK	8.6287	18.7351	1.11853	0.15285	0.307907	no	-1	NA	NA	NA	NA
chr1	135506987	135510999	4013	*	TCONS_00002518	WT	Upf2_KO	XLOC_000678	Gm17713	ENSMUST00000107652	746	NOTEST	3.61407	2.28894	-0.658948	1	1	no	NOTEST	3.61407	2.28894	-0.658948	1	1	no	-1	NA	NA	NA	NA
chr1	135933830	135944854	11025	*	TCONS_00002520	WT	Upf2_KO	XLOC_000680	Fmod	ENSMUST00000048183	3306	NOTEST	0.25405	2.37402	3.22415	1	1	no	NOTEST	0.000289087	0.000200802	-0.525732	1	1	no	135936800	1654	-152	0	FALSE
chr1	135933830	135944854	11025	*	TCONS_00002521	WT	Upf2_KO	XLOC_000680	Fmod	ENSMUST00000048183	3120	NOTEST	0.25405	2.37402	3.22415	1	1	no	NOTEST	0.253761	1.87784	2.88753	1	1	no	135936800	1468	-152	0	FALSE
chr1	135933830	135944854	11025	*	TCONS_00002522	WT	Upf2_KO	XLOC_000680	Fmod	ENSMUST00000162779	532	NOTEST	0.25405	2.37402	3.22415	1	1	no	LOWDATA	0	0.495983	Inf	1	1	no	135936800	530	-443	0	FALSE
chr1	136007818	136048117	40300	*	TCONS_00002524	WT	Upf2_KO	XLOC_000682	Chit1	ENSMUST00000159963	1815	OK	6.67185	2.10989	-1.66092	5e-05	0.000177583	yes	NOTEST	0.128507	0.0442308	-1.53872	1	1	no	136035324	1623	-245	0	FALSE
chr1	136007818	136048117	40300	*	TCONS_00002525	WT	Upf2_KO	XLOC_000682	Chit1	ENSMUST00000160060	1580	OK	6.67185	2.10989	-1.66092	5e-05	0.000177583	yes	NOTEST	0.0197428	0.119	2.59156	1	1	no	136035324	1419	-168	0	FALSE
chr1	136007818	136048117	40300	*	TCONS_00002526	WT	Upf2_KO	XLOC_000682	Chit1	ENSMUST00000112259	1293	OK	6.67185	2.10989	-1.66092	5e-05	0.000177583	yes	LOWDATA	2.39934	0.575497	-2.05976	1	1	no	136035324	1293	-168	0	FALSE
chr1	136007818	136048117	40300	*	TCONS_00002527	WT	Upf2_KO	XLOC_000682	Chit1	ENSMUST00000086475	1688	OK	6.67185	2.10989	-1.66092	5e-05	0.000177583	yes	LOWDATA	4.12426	1.37116	-1.58874	1	1	no	136035324	1497	-245	0	FALSE
chr1	136090024	136132008	41985	*	TCONS_00002538	WT	Upf2_KO	XLOC_000684	Mybph	ENSMUST00000038445	1828	NOTEST	0.27965	0.15789	-0.824701	1	1	no	NOTEST	0.27965	0.15789	-0.824701	1	1	no	136090080	1508	36	-1	FALSE
chr1	136282516	136289206	6691	*	TCONS_00002540	WT	Upf2_KO	XLOC_000686	4933406M09Rik	ENSMUST00000055228	351	OK	58.98	22.6391	-1.38141	0.00385	0.00914802	yes	OK	20.455	9.3794	-1.12489	0.39585	0.520324	no	136282794	350	-62	0	FALSE
chr1	136282516	136289206	6691	*	TCONS_00002541	WT	Upf2_KO	XLOC_000686	4933406M09Rik	ENSMUST00000055228	1768	OK	58.98	22.6391	-1.38141	0.00385	0.00914802	yes	LOWDATA	32.7163	9.96717	-1.71475	1	1	no	136282794	1718	-1142	0	FALSE
chr1	136282516	136289206	6691	*	TCONS_00002542	WT	Upf2_KO	XLOC_000686	4933406M09Rik	ENSMUST00000055228	1770	OK	58.98	22.6391	-1.38141	0.00385	0.00914802	yes	NOTEST	1.05862	2.09401	0.98408	1	1	no	136282794	1718	-1142	0	FALSE
chr1	136282516	136289206	6691	*	TCONS_00002543	WT	Upf2_KO	XLOC_000686	4933406M09Rik	ENSMUST00000055228	3308	OK	58.98	22.6391	-1.38141	0.00385	0.00914802	yes	OK	4.75004	1.19855	-1.98665	0.00015	0.00133078	yes	136282794	1610	-1142	0	FALSE
chr1	136302357	136308317	5961	*	TCONS_00002544	WT	Upf2_KO	XLOC_000687	Cyb5r1	ENSMUST00000172496	2329	OK	26.8149	51.1496	0.93169	0.0008	0.00225104	yes	NOTEST	0.115275	0	#NAME?	1	1	no	136302615	891	-158	0	FALSE
chr1	136302357	136308317	5961	*	TCONS_00002545	WT	Upf2_KO	XLOC_000687	Cyb5r1	ENSMUST00000154237	2420	OK	26.8149	51.1496	0.93169	0.0008	0.00225104	yes	OK	3.59056	9.78454	1.44629	0.0048	0.0261612	no	136302615	945	645	-3	TRUE
chr1	136302357	136308317	5961	*	TCONS_00002546	WT	Upf2_KO	XLOC_000687	Cyb5r1	ENSMUST00000172795	2023	OK	26.8149	51.1496	0.93169	0.0008	0.00225104	yes	NOTEST	0.0197127	0	#NAME?	1	1	no	136302615	651	538	-6	TRUE
chr1	136302357	136308317	5961	*	TCONS_00002547	WT	Upf2_KO	XLOC_000687	Cyb5r1	ENSMUST00000027726	1837	OK	26.8149	51.1496	0.93169	0.0008	0.00225104	yes	NOTEST	0.390455	0	#NAME?	1	1	no	136302615	1176	-173	0	FALSE
chr1	136302357	136308317	5961	*	TCONS_00002548	WT	Upf2_KO	XLOC_000687	Cyb5r1	ENSMUST00000049223	736	OK	26.8149	51.1496	0.93169	0.0008	0.00225104	yes	LOWDATA	1.99694	1.86957	-0.0950851	1	1	no	136302615	736	-212	0	FALSE
chr1	136302357	136308317	5961	*	TCONS_00002549	WT	Upf2_KO	XLOC_000687	Cyb5r1	ENSMUST00000174315	338	OK	26.8149	51.1496	0.93169	0.0008	0.00225104	yes	LOWDATA	4.54113	5.31688	0.22753	1	1	no	136302615	98	211	-3	TRUE
chr1	136302357	136308317	5961	*	TCONS_00002550	WT	Upf2_KO	XLOC_000687	Cyb5r1	ENSMUST00000154237	1543	OK	26.8149	51.1496	0.93169	0.0008	0.00225104	yes	OK	1.09034	13.7528	3.65687	0.1993	0.354881	no	136302615	98	611	-7	TRUE
chr1	136302357	136308317	5961	*	TCONS_00002551	WT	Upf2_KO	XLOC_000687	Cyb5r1	ENSMUST00000130836	434	OK	26.8149	51.1496	0.93169	0.0008	0.00225104	yes	LOWDATA	2.68325	0	#NAME?	1	1	no	136302615	99	314	-3	TRUE
chr1	136302357	136308317	5961	*	TCONS_00002552	WT	Upf2_KO	XLOC_000687	Cyb5r1	ENSMUST00000154237	1647	OK	26.8149	51.1496	0.93169	0.0008	0.00225104	yes	NOTEST	0.0214859	0	#NAME?	1	1	no	136302615	99	714	-7	TRUE
chr1	136302357	136308317	5961	*	TCONS_00002553	WT	Upf2_KO	XLOC_000687	Cyb5r1	ENSMUST00000173908	563	OK	26.8149	51.1496	0.93169	0.0008	0.00225104	yes	LOWDATA	1.97362	0.933994	-1.07936	1	1	no	136302615	563	-65	0	FALSE
chr1	136302357	136308317	5961	*	TCONS_00002554	WT	Upf2_KO	XLOC_000687	Cyb5r1	ENSMUST00000154237	1518	OK	26.8149	51.1496	0.93169	0.0008	0.00225104	yes	OK	6.57717	5.56817	-0.240263	0.8148	0.864849	no	136302615	857	-173	0	FALSE
chr1	136302357	136308317	5961	*	TCONS_00002555	WT	Upf2_KO	XLOC_000687	Cyb5r1	ENSMUST00000172496	957	OK	26.8149	51.1496	0.93169	0.0008	0.00225104	yes	LOWDATA	0.559453	0.991962	0.826268	1	1	no	136302615	652	-158	0	FALSE
chr1	136302357	136308317	5961	*	TCONS_00002556	WT	Upf2_KO	XLOC_000687	Cyb5r1	ENSMUST00000133686	2341	OK	26.8149	51.1496	0.93169	0.0008	0.00225104	yes	OK	0.840348	3.99323	2.2485	0.05935	0.180375	no	136302615	404	341	-4	TRUE
chr1	136302357	136308317	5961	*	TCONS_00002558	WT	Upf2_KO	XLOC_000687	Cyb5r1	ENSMUST00000172795	720	OK	26.8149	51.1496	0.93169	0.0008	0.00225104	yes	LOWDATA	2.41515	8.93846	1.88791	1	1	no	136302889	243	414	-5	TRUE
chr1	136311954	136329928	17975	*	TCONS_00002559	WT	Upf2_KO	XLOC_000688	Adipor1	ENSMUST00000112237	3226	OK	41.8646	35.4406	-0.240328	0.0784	0.121636	no	NOTEST	2.72649	0.452792	-2.59012	1	1	no	136319591	1547	-143	0	FALSE
chr1	136311954	136329928	17975	*	TCONS_00002560	WT	Upf2_KO	XLOC_000688	Adipor1	ENSMUST00000112237	3420	OK	41.8646	35.4406	-0.240328	0.0784	0.121636	no	OK	2.2527	12.3105	2.45017	0.2281	0.379212	no	136319591	1727	-129	0	FALSE
chr1	136311954	136329928	17975	*	TCONS_00002561	WT	Upf2_KO	XLOC_000688	Adipor1	ENSMUST00000027727	3123	OK	41.8646	35.4406	-0.240328	0.0784	0.121636	no	OK	21.7079	20.4913	-0.0832075	0.7161	0.789353	no	136319591	1430	-129	0	FALSE
chr1	136311954	136329928	17975	*	TCONS_00002562	WT	Upf2_KO	XLOC_000688	Adipor1	ENSMUST00000112237	3446	OK	41.8646	35.4406	-0.240328	0.0784	0.121636	no	OK	8.2654	0.0238357	-8.43782	0.27045	0.405492	no	136319591	1756	-129	0	FALSE
chr1	136311954	136329928	17975	*	TCONS_00002563	WT	Upf2_KO	XLOC_000688	Adipor1	ENSMUST00000156433	363	OK	41.8646	35.4406	-0.240328	0.0784	0.121636	no	LOWDATA	5.9287	0	#NAME?	1	1	no	-1	NA	NA	NA	NA
chr1	136311954	136329928	17975	*	TCONS_00002564	WT	Upf2_KO	XLOC_000688	Adipor1	ENSMUST00000148822	2231	OK	41.8646	35.4406	-0.240328	0.0784	0.121636	no	NOTEST	0.983381	2.16209	1.1366	1	1	no	136319591	380	842	-1	TRUE
chr1	136352107	136387655	35549	*	TCONS_00002565	WT	Upf2_KO	XLOC_000689	Klhl12	ENSMUST00000133721	3118	OK	26.1936	29.446	0.168858	0.25535	0.325073	no	NOTEST	0.190858	0.375819	0.977538	1	1	no	136355048	560	-186	0	FALSE
chr1	136352107	136387655	35549	*	TCONS_00002566	WT	Upf2_KO	XLOC_000689	Klhl12	ENSMUST00000112232	3220	OK	26.1936	29.446	0.168858	0.25535	0.325073	no	NOTEST	0.573824	1.31513	1.19653	1	1	no	136355048	1805	-127	0	FALSE
chr1	136352107	136387655	35549	*	TCONS_00002567	WT	Upf2_KO	XLOC_000689	Klhl12	ENSMUST00000027725	3408	OK	26.1936	29.446	0.168858	0.25535	0.325073	no	OK	4.765	4.69662	-0.0208551	0.9715	0.978335	no	136355048	1848	-127	0	FALSE
chr1	136352107	136387655	35549	*	TCONS_00002568	WT	Upf2_KO	XLOC_000689	Klhl12	ENSMUST00000027725	3387	OK	26.1936	29.446	0.168858	0.25535	0.325073	no	NOTEST	0.00229962	0.207426	6.49506	1	1	no	136355048	1767	-127	0	FALSE
chr1	136352107	136387655	35549	*	TCONS_00002569	WT	Upf2_KO	XLOC_000689	Klhl12	ENSMUST00000116528	3277	OK	26.1936	29.446	0.168858	0.25535	0.325073	no	OK	18.3485	16.5502	-0.148811	0.566	0.667541	no	136355048	1862	-127	0	FALSE
chr1	136352107	136387655	35549	*	TCONS_00002570	WT	Upf2_KO	XLOC_000689	Klhl12	ENSMUST00000027725	3152	OK	26.1936	29.446	0.168858	0.25535	0.325073	no	NOTEST	0.751798	2.66278	1.82452	1	1	no	-1	NA	NA	NA	NA
chr1	136352107	136387655	35549	*	TCONS_00002571	WT	Upf2_KO	XLOC_000689	Klhl12	ENSMUST00000141458	937	OK	26.1936	29.446	0.168858	0.25535	0.325073	no	OK	1.5613	3.63799	1.22039	0.3636	0.491999	no	-1	NA	NA	NA	NA
chr1	136391023	136406451	15429	*	TCONS_00002573	WT	Upf2_KO	XLOC_000690	Rabif	ENSMUST00000047978	4162	OK	79.8873	13.9476	-2.51795	5e-05	0.000177583	yes	NOTEST	0.342743	0.765045	1.15842	1	1	no	136391260	609	-246	0	FALSE
chr1	136391023	136406451	15429	*	TCONS_00002574	WT	Upf2_KO	XLOC_000690	Rabif	ENSMUST00000097568	269	OK	79.8873	13.9476	-2.51795	5e-05	0.000177583	yes	OK	70.8182	7.29633	-3.27888	0.04195	0.14355	no	136391260	267	-33	0	FALSE
chr1	136391023	136406451	15429	*	TCONS_00002575	WT	Upf2_KO	XLOC_000690	Rabif	ENSMUST00000047978	2861	OK	79.8873	13.9476	-2.51795	5e-05	0.000177583	yes	LOWDATA	8.72626	5.88612	-0.568046	1	1	no	136391260	408	-246	0	FALSE
chr1	136391023	136406451	15429	*	TCONS_00002576	WT	Upf2_KO	XLOC_000690	Rabif	ENSMUST00000097568	1789	OK	79.8873	13.9476	-2.51795	5e-05	0.000177583	yes	NOTEST	0.000115674	6.80361e-05	-0.765692	1	1	no	136391260	333	-113	0	FALSE
chr1	136414606	136415258	653	*	TCONS_00002578	WT	Upf2_KO	XLOC_000692	Gm15454	ENSMUST00000074513	652	NOTEST	0.464026	0	#NAME?	1	1	no	NOTEST	0.464026	0	#NAME?	1	1	no	-1	NA	NA	-1	NA
chr1	136456747	136529539	72793	*	TCONS_00002579	WT	Upf2_KO	XLOC_000693	Kdm5b	ENSMUST00000047714	4831	OK	78.2134	71.9181	-0.121062	0.3627	0.436956	no	LOWDATA	47.6415	28.5476	-0.738848	1	1	no	136456915	4803	-138	0	FALSE
chr1	136456747	136529539	72793	*	TCONS_00002582	WT	Upf2_KO	XLOC_000693	Kdm5b	ENSMUST00000112198	5413	OK	78.2134	71.9181	-0.121062	0.3627	0.436956	no	LOWDATA	1.39549	1.15559	-0.27214	1	1	no	136456915	4701	-378	0	FALSE
chr1	136456747	136529539	72793	*	TCONS_00002583	WT	Upf2_KO	XLOC_000693	Kdm5b	ENSMUST00000112197	2740	OK	78.2134	71.9181	-0.121062	0.3627	0.436956	no	NOTEST	0.537573	0.165432	-1.70022	1	1	no	136456915	1935	-274	0	FALSE
chr1	136456747	136529539	72793	*	TCONS_00002584	WT	Upf2_KO	XLOC_000693	Kdm5b	ENSMUST00000047714	6040	OK	78.2134	71.9181	-0.121062	0.3627	0.436956	no	OK	4.96391	12.3993	1.32071	0.16055	0.316282	no	136525203	4452	-138	0	FALSE
chr1	136456747	136529539	72793	*	TCONS_00002585	WT	Upf2_KO	XLOC_000693	Kdm5b	ENSMUST00000047714	6870	OK	78.2134	71.9181	-0.121062	0.3627	0.436956	no	OK	6.17962	5.06635	-0.286573	0.67205	0.753722	no	136525203	5282	-138	0	FALSE
chr1	136456747	136529539	72793	*	TCONS_00002586	WT	Upf2_KO	XLOC_000693	Kdm5b	ENSMUST00000047714	7620	OK	78.2134	71.9181	-0.121062	0.3627	0.436956	no	OK	8.42481	11.2773	0.420711	0.2549	0.392912	no	136525203	6032	-138	0	FALSE
chr1	136456747	136529539	72793	*	TCONS_00002587	WT	Upf2_KO	XLOC_000693	Kdm5b	ENSMUST00000047714	6056	OK	78.2134	71.9181	-0.121062	0.3627	0.436956	no	OK	3.36447	6.0219	0.839838	0.65265	0.737595	no	136525203	4468	-138	0	FALSE
chr1	136456747	136529539	72793	*	TCONS_00002588	WT	Upf2_KO	XLOC_000693	Kdm5b	ENSMUST00000047714	4020	OK	78.2134	71.9181	-0.121062	0.3627	0.436956	no	OK	5.70602	1.00977	-2.49846	0.1877	0.343815	no	136525203	2432	-138	0	FALSE
chr1	136456747	136529539	72793	*	TCONS_00002589	WT	Upf2_KO	XLOC_000693	Kdm5b	ENSMUST00000133725	605	OK	78.2134	71.9181	-0.121062	0.3627	0.436956	no	OK	0	6.27477	Inf	0.10875	0.261046	no	-1	NA	NA	NA	NA
[truncated: 99,789 more rows]

## Sheet: Sheet1
Legends description:
[truncated: 31 more rows]
