# Supplementary material for: UPF2-Dependent Nonsense-Mediated mRNA Decay Pathway Is Essential for Spermatogenesis by Selectively Eliminating Longer 3'UTR Transcripts
Source: PLoS Genet. 2016 May 5;12(5):e1005863. doi: 10.1371/journal.pgen.1005863 (PMC4858225; doi:10.1371/journal.pgen.1005863)
Supplement: S3 Table — (XLSX) [file pgen.1005863.s008.xlsx]

## Sheet: Sheet1
S3 Table. Primers used in this study.
Gene name	Sequence
UPF2-forA	CCTCATTAATGTTGAGGAGTA	genotyping (WT)
UPF2-forB	CAGAATAAAACGCACGGTGTT	genotyping (flox)
UPF2-revC	ACTGAGTCTGGTTTCTAATAG
Terf1-commonSen	ACATGGCTTTGGGAAGAAGACAGAAT	RT-PCR
Terf1-commonAnti	GGAAATTGTAAACAAAGTGTAGTGAT	RT-PCR
Terf1-3UTRsen	GTCAGTAATGATAAAGCATTATGGTG	RT-PCR
Terf1-3UTRanti	ATTAGACTCTTTTGTATTAAAACAGA	RT-PCR
Smg7-commonSen	TAAAGAGGGCCAGCAACTGTGTCCAA	RT-PCR
Smg7-commonAnti	ACTGCTGTTCCAAAAGGCTTTCAACT	RT-PCR
Smg7-3UTRsen	CGGAGATACTGCGCGCTCTGCAGGCT	RT-PCR
Smg7-3UTRanti	CCCCGCGCCAAGCGAGGAGGAGTCGG	RT-PCR
Xpo5-commonSen	AAACCCTTGGGAGAACAGTTCCGAAA	RT-PCR
Xpo5-commonAnti	CGGAGAAGGATGCCCAAAAGCTTGAT	RT-PCR
Xpo5-3UTRsen	CTCGGTTGTCATCTCTTCTTCCCCCG	RT-PCR
Xpo5-3UTRanti	ACCCTGCACTCTAGTAGGATGACCTG	RT-PCR
Pank3_commonSen	AAACGGTGCTGAGTGCTACA	RT-PCR
Pank3_commonAnti	CCGAGCGATGCCAAAAGATG	RT-PCR
Pank3_3UTRsen	GAGGTGGAGGAGGAGTGGAT	RT-PCR
Pank3_3UTRanti	ATGGATGGCACCCTTGAGTG	RT-PCR
Gpx3_commonSen	GTATGGAGCCCTCACCATCG	RT-PCR
Gpx3_commonAnti	TGTGAACGGGGAGAAAGAGC	RT-PCR
Gpx3_3UTRsen	GGAAGCCACATTCCCAGTCA	RT-PCR
Gpx3_3UTRanti	CCTGCTTGAAACCCAGGGAT	RT-PCR
Map4k4_commonSen	GAGATCCTGTGTGCTGCCTT	RT-PCR
Map4k4_commonAnti	GAGAAGAAGCAGGGGTGGAC	RT-PCR
Map4k4_3UTRsen	GCAGTGGGCACAAAGAAGTG	RT-PCR
Map4k4_3UTRanti	GACAGTATTAGCCCGGCCTC	RT-PCR
Klf6_commonSen	CAAATATTGCGTGGGCTCGG	RT-PCR
Klf6_commonAnti	GGGAACAGTTTCTGCTCGGA	RT-PCR
Klf6_3UTRsen	GTGCATGGTGTTTGGGTGAC	RT-PCR
Klf6_3UTRanti	GAGCATGCGCACTGAGAATG	RT-PCR
Gapdh-For	AGGTCGGTGTGAACGGATTTG	RT-qPCR
Gapdh-Rev	TGTAGACCATGTAGTTGAGGTCA	RT-qPCR
Upf1qRT-F1	GGGACCTGGGCCTTAACAAG	RT-qPCR
Upf1qRT-R1	AGCCGCATGTCTCTTAACCA	RT-qPCR
Upf2qRT-F1	CCCAGCTCCAGCAAACACTA	RT-qPCR
Upf2qRT-R1	GATCAACGTCTCCTCCCACC	RT-qPCR
Upf2DelqRT-F2	CATTAGTCCGGAGAAGCAGCA	RT-qPCR
Upf2DelqRT-R2	GTCCTCACTTAGCTCGCCTTT	RT-qPCR
Upf3AqRT-F1	CGGAAGCATTGAAGATGACCC	RT-qPCR
Upf3AqRT-R1	TATCTCTCCCAGCAGCGTCT	RT-qPCR
Upf3BqRT-F1	AAGCCAAAGAGGCTCGATGA	RT-qPCR
Upf3BqRT-R1	TCTTTCTCGGATCATGCGCT	RT-qPCR
Smg-1qRT-F1	GTGCATAGTGACCTGGCTGT	RT-qPCR
Smg-1qRT-R1	ATCGTGCCTGGTACAATGGG	RT-qPCR
Smg-5qRT-F1	AGCCCAAAAGTAGCTCCGTG	RT-qPCR
Smg-5qRT-R1	GACCAAGGTTGGGTGAGGAG	RT-qPCR
Smg-6qRT-F1	GGAAGGCTCGCAGTTGGTAT	RT-qPCR
Smg-6qRT-R1	GCATCAAGCTTCCTCCTCGT	RT-qPCR
Smg-7qRT-F1	TCCCAGATGAGGACCGAAAAC	RT-qPCR
Smg-7qRT-R1	CGGACCCAGCTTAGAATCTGTC	RT-qPCR
